# Supplementary material for: How do changes in flow magnitude due to hydropower operations affect fish abundance and biomass in temperate regions? A systematic review
Source: Environ Evid. 2022 Feb 4;11:3. doi: 10.1186/s13750-021-00254-8 (PMC8813579; doi:10.1186/s13750-021-00254-8)
Supplement: Supplementary file 3 — Additional file 3. Excluded articles. List of articles excluded on the basis of full-text assessment or data extraction and reasons for exclusion. Separate lists of articles excluded on the basis of full-text assessment, assessment during data-extraction, articles that were unobtainable and relevant reviews. [file 13750_2021_254_MOESM3_ESM.xlsx]

## Sheet: Excluded at full text
Full citation	Exclusion criterion	URL (if applicable)/FERC Accession number (if applicable)
Andrews, S.N., Linnansaari, T., Leblanc, N., Pavey, S.A. and Curry, R.A., 2020. Interannual variation in spawning success of striped bass (Morone saxatilis) in the Saint John River, New Brunswick. River Research and Applications, 36(1), pp.13-24.	Comparator
BC Hydro. 2006. CLAMON-1. Clayton Falls Aquatic Productivity Monitoring Year 1 Study Period Sep 2005 to Feb 2006 - December 2006	Comparator	https://www.bchydro.com/content/dam/hydro/medialib/internet/documents/environment/pdf/wup_clayton_falls_aquatic_productivity_monitoring_year.pdf
BC Hydro. 2007. CLAMON-1. Clayton Falls Aquatic Productivity Monitoring Year 2 Study Period Feb 2006 to Sep 2006 - June 2007	Comparator	https://www.bchydro.com/content/dam/hydro/medialib/internet/documents/environment/pdf/wup_clayton_falls_aquatic_productivity_monitoring_clamo.pdf
BC Hydro. 2007. JORMON-3. Jordan River Project Water Use Plan – Lower Jordan River Salmon Spawning Assessment and Enumeration Year 2 Study Period - September 2006 – May 2007. Prepared for BC Hydro.	Comparator	https://www.bchydro.com/content/dam/hydro/medialib/internet/documents/environment/pdf/wup_-_jordan_river5.pdf
BC Hydro. 2007. PUNMON-3. Puntledge River Project Water Use Plan - Puntledge River Steelhead Production Monitoring Study 2006. Study period: January – November 2006 (Year 1). Consultant’s report prepared for BC Hydro, Vancouver Island Generation.	Comparator	https://www.bchydro.com/content/dam/hydro/medialib/internet/documents/environment/pdf/wup_puntledge_river_steelhead_production_monitoring_stud.pdf
BC Hydro. 2008. CLAMON-1. Clayton Falls Aquatic Productivity Monitoring Year 3 Study Period Sep 2007 to March 2008 - October 2008	Comparator	https://www.bchydro.com/content/dam/hydro/medialib/internet/documents/environment/pdf/wup_-_clayton_falls.pdf
BC Hydro. 2008. CLBMON-16. Middle Columbia River Fish Population Indexing Surveys Year 1 Study Period 2007 - April 2008	Comparator	https://www.bchydro.com/content/dam/hydro/medialib/internet/documents/environment/pdf/wup_-_columbia_april.pdf
BC Hydro. 2008. CLBMON-23B. Mid Columbia River White Sturgeon Underwater Videography Feasibility Study Year 1 Study Period 2007 to 2008 - April 2008	Comparator	https://www.bchydro.com/content/dam/hydro/medialib/internet/documents/environment/pdf/wup_clbmon_23b_mid_columbia_river_white_sturgeon_underwa.pdf
BC Hydro. 2008. CLBMON-45. Lower Columbia River Fish Indexing Surveys Year 1 Study Period 2007 - April 2008	Comparator	https://www.bchydro.com/content/dam/hydro/medialib/internet/documents/environment/pdf/wup_clbmon_45_lower_columbia_river_fish_indexing_survey.pdf
BC Hydro. 2008. CLBMON-46. Lower Columbia River Rainbow Trout Spawning Assessment Year 1 Study Period 2008 - December 2008	Comparator	https://www.bchydro.com/content/dam/hydro/medialib/internet/documents/environment/pdf/wup_-_columbia_clbmon-46.pdf
BC Hydro. 2008. COQMON-1. Assessment of Fisheries Access to Streams Tributary to Coquitlam Reservoir Study Period Sep 2006 to May 2007 - January 2008	Comparator	https://www.bchydro.com/content/dam/hydro/medialib/internet/documents/environment/pdf/wup_coqmon_01_assessment_of_fisheries_access_to_streams.pdf
BC Hydro. 2008. PUNMON-3. Puntledge River Project Water Use Plan - Puntledge River Steelhead Production Monitoring Study 2007. Study period: January – November 2007 (Year 2). Consultant’s report prepared for BC Hydro, Vancouver Island Generation	Comparator	https://www.bchydro.com/content/dam/hydro/medialib/internet/documents/environment/pdf/wup_puntledge_river_steelhead_production_monitoring_stud1.pdf
BC Hydro. 2009. ALUMON-1. Alouette River Salmonid Smolt Migration Enumeration - 2008 Data Report, Year 1 – Study Period 2008. Westslope Fisheries Ltd. Prepared for Alouette Management Committee and BC Hydro Generation, Burnaby, B.C.	Comparator	https://www.bchydro.com/content/dam/hydro/medialib/internet/documents/planning_regulatory/wup/lower_mainland/alumon-1_smolt_enumeration.pdf
BC Hydro. 2009. CLBMON-16. Middle Columbia River Fish Population Indexing Surveys Year 2 Study Period 2008 - April 2009	Comparator	https://www.bchydro.com/content/dam/hydro/medialib/internet/documents/environment/pdf/wup_-_columbia_clbmon-16.pdf
BC Hydro. 2009. CLBMON-17. Middle Columbia River Juvenile Fish Habitat Use Year 1 Study Period 2008 to 2009 - April 2009	Comparator	https://www.bchydro.com/content/dam/hydro/medialib/internet/documents/environment/pdf/wup_-_columbia_clbmon-17.pdf
BC Hydro. 2009. CLBMON-23A. Mid Columbia River White Sturgeon Spawn Monitoring Study Year 2 Study Period 2008 - April 2009	Comparator	https://www.bchydro.com/content/dam/hydro/medialib/internet/documents/environment/pdf/wup_-_columbia_clbmon-23a.pdf
BC Hydro. 2009. CLBMON-23B. Mid Columbia River White Sturgeon Underwater Videography Feasibility Study Year 2 Study Period 2008 to 2009 - April 2009	Comparator	https://www.bchydro.com/content/dam/hydro/medialib/internet/documents/environment/pdf/wup_-_columbia_clbmon-23b.pdf
BC Hydro. 2009. CLBMON-28. Lower Columbia River Adult Sturgeon Monitoring Year 1 Study Period 2008 - February 2009	Comparator	https://www.bchydro.com/content/dam/hydro/medialib/internet/documents/environment/pdf/wup_-_columbia_clbmon-28.pdf
BC Hydro. 2009. CLBMON-29. Lower Columbia River Juvenile Sturgeon Detection Program Year 1 Study Period 2008 - February 2009	Comparator	https://www.bchydro.com/content/dam/hydro/medialib/internet/documents/environment/pdf/wup_-_columbia_clbmon-29.pdf
BC Hydro. 2009. CLBMON-45. Lower Columbia River Fish Indexing Surveys Year 2 Study Period 2008 - April 2009	Comparator	https://www.bchydro.com/content/dam/hydro/medialib/internet/documents/environment/pdf/wup_-_columbia_clbmon-45.pdf
BC Hydro. 2009. JORMON-3. Jordan River Project Water Use Plan – Lower Jordan River Salmon Spawning Assessment and Enumeration Year 3 Study Period - September 2007 – May 2008. Prepared for BC Hydro.	Comparator	https://www.bchydro.com/content/dam/hydro/medialib/internet/documents/environment/pdf/wup_-_columbia_jordan.pdf
BC Hydro. 2009. SFLMON-7. Stave River Diel Pattern of Fry Outmigration Year 2 Pilot Study to Assess the Use of DIDSON ...Study Period 2009 - August 2009	Comparator	https://www.bchydro.com/content/dam/hydro/medialib/internet/documents/environment/pdf/wup_-_sflmon-7_stave.pdf
BC Hydro. 2010. ABFMON-5. Aberfeldie Effectiveness Monitoring of Fish and Fish Habitat Works Year 1 Study Period Mar 2009 to Feb 2010 - April 2010	Comparator	https://www.bchydro.com/content/dam/hydro/medialib/internet/documents/planning_regulatory/wup/southern_interior/2010q3/abfmon-5_task_2b_yr1.pdf
BC Hydro. 2010. CLBMON-16. Middle Columbia River Fish Population Indexing Surveys Year 3 Study Period 2009 - May 2010	Comparator	https://www.bchydro.com/content/dam/hydro/medialib/internet/documents/planning_regulatory/wup/southern_interior/2010q2/clbmon-16_yr3_may.pdf
BC Hydro. 2010. CLBMON-17. Middle Columbia River Juvenile Fish Habitat Use Year 2 Study Period 2009 to 2010 - April 2010	Comparator	https://www.bchydro.com/content/dam/hydro/medialib/internet/documents/planning_regulatory/wup/southern_interior/2010q2/clbmon-17_yr2_apr.pdf
BC Hydro. 2010. CLBMON-23A. Mid Columbia River White Sturgeon Spawn Monitoring Study Year 3 Study Period 2009 - April 2010	Comparator	https://www.bchydro.com/content/dam/hydro/medialib/internet/documents/planning_regulatory/wup/southern_interior/2010q2/clbmon-23a_yr3_apr.pdf
BC Hydro. 2010. CLBMON-23B. Mid Columbia River White Sturgeon Underwater Videography Feasibility Study Year 3 Study Period 2009 to 2010 - March 2010	Comparator	https://www.bchydro.com/content/dam/hydro/medialib/internet/documents/planning_regulatory/wup/southern_interior/2010q2/clbmon-23b_feasibility.pdf
BC Hydro. 2010. CLBMON-46. Lower Columbia River Rainbow Trout Spawning Assessment Year 2 Study Period 2009 - April 2010	Comparator	https://www.bchydro.com/content/dam/hydro/medialib/internet/documents/planning_regulatory/wup/southern_interior/2010q2/clbmon-46_yr2_apr.pdf
BC Hydro. 2010. CLBMON-48. Lower Columbia River Whitefish Life History and Egg Mat Monitoring Year 2 Study Period 2009 to 2010 - August 2010	Comparator	https://www.bchydro.com/content/dam/hydro/medialib/internet/documents/planning_regulatory/wup/southern_interior/2010q3/clbmon-48_yr2_2010.pdf
BC Hydro. 2010. GMSMON-2. Peace River Fish Community Indexing Program Year 2 Study Period Aug 2009 to Sep 2009 - May 2010	Comparator	https://www.bchydro.com/content/dam/hydro/medialib/internet/documents/planning_regulatory/wup/northern_interior/2010q3/gmsmon-2_may_2010.pdf
BC Hydro. 2011. ABFMON-5. Aberfeldie Effectiveness Monitoring of Fish and Fish Habitat Works Year 2 Study Period Mar 2010 to Feb 2010 - April 2010 to May2011 - May 2011	Comparator	https://www.bchydro.com/content/dam/hydro/medialib/internet/documents/planning_regulatory/wup/southern_interior/2011q2/abfmon-5-2b_yr2_2011-05-01.pdf
BC Hydro. 2011. CLBMON-16. Middle Columbia River Fish Population Indexing Surveys Year 4 Study Period 2010 - June 2011	Comparator	https://www.bchydro.com/content/dam/hydro/medialib/internet/documents/planning_regulatory/wup/southern_interior/2011q3/clbmon-16_yr4_2011-06-27.pdf
BC Hydro. 2011. CLBMON-17. Middle Columbia River Juvenile Fish Habitat Use Year 3 Study Period 2010 to 2011 - April 2011	Comparator	https://www.bchydro.com/content/dam/hydro/medialib/internet/documents/planning_regulatory/wup/southern_interior/2011q2/clbmon-17_yr3_2011-04-18.pdf
BC Hydro. 2011. CLBMON-46. Lower Columbia River Rainbow Trout Spawning Assessment Year 3 Study Period 2010 - January 2011	Comparator	https://www.bchydro.com/content/dam/hydro/medialib/internet/documents/planning_regulatory/wup/southern_interior/2011q3/clbmon-46_yr3_2011-01-05.pdf
BC Hydro. 2011. CLBMON-48. Lower Columbia River Whitefish Life History and Egg Mat Monitoring Year 3 Study Period 2010 to 2011 - September 2011	Comparator	https://www.bchydro.com/content/dam/hydro/medialib/internet/documents/planning_regulatory/wup/southern_interior/2012q1/clbmon-48_yr3_2011-09-29.pdf
BC Hydro. 2011. CMSMON-1B. Cheakamus River Chum Salmon Escapement Monitoring and Mainstem Spawning Groundwater Survey Year 4 Study Period Oct 2010 to March 2011 - June 2011	Comparator	https://www.bchydro.com/content/dam/BCHydro/customer-portal/documents/corporate/environment-sustainability/water-use-planning/lower-mainland/cmsmon-1b-yr4-2011-06-30.pdf
BC Hydro. 2011. GMSMON-2. Peace River Fish Community Indexing Program Year 3 Study Period Aug 2010 to Sep 2010 - May 2011	Comparator	https://www.bchydro.com/content/dam/hydro/medialib/internet/documents/planning_regulatory/wup/northern_interior/2011q3/gmsmon-2_yr3_2011-05-27.pdf
BC Hydro. 2011. SFLMON-8. Seasonal Timing and Assemblage of Resident Fish Surveys of Resident Fish in the Lower Stave River Year 3 Study Period 2015 - October 2017	Comparator	https://www.bchydro.com/content/dam/hydro/medialib/internet/documents/planning_regulatory/wup/lower_mainland/2011q3/sflmon-8_yr1_2011-06-01.pdf
BC Hydro. 2012. ABFMON-5. Aberfeldie Effectiveness Monitoring of Fish and Fish Habitat Works Year 3 Study Period May 2011 to Mar 2012 - June 2012	Comparator	https://www.bchydro.com/content/dam/BCHydro/customer-portal/documents/corporate/environment-sustainability/water-use-planning/southern-interior/abfmon-5-2b-yr3-2012-06-29.pdf
BC Hydro. 2012. ALUMON-1. Alouette River Salmonid Smolt Migration Enumeration - 2012 Data Report, Year 5 – Study Period March 2012 to June 2012. Westslope Fisheries Ltd. Prepared for Alouette Management Committee and BC Hydro Generation, Burnaby, B.C.	Comparator	https://www.bchydro.com/content/dam/BCHydro/customer-portal/documents/corporate/environment-sustainability/water-use-planning/lower-mainland/alumon-1-yr5-2012-12-01.pdf
BC Hydro. 2012. CLBMON-45. Lower Columbia River Fish Indexing Surveys Year 5 Study Period 2011 - October 2012	Comparator	https://www.bchydro.com/content/dam/BCHydro/customer-portal/documents/corporate/environment-sustainability/water-use-planning/southern-interior/clbmon-45-yr5-2012-10-26.pdf
BC Hydro. 2012. CLBMON-46. Lower Columbia River Rainbow Trout Spawning Assessment Year 4 Study Period 2011 - February 2012	Comparator	https://www.bchydro.com/content/dam/hydro/medialib/internet/documents/planning_regulatory/wup/southern_interior/2012q1/clbmon-46_yr4_2012-02-08.pdf
BC Hydro. 2012. CLBMON-48. Lower Columbia River Whitefish Life History and Egg Mat Monitoring Year 4 Study Period 2011 to 2012 - December 2012	Comparator	https://www.bchydro.com/content/dam/BCHydro/customer-portal/documents/corporate/environment-sustainability/water-use-planning/southern-interior/clbmon-48-yr4-2012-12-20.pdf
BC Hydro. 2012. GMSMON-2. Peace River Fish Community Indexing Program Year 4 Study Period Aug 2011 to Sep 2011 - May 2012	Comparator	https://www.bchydro.com/content/dam/BCHydro/customer-portal/documents/corporate/environment-sustainability/water-use-planning/northern-interior/peace-project-fish-index-year-4-gmsmon-2.pdf
BC Hydro. 2012. WHNMON-5. Lower Cranberry Creek Rainbow Trout Abundance Biology Monitoring Year 4 Study Period 2011 to 2012 - July 2012	Comparator	https://www.bchydro.com/content/dam/BCHydro/customer-portal/documents/corporate/environment-sustainability/water-use-planning/southern-interior/whnmon-5-yr4-2012-07-03.pdf
BC Hydro. 2013. ABFMON-5. Aberfeldie Effectiveness Monitoring of Fish and Fish Habitat Works Year 4 Study Period May 2012 to Mar 2013 - June 2013	Comparator	https://www.bchydro.com/content/dam/BCHydro/customer-portal/documents/corporate/environment-sustainability/water-use-planning/southern-interior/abfmon-4-2b-yr4-2013-06-01.pdf
BC Hydro. 2013. ALUMON-1. Alouette River Salmonid Smolt Migration Enumeration - 2013 Data Report, Year 6 – Study Period March 2013 to June 2013. Westslope Fisheries Ltd. Prepared for Alouette Management Committee and BC Hydro Generation, Burnaby, B.C.	Comparator	https://www.bchydro.com/content/dam/BCHydro/customer-portal/documents/corporate/environment-sustainability/water-use-planning/lower-mainland/alumon-1-yr6-2013-04-01.pdf
BC Hydro. 2013. BRGMON-13. Seton River Sockeye Smolt Monitoring Year 1 2012 Sampling Results with a Summary of Historical Data Study Period April 2012 to March 2013. St'at'imc Eco-Resources Ltd. Prepared for BC Hydro, Burnaby, BC	Comparator	https://www.bchydro.com/content/dam/BCHydro/customer-portal/documents/corporate/environment-sustainability/water-use-planning/lower-mainland/brgmon-13-yr1-2013-08-23.pdf
BC Hydro. 2013. BRGMON-13. Seton River Sockeye Smolt Monitoring Year 2 2013 Data Report Study Period April 2013 to March 2014. St'at'imc Eco-Resources Ltd. Prepared for BC Hydro, Burnaby, BC	Comparator	https://www.bchydro.com/content/dam/BCHydro/customer-portal/documents/corporate/environment-sustainability/water-use-planning/lower-mainland/brgmon-13-yr2-2013-10-31.pdf
BC Hydro. 2013. BRGMON-3. Lower Bridge River Adult Salmon and Steelhead Enumeration 2012. Year 1 Study Period August 2012 to December 2012. InStream Fisheries Research Inc. Prepared for BC Hydro.	Comparator	https://www.bchydro.com/content/dam/BCHydro/customer-portal/documents/corporate/environment-sustainability/water-use-planning/lower-mainland/brgmon-3-yr1-2013-07-12.pdf
BC Hydro. 2013. BRGMON-4. Carpenter Reservoir and Middle Bridge River Fish Habitat and Population Monitoring. Year 1 Progress Report Study Period October 2012 to March 2013. Tisdale Environmental Consulting Inc. Unpublished report for BC Hydro Generation.	Comparator	https://www.bchydro.com/content/dam/BCHydro/customer-portal/documents/corporate/environment-sustainability/water-use-planning/lower-mainland/brgmon-4-yr1-2013-03-31.pdf
BC Hydro. 2013. CLBMON-28. Lower Columbia River Adult Sturgeon Monitoring Year 2 and 3 Study Period 2009 to 2010 - June 2013	Comparator	https://www.bchydro.com/content/dam/BCHydro/customer-portal/documents/corporate/environment-sustainability/water-use-planning/southern-interior/clbmon-28-yr2-yr3-2013-06-01.pdf
BC Hydro. 2013. CLBMON-28. Lower Columbia River Adult Sturgeon Monitoring Year 4 Study Period 2011 - June 2013	Comparator	https://www.bchydro.com/content/dam/BCHydro/customer-portal/documents/corporate/environment-sustainability/water-use-planning/southern-interior/clbmon-28-yr4-2013-06-01.pdf
BC Hydro. 2013. CLBMON-29. Lower Columbia River Juvenile Sturgeon Detection Program Year 2 and 3 Study Period 2009 to 2010 - May 2013	Comparator	https://www.bchydro.com/content/dam/BCHydro/customer-portal/documents/corporate/environment-sustainability/water-use-planning/southern-interior/clbmon-29-yr2-yr3-2013-05-01.pdf
BC Hydro. 2013. CLBMON-46. Lower Columbia River Rainbow Trout Spawning Assessment Year 5 Study Period 2012 - January 2013	Comparator	https://www.bchydro.com/content/dam/BCHydro/customer-portal/documents/corporate/environment-sustainability/water-use-planning/southern-interior/clbmon-46-yr5-2013-01-27.pdf
BC Hydro. 2013. CLBMON-60. Mica Tailrace Fish Indexing Study Columbia River Headpond Drawdon Impacts (Fish Stranding and Water Quality) Monitoring Year 1 Study Period Sep 2012 to Feb 2013 - November 2013	Comparator	https://www.bchydro.com/content/dam/BCHydro/customer-portal/documents/corporate/environment-sustainability/water-use-planning/southern-interior/clbmon-60-yr1-2013-11-01.pdf
BC Hydro. 2013. CLBWORKS-28. Lower Columbia River Planning and Assessment of White Sturgeion Physical Works - Turbidity Year 1 Works Period 2010 to 2013 - May 2013	Comparator	https://www.bchydro.com/content/dam/BCHydro/customer-portal/documents/corporate/environment-sustainability/water-use-planning/southern-interior/clbworks-28-yr1-2013-05-31.pdf
BC Hydro. 2013. GMSMON-2. Peace River Fish Community Indexing Program Year 5 Study Period Aug 2012 to Sep 2012 - March 2013	Comparator	https://www.bchydro.com/content/dam/BCHydro/customer-portal/documents/corporate/environment-sustainability/water-use-planning/northern-interior/peace-river-index-project-2012-gmsmon-2-yr5-march2013.pdf
BC Hydro. 2013. WHNMON-5. Lower Cranberry Creek Rainbow Trout Abundance Biology Monitoring Year 5 Study Period 2007 to 2012 - April 2013	Comparator	https://www.bchydro.com/content/dam/BCHydro/customer-portal/documents/corporate/environment-sustainability/water-use-planning/southern-interior/whnmon-5-yr5-2013-04-01.pdf
BC Hydro. 2013. WHNMON-6. Walter Hardman Generating Station Tailrace Habitat Monitoring Year 5 Study Period 2007 to 2012 - June 2013	Comparator	https://www.bchydro.com/content/dam/BCHydro/customer-portal/documents/corporate/environment-sustainability/water-use-planning/southern-interior/whnmon-6-yrs-1-to-5-2013-06-01.pdf
BC Hydro. 2014. ABFMON-5. Aberfeldie Effectiveness Monitoring of Fish and Fish Habitat Works Years 1 to 5 Study Period 2008 to 2013 - July 2014	Comparator	https://www.bchydro.com/content/dam/BCHydro/customer-portal/documents/corporate/environment-sustainability/water-use-planning/southern-interior/abfmon-5-2b-yr5-2014-07-21.pdf
BC Hydro. 2014. BRGMON-3. Lower Bridge River Adult Salmon and Steelhead Enumeration 2013. Year 2 Study Period January 2013 to December 2013. InStream Fisheries Research Inc. Prepared for BC Hydro.	Comparator	https://www.bchydro.com/content/dam/BCHydro/customer-portal/documents/corporate/environment-sustainability/water-use-planning/lower-mainland/brgmon-3-yr2-2014-03-31.pdf
BC Hydro. 2014. CLBMON-46. Lower Columbia River Rainbow Trout Spawning Assessment Year 6 Study Period 2013 - January 2014	Comparator	https://www.bchydro.com/content/dam/BCHydro/customer-portal/documents/corporate/environment-sustainability/water-use-planning/southern-interior/clbmon-46-yr6-2014-01-12.pdf
BC Hydro. 2014. CLBMON-48. Lower Columbia River Whitefish Life History and Egg Mat Monitoring Year 5 Study Period 2008 to 2013 Interpretive Report - July 2014	Comparator	https://www.bchydro.com/content/dam/BCHydro/customer-portal/documents/corporate/environment-sustainability/water-use-planning/southern-interior/clbmon-48-yr5-2014-07-17.pdf
BC Hydro. 2014. GMSMON-2. Peace River Fish Community Indexing Program Year 6 Study Period Aug 2013 to Sep 2013 - March 2014	Comparator	https://www.bchydro.com/content/dam/BCHydro/customer-portal/documents/corporate/environment-sustainability/water-use-planning/northern-interior/gmsmon-2-yr6-2014-03-31.pdf
BC Hydro. 2014. GMSMON-7. Peace River Side Channel Fisheries Year 1 Study Period 2013 - January 2014	Comparator	https://www.bchydro.com/content/dam/BCHydro/customer-portal/documents/corporate/environment-sustainability/water-use-planning/northern-interior/gmsmon-7-yr1-2014-01-20-main.pdf
BC Hydro. 2015. BRGMON-13. Seton River Sockeye Smolt Monitoring Year 4 2015 Data Report Study Period 2015. St'at'imc Eco-Resources Ltd. Prepared for BC Hydro, Burnaby, BC	Comparator	https://www.bchydro.com/content/dam/BCHydro/customer-portal/documents/corporate/environment-sustainability/water-use-planning/lower-mainland/brgmon-13-yr4-2015-12-01.pdf
BC Hydro. 2015. BRGMON-8. Seton Lake Resident Fish Habitat and Population Monitoring Years 1 & 2 Results - Study Period 2013 to 2014. Prepared for St’at’imc Eco-Resources Ltd. and BC Hydro.	Comparator	https://www.bchydro.com/content/dam/BCHydro/customer-portal/documents/corporate/environment-sustainability/water-use-planning/lower-mainland/brgmon-8-yr1-yr2-2015-03-01.pdf
BC Hydro. 2015. BRGMON-9. Seton River Habitat and Fish Monitor Year 1 & 2 Study Period March 2014 to December 2014. InStream Fisheries Research Inc. Prepared for St'át'imc Eco Resources Ltd. and BC Hydro.	Comparator	https://www.bchydro.com/content/dam/BCHydro/customer-portal/documents/corporate/environment-sustainability/water-use-planning/lower-mainland/brgmon-9-yr1-yr2-2015-01-01.pdf
BC Hydro. 2015. CLBMON-28. Lower Columbia River Adult Sturgeon Monitoring Year 5 and 6 Study Period 2012 to 2013 - April 2015	Comparator	https://www.bchydro.com/content/dam/BCHydro/customer-portal/documents/corporate/environment-sustainability/water-use-planning/southern-interior/clbmon-28-yr5-yr6-2015-04-01.pdf
BC Hydro. 2015. CLBMON-28. Lower Columbia River Adult Sturgeon Monitoring Year 7 Study Period 2014 - July 2015	Comparator	https://www.bchydro.com/content/dam/BCHydro/customer-portal/documents/corporate/environment-sustainability/water-use-planning/southern-interior/clbmon-28-yr7-2015-07-01.pdf
BC Hydro. 2015. CLBMON-29. Lower Columbia River Juvenile Sturgeon Detection Program Year 4 and 5 Study Period 2011 to 2012- July 2015	Comparator	https://www.bchydro.com/content/dam/BCHydro/customer-portal/documents/corporate/environment-sustainability/water-use-planning/southern-interior/clbmon-29-yr4-yr5-2015-07-01.pdf
BC Hydro. 2015. CLBMON-45. Lower Columbia River Fish Indexing Surveys Year 8 Study Period 2014 - November 2015	Comparator	https://www.bchydro.com/content/dam/BCHydro/customer-portal/documents/corporate/environment-sustainability/water-use-planning/southern-interior/clbmon-45-yr8-2015-11-11.pdf
BC Hydro. 2015. CLBMON-46. Lower Columbia River Rainbow Trout Spawning Assessment Year 7 Study Period 2014 - February 2015	Comparator	https://www.bchydro.com/content/dam/BCHydro/customer-portal/documents/corporate/environment-sustainability/water-use-planning/southern-interior/clbmon-46-yr7-2015-02-04.pdf
BC Hydro. 2015. CLBMON-60. Mica Tailrace Fish Indexing Study Columbia River Headpond Drawdon Impacts (Fish Stranding and Water Quality) Monitoring Year 2 Study Period Mar 2013 to May 2014 - January 2015	Comparator	https://www.bchydro.com/content/dam/BCHydro/customer-portal/documents/corporate/environment-sustainability/water-use-planning/southern-interior/clbmon-60-yr2-2015-01-01.pdf
BC Hydro. 2015. GMSMON-2. Peace River Fish Community Indexing Program Year 7 Study Period Aug 2014 to Oct 2014 - March 2015	Comparator	https://www.bchydro.com/content/dam/BCHydro/customer-portal/documents/corporate/environment-sustainability/water-use-planning/northern-interior/gmsmon-2-yr7-2015-03-10.pdf
BC Hydro. 2015. GMSMON-7. Peace River Side Channel Fisheries Year 2 Study Period 2014 - February 2015	Comparator	https://www.bchydro.com/content/dam/BCHydro/customer-portal/documents/corporate/environment-sustainability/water-use-planning/northern-interior/gmsmon-7-yr2-2015-02-13.pdf
BC Hydro. 2015. JHTMON-15. Smolt and Spawner Abundance Assessment Year 1 Annual Monitoring Report. Consultant’s report prepared for BC Hydro by Laich-Kwil-Tach Environmental Assessment Ltd. Partnership and Ecofish Research Ltd.	Comparator	https://www.bchydro.com/content/dam/BCHydro/customer-portal/documents/corporate/environment-sustainability/water-use-planning/vancouver-island/jhtmon-15-yr1-2015-11-03.pdf
BC Hydro. 2016. BRGMON-9. Seton River Habitat and Fish Monitor Year 3 Study Period March 2015 to December 2015. InStream Fisheries Research Inc. Prepared for St'át'imc Eco Resources Ltd. and BC Hydro.	Comparator	https://www.bchydro.com/content/dam/BCHydro/customer-portal/documents/corporate/environment-sustainability/water-use-planning/lower-mainland/brgmon-9-yr3-2016-12-23.pdf
BC Hydro. 2016. CLBMON-28. Lower Columbia River Adult Sturgeon Monitoring Year 8 Study Period 2015 - July 2016	Comparator	https://www.bchydro.com/content/dam/BCHydro/customer-portal/documents/corporate/environment-sustainability/water-use-planning/southern-interior/clbmon-28-yr8-2016-07-01.pdf
BC Hydro. 2016. CLBMON-29. Lower Columbia River Juvenile Sturgeon Detection Program Year 6 and 7 Study Period 2013 to 2014- July 2016	Comparator	https://www.bchydro.com/content/dam/BCHydro/customer-portal/documents/corporate/environment-sustainability/water-use-planning/southern-interior/clbmon-29-yr6-yr7-2016-07-01.pdf
BC Hydro. 2016. CLBMON-29. Lower Columbia River Juvenile Sturgeon Detection Program Year 8 Study Period 2015 - July 2016	Comparator	https://www.bchydro.com/content/dam/BCHydro/customer-portal/documents/corporate/environment-sustainability/water-use-planning/southern-interior/clbmon-29-yr8-2016-07-01.pdf
BC Hydro. 2016. CLBMON-46. Lower Columbia River Rainbow Trout Spawning Assessment Year 8 Study Period 2015 - February 2016	Comparator	https://www.bchydro.com/content/dam/BCHydro/customer-portal/documents/corporate/environment-sustainability/water-use-planning/southern-interior/clbmon-46-yr8-2016-02-02.pdf
BC Hydro. 2017. CLBMON-28. Lower Columbia River Adult Sturgeon Monitoring Year 9 Study Period 2016 - July 2017	Comparator	https://www.bchydro.com/content/dam/BCHydro/customer-portal/documents/corporate/environment-sustainability/water-use-planning/southern-interior/clbmon-28-yr9-2017-07-01.pdf
BC Hydro. 2017. CLBMON-29. Lower Columbia River Juvenile Sturgeon Detection Program Year 9 Study Period 2016- July 2017	Comparator	https://www.bchydro.com/content/dam/BCHydro/customer-portal/documents/corporate/environment-sustainability/water-use-planning/southern-interior/clbmon-29-yr9-2017-07-15.pdf
BC Hydro. 2017. CLBMON-45. Lower Columbia River Fish Indexing Surveys Year 10 Study Period 2016 - August 2017	Comparator	https://www.bchydro.com/content/dam/BCHydro/customer-portal/documents/corporate/environment-sustainability/water-use-planning/southern-interior/clbmon-45-yr10-%202017-08-17.pdf
BC Hydro. 2017. CLBMON-46. Lower Columbia River Rainbow Trout Spawning Assessment Year 9 Study Period 2016 - February 2017	Comparator	https://www.bchydro.com/content/dam/BCHydro/customer-portal/documents/corporate/environment-sustainability/water-use-planning/southern-interior/clbmon-46-yr9-2017-02-01.pdf
BC Hydro. 2018. BRGMON-8. Seton Lake Resident Fish Habitat and Population Monitoring, Year 3 Results - Study Period April 2015 to March 2016. Prepared for St’at’imc Eco-Resources Ltd. and BC Hydro.	Comparator	https://www.bchydro.com/content/dam/BCHydro/customer-portal/documents/corporate/environment-sustainability/water-use-planning/lower-mainland/brgmon-8-yr3-2018-02-06.pdf
BC Hydro. 2018. BRGMON-9. Seton River Habitat and Fish Monitor Year 4 Study Period March 2016 to December 2016. InStream Fisheries Research Inc. Prepared for St'át'imc Eco Resources Ltd. and BC Hydro.	Comparator	https://www.bchydro.com/content/dam/BCHydro/customer-portal/documents/corporate/environment-sustainability/water-use-planning/lower-mainland/brgmon-9-yr4-2018-02-26.pdf
BC Hydro. 2018. CLBMON-28. Lower Columbia River Adult Sturgeon Monitoring Year 10 Study Period 2017 - July 2018	Comparator	https://www.bchydro.com/content/dam/BCHydro/customer-portal/documents/corporate/environment-sustainability/water-use-planning/southern-interior/clbmon-28-yr10-2018-07-30.pdf
BC Hydro. 2018. CLBMON-29. Lower Columbia River Juvenile Sturgeon Detection Program Year 10 Study Period 2017 - July 2018	Comparator	https://www.bchydro.com/content/dam/BCHydro/customer-portal/documents/corporate/environment-sustainability/water-use-planning/southern-interior/clbmon-29-yr10-2018-07-31.pdf
BC Hydro. 2018. CLBMON-46. Lower Columbia River Rainbow Trout Spawning Assessment Year 10 Study Period 2017 - April 2018	Comparator	https://www.bchydro.com/content/dam/BCHydro/customer-portal/documents/corporate/environment-sustainability/water-use-planning/southern-interior/clbmon-46%20Yr10%202018-04-29.pdf
BC Hydro. 2019. CLBMON-28. Lower Columbia River Adult Sturgeon Monitoring Year 12 Study Period 2018 - July 2019	Comparator	https://www.bchydro.com/content/dam/BCHydro/customer-portal/documents/corporate/environment-sustainability/water-use-planning/southern-interior/clbmon-28-yr11-2019-07-01.pdf
BC Hydro. 2019. CLBMON-45. Lower Columbia River Fish Indexing Surveys Year 11 Study Period 2017 - January 2019	Comparator	https://www.bchydro.com/content/dam/BCHydro/customer-portal/documents/corporate/environment-sustainability/water-use-planning/southern-interior/web-clbmon-45-yr11-2019-01-01.pdf
Beblow, J. 2008. BC Hydro Falls River Water Use Plan (WUP) Monitoring: Presence and Timing of Steelhead and Salmon Spawning Interim Report, Year 2. Prepared by Cambria Gordon Ltd. for Metlakatla Fisheries and BC Hydro.	Comparator	https://www.bchydro.com/content/dam/hydro/medialib/internet/documents/environment/pdf/wup_-_fallsmon_1_falls.pdf
Beblow, J. 2010. BC Hydro Falls River Water Use Plan (WUP) Monitoring: Presence and Timing of Steelhead and Salmon Spawning Summary Report, 2007-2009. Prepared by Cambria Gordon Ltd. for Metlakatla Fisheries and BC Hydro.	Comparator	https://www.bchydro.com/content/dam/hydro/medialib/internet/documents/environment/pdf/wup_-_fallsmon_1_falls.pdf
Bell MC, Parkhurst ZE, Porter RG, and Steven M. 1976, April. The effects of power peaking on the survival of juvenile fish at low Columbia and Snake River dams. US Corps of Engineers North Pacific Division DACW 57-75-C-0173. p.144.	Comparator
Belmar, O., Ibáñez, C., Forner, A. and Caiola, N., 2019. The influence of flow regime on ecological quality, bird diversity, and shellfish fisheries in a lowland mediterranean river and its coastal area. Water, 11(5), p.918.	Comparator
BIO-WEST Inc. 2011. Lower Sabine River Fishery Study-Downstream Fisheries Resources Report. Toledo Bend Project. FERC Integrated Licensing Process Project number 2305.	Comparator
Bouchard P, Chappaz R, Cavalli L, and Brun G. 1998. "Influence of environmental variables on the growth of Leuciscus cephalus (Linnaeus 1766), in the River Durance, South-east France". ANNALES DE LIMNOLOGIE-INTERNATIONAL JOURNAL OF LIMNOLOGY 34(2):193-200.	Comparator
Bouska, K.L., 2018. Discontinuities and functional resilience of large river fish assemblages. Ecosphere, 9(7), p.e02351.	Comparator
Bussanich, R., Robichaud, D. and Glova, G. 2009. Lower Stave River - Monitoring of Chum Fry Out-migration, 2008. LGL Limited environmental research associates. Report for BC Hydro.	Comparator	https://www.bchydro.com/content/dam/hydro/medialib/internet/documents/environment/pdf/wup_-_sflmon-7_yr1.pdf
Butler S E, and Wahl D H. 2011. "Distribution, movements and habitat use of Channel catfish in a river with multiple low-head dams". River Research and Applications 27(10):1182-1191.	Comparator
Cambria Gordon Ltd. 2007. BC Hydro Falls River Water Use Plan (WUP) Monitoring: Presence and Timing of Steelhead and Salmon Spawning Interim Report, Year 1. Prepared for Metlakatla Fisheries and BC Hydro.	Comparator	https://www.bchydro.com/content/dam/hydro/medialib/internet/documents/environment/pdf/wup_-_falls_flsmon.pdf
Chen, W. and Olden, J.D., 2017. Designing flows to resolve human and environmental water needs in a dam-regulated river. Nature communications, 8(1), pp.1-10.	Comparator
Colloff, M.J., Overton, I.C., Henderson, B.L., Roberts, J., Reid, J.R., Oliver, R.L., Arthur, A.D., Doody, T.M., Sims, N.C., Ye, Q. and Cuddy, S.M., 2018. The use of historical environmental monitoring data to test predictions on cross-scale ecological responses to alterations in river flows. Aquatic ecology, 52(1), pp.133-153.	Comparator
Cooper, A.R., Infante, D.M., Daniel, W.M., Wehrly, K.E., Wang, L. and Brenden, T.O., 2017. Assessment of dam effects on streams and fish assemblages of the conterminous USA. Science of the Total Environment, 586, pp.879-889.	Comparator
de Carvalho-Souza, G.F., González-Ortegón, E., Baldó, F., Vilas, C., Drake, P. and Llope, M., 2019. Natural and anthropogenic effects on the early life stages of European anchovy in one of its essential fish habitats, the Guadalquivir estuary. Marine Ecology Progress Series, 617, pp.67-79.	Comparator
Dibble, K.L., Yackulic, C.B. and Kennedy, T.A., 2018. Warm water temperatures and shifts in seasonality increase trout recruitment but only moderately decrease adult size in western North American tailwaters. Environmental Biology of Fishes, 101(8), pp.1269-1283.	Comparator
Eagle Creek Hydro Power, LLC, et. al. 2019. Report / Form of Eagle Creek Hydro Power, LLC, et. al. under P-10482, et. al.. In accordance with 18 CFR 5.15(c)(3) and schedule provided in the Commission's Scope Document 2, Eagle Creek is filing the attached Initial Study Report Meeting Summary. FERC Accession Number. 20190311-5171	Comparator	20190311-5171
ENTRIX, INC. 2009. Smallmouth Bass Study, Final Summary Report for Kern River No. 1, under P-1930. Prepared for Southern California Edison.. FERC Accession Number. 20090527-5053	Comparator	20090527-5053
Fette M, Weber C, Peter A, and Wehrli B. 2007. "Hydropower production and river rehabilitation: A case study on an alpine river". Environmental Modeling and Assessment 12(4):257-267.	Comparator
Ford, D. and J.L. Thorley. 2012. CLBMON-16 Middle Columbia River Fish Population Indexing Surveys – 2011 Investigations. Report prepared by BC Hydro Generation, Water Licence Requirements, Revelstoke, BC. Golder Report No. 10-1492-0079F.	Comparator	https://www.bchydro.com/content/dam/BCHydro/customer-portal/documents/corporate/environment-sustainability/water-use-planning/southern-interior/columbia-river-project-water-use-plan-revelstoke-flow-management-clbmon-16.pdf
Foster, R.F. 2015. 2015 Kaministiquia River Larval Sturgeon Study. Prepared for Ontario Power Generation, Northwest Operations by Northern Bioscience. Thunder Bay, Ontario.	Comparator
Golder Associates Ltd. and Poisson Consulting Ltd. 2013. CLBMON-16 Middle Columbia River Fish Population Indexing Surveys – Synthesis Report. Report prepared for BC Hydro Generation, Water Licence Requirements, Revelstoke, BC. Golder Report No. 10-1492-0079F:	Comparator	https://www.bchydro.com/content/dam/BCHydro/customer-portal/documents/corporate/environment-sustainability/water-use-planning/southern-interior/clbmon-16-yr6-2013-08-12.pdf
Golder Associates Ltd., Poisson Consulting Ltd., and Okanagan Nation Alliance. 2015. CLBMON-16 Middle Columbia River Fish Population Indexing Survey. Report prepared for BC Hydro Generation, Water License Requirements, Revelstoke, BC.	Comparator	https://www.bchydro.com/content/dam/BCHydro/customer-portal/documents/corporate/environment-sustainability/water-use-planning/southern-interior/clbmon-16-yr8-2015-09-14.pdf
Golder Associates Ltd., Poisson Consulting Ltd., and Okanagan Nation Alliance. 2016. CLBMON-16 Middle Columbia River Fish Population Indexing Survey 2015 Report. Report prepared for BC Hydro Generation, Water License Requirements, Revelstoke, BC.	Comparator	https://www.bchydro.com/content/dam/BCHydro/customer-portal/documents/corporate/environment-sustainability/water-use-planning/southern-interior/clbmon-16-yr9-2016-08-01.pdf
Golder Associates Ltd., Poisson Consulting Ltd., and Okanagan Nation Alliance. 2017. CLBMON-16 Middle Columbia River Fish Population Indexing Survey 2016 Report. Report prepared for BC Hydro Generation, Water License Requirements, Revelstoke, BC.	Comparator	https://www.bchydro.com/content/dam/BCHydro/customer-portal/documents/corporate/environment-sustainability/water-use-planning/southern-interior/clbmon-16-yr10-2017-06-12.pdf
Gorski K, Van den Bosch , L V, Van de Wolfshaar , K E, Middelkoop H, Nagelkerke L A. J, Filippov O V, Zolotarev D V, Yakovlev S V, Minin A E, Winter H V, De Leeuw , J J, Buijse A D, and Verreth J A. J. 2012. "Post-damming flow regime development in a large lowland river (Volga, Russian Federation): Implications for floodplain inundation and fisheries". RIVER RESEARCH AND APPLICATIONS 28(8):1121-1…	Comparator
Hanganu, J., Constantinescu, A., Doroftei, M. and Tošić, K., 2018. Investigation of the effects of multiple pressures in the lower Danube basin. Water and Environment Journal, 32(2), pp.217-228.	Comparator
Haworth, M.R. and Bestgen, K.R., 2017. Flow and water temperature affect reproduction and recruitment of a Great Plains cyprinid. Canadian Journal of Fisheries and Aquatic Sciences, 74(6), pp.853-863.	Comparator
Haxton Tim. 2007. "Impacts of waterpower management on select fish in the Ottawa River, Canada, with an emphasis on Lake sturgeon". PhD thesis, University of Ottawa, Ontario Canada.	Comparator
Haxton, T.J. and Findlay, C.S., 2009. Variation in large‐bodied fish‐community structure and abundance in relation to water‐management regime in a large regulated river. Journal of Fish Biology, 74(10), pp.2216-2238.	Comparator
He Li-Ming, and Marcinkevage Cathy. 2017. "Incorporating thermal requirements into flow regime development for multiple Pacific salmonid species in regulated rivers". ECOLOGICAL ENGINEERING 99:141-158.	Comparator
Hopkins, J., Adolph, B. and Levy, D. 2014. Seton River Sockeye Smolt Monitoring Year 3 2014 Data Report Study Period April 2014 to March 2015. St'at'imc Eco-Resources Ltd. Prepared for BC Hydro, Burnaby, BC	Comparator	https://www.bchydro.com/content/dam/BCHydro/customer-portal/documents/corporate/environment-sustainability/water-use-planning/lower-mainland/brgmon-13-yr3-2014-10-02.pdf
Ilmast, N.V., Alekseev, M.Y., Bochkarev, N.A. and Sendek, D.S., 2019, July. Ecological state of aquatic biocenoses in the streams of the Kola basin, Barents Sea. In IOP Conference Series: Earth and Environmental Science (Vol. 302, No. 1, p. 012022). IOP Publishing.	Comparator
Jiang Wei, Liu Huan-Zhang, Duan Zhong-Hua, and Cao Wen-Xuan. 2010. "Seasonal variation in drifting eggs and larvae in the upper Yangtze, China". ZOOLOGICAL SCIENCE 27(5):402-409.	Comparator
Johnson GE, Ploskey GR, Hedgepeth JB, Khan F, Mueller RP, Nagy WT, Richmond MC, Weiland MA. 2009. Reducing the impacts of hydroelectric dams on juvenile anadromous fishes: bioengineering evaluations using acoustic imaging in the Columbia River, USA. In: Dams: Impacts, Stability and Design (eds. Hayes WP, and Barnes MC). Nova Science Publishers, Inc. pp. 1-48.	Comparator
Jones N E, and Petreman I C. 2015. "Environmental influences on fish migration in a hydropeaking river". River Research and Applications 31(9):1109-1118.	Comparator
King R G, Seegert G, Vondruska J, Perry E S, and Dixon D A. 2010. "Factors influencing impingement at 15 Ohio River power plants". North American Journal of Fisheries Management 30(5):1149-1175.	Comparator
Kominoski, J.S., Ruhí, A., Hagler, M.M., Petersen, K., Sabo, J.L., Sinha, T., Sankarasubramanian, A. and Olden, J.D., 2018. Patterns and drivers of fish extirpations in rivers of the American Southwest and Southeast. Global change biology, 24(3), pp.1175-1185.	Comparator
Korman Josh, and Campana Steven E. 2009. "Effects of hydropeaking on nearshore habitat use and growth of age-0 Rainbow trout in a large regulated river". TRANSACTIONS OF THE AMERICAN FISHERIES SOCIETY 138(1):76-87.	Comparator
Korman Josh, Yard Mike, Walters Carl, and Coggins Lewis G. 2009. "Effects of fish size, habitat, flow, and density on capture probabilities of age-0 Rainbow trout estimated from electrofishing at discrete sites in a large river". TRANSACTIONS OF THE AMERICAN FISHERIES SOCIETY 138(1):58-75.	Comparator
Korman, J. 2008. Cheakamus River Steelhead Adult Abundance, and Juvenile Habitat Use and Abundance Monitoring 2007-2008 Final Report. Prepared by Ecometric Research Inc. for BC Hydro.	Comparator	https://www.bchydro.com/content/dam/hydro/medialib/internet/documents/environment/pdf/wup_-_cheakamus_cmsmon-03.pdf
Korman, J., Yard, M.D. and Kennedy, T.A., 2017. Trends in rainbow trout recruitment, abundance, survival, and growth during a boom-and-bust cycle in a tailwater fishery. Transactions of the American Fisheries Society, 146(5), pp.1043-1057.	Comparator
Kuczynski, L., Chevalier, M., Laffaille, P., Legrand, M. and Grenouillet, G., 2017. Indirect effect of temperature on fish population abundances through phenological changes. PLoS One, 12(4), p.e0175735.	Comparator
Ma, B., Parkinson, E., McArthur, M., Ford, D., Usvyatsov, S., and Seebacher, T. 2018. Site C Clean Energy Project Peace River Water Level Fluctation Monitoring Program (Mon 17) Tasks 3a to 3e Construction Year 3 (2017). Prepared by ESSA Technologies and Golder and Associates, Inc. Prepared for BC Hydro. BC.	Comparator
Manooch, C.S. III, and R.A. Rulifson (eds). 1989. Roanoke River Water Flow Committee Report: A recommended water flow regime for the Roanoke River, North Carolina, to benefit anadromous striped bass and other below-dam resources and users. NOAA Technical Memorandum NMFS-SEFC-216.	Comparator
McCarthy T K, Frankiewicz P, Cullen P, Blaszkowski M, O'Connor W, and Doherty D. 2008. "Long-term effects of hydropower installations and associated river regulation on River Shannon eel populations: Mitigation and management". Hydrobiologia 609(1):109-124.	Comparator
Morais P, Chícharo MA, and Chícharo L. 2009. "Changes in a temperate estuary during the filling of the biggest European dam". Science of the Total Environment 407(7):2245-2259.	Comparator
Mu Hongxia, Li Mingzheng, Liu Huanzhang, and Cao Wenxuan. 2014. "Analysis of fish eggs and larvae flowing into the Three Gorges Reservoir on the Yangtze River, China". FISHERIES SCIENCE 80(3):505-515.	Comparator
Okanagan Nation Alliance, Golder Associates Ltd., and Poisson Consulting Ltd. 2014. CLBMON-16 Middle Columbia River Fish Population Indexing Survey. Report prepared for BC Hydro Generation, Water License Requirements, Revelstoke, BC.	Comparator	https://www.bchydro.com/content/dam/BCHydro/customer-portal/documents/corporate/environment-sustainability/water-use-planning/southern-interior/clbmon-16-yr7-2015-02-01.pdf
Otero, J., L’Abée-Lund, J.H. and Vøllestad, A., 2017. Temporal and spatial variation in recreational catches of anadromous brown trout, Salmo trutta, in Norwegian rivers. Hydrobiologia, 797(1), pp.199-213.	Comparator
Pacific Gas and Electric Company. 2012. Pit 3, 4, and 5 Hydroelectric Project FERC No. 233 License Article 401 Pit 5 Whitewater Release Baseline Ecological Monitoring Report and Pit 5 Whitewater Release Monitoring Plan Recreation Survey Report.	Comparator	20120413-5064
Pacific Gas and Electric Company. 2012. Pit 3, 4, and 5 Hydroelectric Project FERC No. 233 License Article 401(a) River Fish Monitoring Annual Report and River Fish Monitoring – Angler Survey Annual Report.	Comparator	20120413-5051
Pacific Gas and Electric Company. 2014. Potter Valley Project (FERC No. 77) Summer Rearing Monitoring Results, 2013.	Comparator	20100603-4036
Pacific Gas and Electric Company. 2018. Potter Valley Hydroelectric Project FERC Project No. 77. Article 52 and RPA Measure 8 2017 Summer Rearing Monitoring Results.	Comparator	20180628-5151
Peterson Rebecca Cull, and Jennings Cecil A. 2007. "Effects of river discharge on abundance and instantaneous growth of age-0 carpsuckers in the Oconee River, Georgia, USA". RIVER RESEARCH AND APPLICATIONS 23(9):1016-1025.	Comparator
Portland General Electric. 2006. Progress Report of Portland General Electric under P-2030. Pacific Lamprey Passage Evaluation and Mitigation Plan Final. Pelton Round Butte. FERC Accession Number. 20060615-5017	Comparator	20060615-5017
Prchalova Marie, Horky Pavel, Slavik Ondrej, Vetesnik Lukas, and Halacka Karel. 2011. "Fish occurrence in the fishpass on the lowland section of the River Elbe, Czech Republic, with respect to water temperature, water flow and fish size". FOLIA ZOOLOGICA 60(2, SI):104-114.	Comparator
Public Utility District No. 2 of Grant County. 2013. Public Utility District No. 2 of Grant County, Washington Grant County PUD submittal 2012 Hanford Reach Follow-Up Monitoring Program Annual Report for LA 401(a)(5) under P-2114-243.. FERC Accession Number. 20130115-5046	Comparator	20130115-5046
Public Utility District No. 2 of Grant County. 2014. Public Utility District No. 2 of Grant County, Washington 2013 Hanford Reach Follow-Up Monitoring Program Plan Annual Report under P-2114.. FERC Accession Number. 20140115-5083	Comparator	20140115-5083
Rulifson, R.A. 1989. Abundance and Viability of Striped Bass Eggs Spawned in the Roanoke River, North Carolina, in 1988. Albemarle-Pamlico Estuarine Study. Project number APES 90-03. ICMR Technical Report 89-03. Prepared for North Carolina Department of Natural Resources and Community Development. Greenville, NC.	Comparator
Rulifson, R.A. 1990. Abundance and Viability of Striped Bass Eggs Spawned in Roanoke River, North Carolina, in 1989. Albemarle-Pamlico Estuarine Study. Project number APES 90-11. Prepared for North Carolina Department of Health, Environment and Natural Resources. Greenville, NC.	Comparator
Rulifson, R.A. and C.S. Manooch, III (eds). 1990. Roanoke River Water Flow Committee Report for 1988 and 1989. NOAA Technical Memorandum NMFS-SEFC-256.	Comparator
Rulifson, R.A. and Manooch III, C.S., 1990. Recruitment of juvenile striped bass in the Roanoke River, North Carolina, as related to reservoir discharge. North American Journal of Fisheries Management, 10(4), pp.397-407.	Comparator
Saltveit S J, Bremnes T, and Lindå O R. 1995. "Effect of sudden increase in discharge in a large river on newly emerged Atlantic salmon (Salmo salar) and Brown trout (Salmo trutta) fry". Ecology of Freshwater Fish 4(4):168-174.	Comparator
San Joaquin River Group Authority. 2009. Exhibit FWS-68 in Turlock Irrigation District's et al proceeding under P-2299: 2006 Annual Techinical Report .. FERC Accession Number. 20091129-0248	Comparator	20091129-0248
Santucci VJ, Gephard SR, and Pescitelli SM. 2005. "Effects of multiple low-head dams on fish, macroinvertebrates, habitat, and water quality in the fox river, Illinois". NORTH AMERICAN JOURNAL OF FISHERIES MANAGEMENT 25(3):975-992.	Comparator
Schneider Engineering, Ltd. and Kleinschmidt. 2018. Response to FERC Additional Information Request for CITY OF GONZALES, TEXAS under P-2960.. FERC Accession Number. 20181116-5063	Comparator	20181116-5063
Scholten, S. 2014. Observations of Lake Sturgeon in the Moon River - Final Report. Prepared for Ontario Ministry of Natural Resources. Bracebridge, Ontario.	Comparator
Shuai, F., Li, X., Chen, F., Li, Y. and Lek, S., 2017. Spatial patterns of fish assemblages in the Pearl River, China: Environmental correlates. Fundamental and Applied Limnology, pp.329-340.	Comparator
Southern Calfornia Edison. 2004. Southern Calfornia Edison submits a report that contains the results of the fifth year's monitoring period for the Kern River 1 Hydro Project under P-1930. FERC Accession Number. 20040507-0012	Comparator	20040507-0012
Southern Calfornia Edison. 2007. Smallmouth Bass Study, for Kern River 1 Hydro Project under P-1930. FERC Accession Number. 20070517-5022	Comparator	20070517-5022
Southern California Edison Company (SCE). 2011. Filing of Second Year Adaptive Management Proposal and 2010 Data Collection Report under the Adaptive Management Plan for River Flows and Native Aquatic Species Management Plan for Big Creek No.4 Hydroelectric Project, FERC Project No. 2017.	Comparator	20110603-5251
Southern California Edison Company (SCE). 2014. Filing of Approval of Fifth Year Proposal (Fifth Year Proposal), and 2013 Data Collection Report under the Adaptive Management Plan (AMP) for River Flows and Native Aquatic Species Management Plan (NASMP) for Big Creek No. 4 Hydroelectric Project, FERC Project No. 2017.	Comparator	20140822-5096
Southern California Edison Company (SCE). 2014. Interim Filing of Approval of Fifth Year Proposal (Fifth Year Proposal), and 2013 Data Collection Report under the Adaptive Management Plan (AMP) for River Flows and Native Aquatic Species Management Plan (NASMP) for Big Creek No. 4 Hydroelectric Project, FERC Project No. 2017.	Comparator	20140625-5005
Southern California Edison Company (SCE). 2018. Approval of Ninth Year Proposal and 2017 Data Collection Report Under the Adaptive Management Plan (AMP) for River Flows and Native Aquatic Species Management Plan (NASMP) for Big Creek No.4 Hydroelectric Project, FERC Project No. 2017	Comparator	20180726-5095
Southern California Edison Company. 2012. Filing of Third Year Adaptive Management Proposal, 2011 Data Collection Report under the Adaptive Management Plan for River Flows and Native Aquatic Species Management Plan for Big Creek No. 4 Hydroelectric Project, FERC Project No. 2017.	Comparator	20120409-5060
Southern California Edison Company. 2013. Filing of Fourth Year Proposal (Fourth Year Proposal), and 2012 Data Collection and Baseline Report under the Adaptive Management Plan (AMP) for River Flows and Native Aquatic Species Management Plan (NASMP) for Big Creek No.4 Hydroelectric Project, FERC Project No. 2017.	Comparator	20130619-5092
St John, R T, and Black W P. 2004. "Methods for predicting age-0 crappie year-class strength in J. Percy Priest Reservoir, Tennessee". North American Journal of Fisheries Management 24(4):1300-1308.	Comparator
Stewig JD, and DeVries DR. 2004. "The fish community of a flow-impacted river reach in Alabama, USA with emphasis on Largemouth bass and Spotted bass". JOURNAL OF FRESHWATER ECOLOGY 19(3):387-400.	Comparator
Tissot, L., Bret, V., Capra, H., Baran, P. and Gouraud, V., 2017. Main potential drivers of trout population dynamics in bypassed stream sections. Ecology of Freshwater Fish, 26(3), pp.336-346.	Comparator
Toft, J.D., Munsch, S.H., Cordell, J.R., Siitari, K., Hare, V.C., Holycross, B.M., DeBruyckere, L.A., Greene, C.M. and Hughes, B.B., 2018. Impact of multiple stressors on juvenile fish in estuaries of the northeast Pacific. Global change biology, 24(5), pp.2008-2020.	Comparator
Tyus HM, and Haines GB. 1991. "Distribution, habitat use, and growth of age-0 Colorado Squawfish in the Green River basin, Colorado and Utah". TRANSACTIONS OF THE AMERICAN FISHERIES SOCIETY 120(1):79-89.	Comparator
Underwood TJ, and Bennett DH. 1992. "Effects of fluctuating flows on the population-dynamics of Rainbow trout in the Spokane River of Idaho". NORTHWEST SCIENCE 66(4):261-268.	Comparator
van de Wolfshaar KE, Middelkoop H, Addink E, Winter H V, and Nagelkerke L A. J. 2011. "Linking flow regime, floodplain lake connectivity and fish catch in a large river-floodplain system, the Volga-Akhtuba floodplain (Russian Federation)". ECOSYSTEMS 14(6):920-934.	Comparator
Vehanen T, Jurvelius J, and Lahti M. 2005. "Habitat utilisation by fish community in a short-term regulated river reservoir". Hydrobiologia 545(1):257-270.	Comparator
Veshchev P V. 1995. "Natural reproduction of Volga River Stellate sturgeon, Acipenser stellatus, under new fishing regulations". Journal of Ichthyology 35(9):281-294.	Comparator
Vila-Martínez, N., Caiola, N., Ibáñez, C., Benejam, L. and Brucet, S., 2019. Normalized abundance spectra of fish community reflect hydro-peaking on a Mediterranean large river. Ecological Indicators, 97, pp.280-289.	Comparator
Walton, S.E., Nunn, A.D., Probst, W.N., Bolland, J.D., Acreman, M. and Cowx, I.G., 2017. Do fish go with the flow? The effects of periodic and episodic flow pulses on 0+ fish biomass in a constrained lowland river. Ecohydrology, 10(1), p.e1777.	Comparator
Xu W, Qiao Y, Chen X J, Cai Y P, Yang Z, and Liu H G. 2015. "Spawning activity of the four major Chinese carps in the middle mainstream of the Yangtze River, during the Three Gorges Reservoir operation period, China". Journal of Applied Ichthyology 31(5):846-854.	Comparator
Yang, Z., Tao, J., Qiao, Y., Xu, W. and Chang, J., 2018. Multivariate analysis performed to identify the temporal responses of fish assemblages to abiotic changes downstream of the Gezhouba Dam on the Yangtze River. River Research and Applications, 34(9), pp.1142-1150.	Comparator
Zale AV, and Adornato TG. 1996. "Comparative influences of abiotic variables on seasonal abundances of hybrid Striped bass and White bass in the Grand Lake tailwater, Oklahoma". JOURNAL OF FRESHWATER ECOLOGY 11(3):257-269.	Comparator
Zincone, L.H. and Rulifson, R.A., 1991. Instream flow and striped bass recruitment in the lower Roanoke River, North Carolina. Rivers, 2(2), pp.125-137.	Comparator
Agostinho, A.A., Benedito-Cecilio, E., Gomes, L.C. and Sampaio, A.A., 2018. Spatial and temporal distribution of sardela, Hypophthalmus edentatus (Pisces, Siluroidei), in the area of influence of the Itaipu reservoir (Paraná, Brazil). Revista Unimar.	Intervention
Agostinho, A.A., Júlio Júnior, H.F. and Petrere Júnior, M., 2018. Itaipu reservoir (Brazil): impacts of the impoundment on the fish fauna and fisheries, p. 171 - 184. In I. G. Cowx (ed.), Fishing News Books.	Intervention
Alaska Department of Fish and Game. 1983. Susitna Hydro Aquatic Studies. Phase II draft report, Synopsis of the 1982 aquatic studies and analysis of fish and habitat relationships. Appendices.	Intervention
Alaska Department of Fish and Game. 1983. Susitna Hydro Aquatic Studies. Phase II report, Synopsis of the 1982 aquatic studies and analysis of fish and habitat relationships.	Intervention
Alaska Department of Fish and Game. 1983. Susitna Hydro Aquatic Studies. Phase II, Basic data report. Volume 3, Resident and juvenile anadromous fish studies on the Susitna River below Devil Canyon, 1982.	Intervention
Amec Foster Wheeler. 2016. Middle Columbia River White Sturgeon Spawning Monitoring (CLBMON-23a). Year 9 Data Report. Report Prepared for BC Hydro, Castlegar.	Intervention	https://www.bchydro.com/content/dam/BCHydro/customer-portal/documents/corporate/environment-sustainability/water-use-planning/southern-interior/clbmon-23a-yr9-2016-07-12.pdf
Amec Foster Wheeler. 2017. Middle Columbia River White Sturgeon Spawning Monitoring (CLBMON-23A). Year 10 Data Report. Report Prepared for BC Hydro, Castlegar.	Intervention	https://www.bchydro.com/content/dam/BCHydro/customer-portal/documents/corporate/environment-sustainability/water-use-planning/southern-interior/clbmon-23a-yr10-2017-06-09.pdf
Amec Foster Wheeler. 2018. Middle Columbia River White Sturgeon Spawning Monitoring (CLBMON-23A). Year 11 Data Report. Report Prepared for BC Hydro, Castlegar.	Intervention	https://www.bchydro.com/content/dam/BCHydro/customer-portal/documents/corporate/environment-sustainability/water-use-planning/southern-interior/clbmon-23a-yr11-2018-06-29.pdf
AMEC. 2013. Middle Columbia River White Sturgeon Spawning Monitoring (CLBMON-23). Year 6 Data Report. Report Prepared for BC Hydro, Castlegar. Prepared by AMEC Environment & Infrastructure Ltd.	Intervention	https://www.bchydro.com/content/dam/BCHydro/customer-portal/documents/corporate/environment-sustainability/water-use-planning/southern-interior/clbmon-23a-yr6-2013-04-30.pdf
AMEC. 2014. Middle Columbia River White Sturgeon Spawning Monitoring (CLBMON-23a). Year 7 Data Report. Report Prepared for BC Hydro, Castlegar. Prepared by AMEC Environment & Infrastructure Ltd.	Intervention	https://www.bchydro.com/content/dam/BCHydro/customer-portal/documents/corporate/environment-sustainability/water-use-planning/southern-interior/clbmon-23a-yr7-2014-04-09.pdf
AMEC. 2015. Middle Columbia River White Sturgeon Spawning Monitoring (CLBMON-23a). Year 8 Data Report. Report Prepared for BC Hydro, Castlegar. Prepared by AMEC Environment & Infrastructure Ltd.	Intervention	https://www.bchydro.com/content/dam/BCHydro/customer-portal/documents/corporate/environment-sustainability/water-use-planning/southern-interior/clbmon-23a-yr8-2015-05-25.pdf
Anderson, J.H. and Topping, P.C., 2018. Juvenile life history diversity and freshwater productivity of Chinook salmon in the Green River, Washington. North American Journal of Fisheries Management, 38(1), pp.180-193.	Intervention
Baumgartner, M.T., Baumgartner, G. and Gomes, L.C., 2017. The effects of rapid water level changes on fish assemblages: the case of a spillway gate collapse in a Neotropical reservoir. River Research and Applications, 33(4), pp.548-557.	Intervention
BC Hydro. 2006. SFLMON-3. Stave River Fish Biomass Assessment Year 1 Study Period 2005 - March 2006	Intervention	https://www.bchydro.com/content/dam/hydro/medialib/internet/documents/environment/pdf/wup_sflmon_3.pdf
BC Hydro. 2007. CMSMON-1B. Cheakamus River Chum Salmon Escapement Monitoring and Mainstem Spawning Groundwater Survey Year 1 Study Period 2007 - December 2007	Intervention	https://www.bchydro.com/content/dam/hydro/medialib/internet/documents/environment/pdf/wup_-_cheakamus_cmsmon-1b.pdf
BC Hydro. 2007. SFLMON-3. Stave River Fish Biomass Assessment Year 2 Study Period September 2006 - February 2007	Intervention	https://www.bchydro.com/content/dam/hydro/medialib/internet/documents/environment/pdf/wup_abundance_and_biomass_of_fish_in_stave_reservoir_se.pdf
BC Hydro. 2007. WHNMON-5. Lower Cranberry Creek Rainbow Trout Abundance Biology Monitoring Year 1 Study Period 2007 - November 2007	Intervention	https://www.bchydro.com/content/dam/BCHydro/customer-portal/documents/corporate/environment-sustainability/water-use-planning/southern-interior/whnmon-5-yr1-2007-11-29.pdf
BC Hydro. 2008. SFLMON-3. Stave River Fish Biomass Assessment Year 3 Study Period October 2007 - March 2008	Intervention	https://www.bchydro.com/content/dam/hydro/medialib/internet/documents/environment/pdf/wup_sflmon_03_stave_river_fish_biomass_assessment_2007.pdf
BC Hydro. 2009. CLBMON-19. Kinbasket Reservoir White Sturgeon Inventory and Habitat Use Assessment Year 1 Study Period Jun 2008 to Jan 2009 - January 2009	Intervention	https://www.bchydro.com/content/dam/hydro/medialib/internet/documents/environment/pdf/wup_-_columbia_clbmon-19.pdf
BC Hydro. 2009. CLBMON-2. Kinbasket and Revelstoke Reservoirs Kokanee Population Monitoring Year 1 Study Period 2008 - August 2009	Intervention	https://www.bchydro.com/content/dam/hydro/medialib/internet/documents/planning_regulatory/wup/southern_interior/clbmon-2_yr1_aug_2009.pdf
BC Hydro. 2009. CLBMON-48. Lower Columbia River Whitefish Life History and Egg Mat Monitoring Year 1 Study Period 2008 to 2009 - June 2009	Intervention	https://www.bchydro.com/content/dam/hydro/medialib/internet/documents/environment/pdf/wup_-_clbmon-48_yr1.pdf
BC Hydro. 2009. CMSMON-1B. Cheakamus River Chum Salmon Escapement Monitoring and Mainstem Spawning Groundwater Survey Year 2 Study Period 2008 - November 2009	Intervention	https://www.bchydro.com/content/dam/hydro/medialib/internet/documents/planning_regulatory/wup/lower_mainland/2010q3/web_cmsmon-1b_yr2.pdf
BC Hydro. 2009. DDMMON-4. Lower Duncan River Kokanee Spawning Monitoring Year 1 Study Period 2008 - March 2009	Intervention	https://www.bchydro.com/content/dam/hydro/medialib/internet/documents/environment/pdf/wup_-_ddmmon-4_kokanee.pdf
BC Hydro. 2009. DDMMON-5. Upper Duncan River Bull Trout Migration Monitoring Year 1 Study Period 2008 - September 2009	Intervention	https://www.bchydro.com/content/dam/hydro/medialib/internet/documents/planning_regulatory/wup/southern_interior/2010q2/ddmmon-5_yr1_sep_2009.pdf
BC Hydro. 2009. GMSMON-13 . Williston Fish Index - An index of fish distribution and abundance in Peace Arm of Williston Reservoir ... Study Period Jul to Aug 2008 - July 2009	Intervention	https://www.bchydro.com/content/dam/hydro/medialib/internet/documents/planning_regulatory/wup/northern_interior/2010q3/gmsmon-13_jul_2009.pdf
BC Hydro. 2009. GMSMON-2. Peace River Fish Community Indexing Program Year 1 Study Period 2008 - March 2009	Intervention	https://www.bchydro.com/content/dam/hydro/medialib/internet/documents/environment/pdf/wup_-_gmsmon-2_2008.pdf
BC Hydro. 2009. SFLMON-3. Stave River Fish Biomass Assessment Year 4 Study Period October 2008 - February 2009	Intervention	https://www.bchydro.com/content/dam/hydro/medialib/internet/documents/environment/pdf/wup_-_sflmon-3_yr4.pdf
BC Hydro. 2010. CLBMON-19. Kinbasket Reservoir White Sturgeon Inventory and Habitat Use Assessment Year 2 Study Period May 2009 to Jan 2010 - March 2010	Intervention	https://www.bchydro.com/content/dam/hydro/medialib/internet/documents/planning_regulatory/wup/southern_interior/2010q2/clbmon-19_yr2_mar.pdf
BC Hydro. 2010. CLBMON-2. Kinbasket and Revelstoke Reservoirs Kokanee Population Monitoring Year 2 Study Period 2009 - August 2010	Intervention	https://www.bchydro.com/content/dam/hydro/medialib/internet/documents/planning_regulatory/wup/southern_interior/2010q4/clbmon-2_yr2_2010-08-01.pdf
BC Hydro. 2010. CMSMON-1B. Cheakamus River Chum Salmon Escapement Monitoring and Mainstem Spawning Groundwater Survey Year 3 Study Period 2009 - November 2010	Intervention	https://www.bchydro.com/content/dam/hydro/medialib/internet/documents/planning_regulatory/wup/lower_mainland/2010q4/cmsmon-1b_yr3_2010-11-25.pdf
BC Hydro. 2010. DDMMON-4. Lower Duncan River Kokanee Spawning Monitoring Year 2 Study Period 2009 - April 2010	Intervention	https://www.bchydro.com/content/dam/hydro/medialib/internet/documents/planning_regulatory/wup/southern_interior/2010q2/ddmmon-4_yr2_apr_2010.pdf
BC Hydro. 2010. DDMMON-5. Upper Duncan River Bull Trout Migration Monitoring Year 2 Study Period 2008 to 2009 - March 2010	Intervention	https://www.bchydro.com/content/dam/hydro/medialib/internet/documents/planning_regulatory/wup/southern_interior/2011q1/ddmmon-5_yr2_2010-03-01.pdf
BC Hydro. 2010. JORMON-3. Jordan River Project Water Use Plan – Lower Jordan River Salmon Spawning Assessment and Enumeration Year 4 Study Period – September 2008 to May 2009. Prepared for BC Hydro.	Intervention	https://www.bchydro.com/content/dam/hydro/medialib/internet/documents/planning_regulatory/wup/vancouver_island/2010q4/jormon-3_yr4_2010-02-01.pdf
BC Hydro. 2010. JORMON-3. Jordan River Project Water Use Plan – Lower Jordan River Salmon Spawning Assessment and Enumeration Year 5 Study Period – September 2009 – May 2010. Prepared for BC Hydro.	Intervention	https://www.bchydro.com/content/dam/BCHydro/customer-portal/documents/corporate/environment-sustainability/water-use-planning/vancouver-island/jordan-river/jormon-3-yr5-2010-09-16.pdf
BC Hydro. 2010. SEVMON-2. Seven Mile Sub-Adult Bull Trout Entrainment Monitoring Study Period 2007 to 2010 - July 2010	Intervention	https://www.bchydro.com/content/dam/hydro/medialib/internet/documents/planning_regulatory/wup/southern_interior/2010q4/sevmon-2_yr3_2010-07-01.pdf
BC Hydro. 2010. SFLMON-3. Stave River Fish Biomass Assessment Year 5 Study Period October 2009 - March 2010	Intervention	https://www.bchydro.com/content/dam/hydro/medialib/internet/documents/planning_regulatory/wup/lower_mainland/2010q3/sflmon-3_yr5_march.pdf
BC Hydro. 2010. WHNMON-5. Lower Cranberry Creek Rainbow Trout Abundance Biology Monitoring Year 2 Study Period 2008 to 2009 - March 2010	Intervention	https://www.bchydro.com/content/dam/BCHydro/customer-portal/documents/corporate/environment-sustainability/water-use-planning/southern-interior/whnmon-5-yr2-2010-03-25.pdf
BC Hydro. 2010. WHNMON-5. Lower Cranberry Creek Rainbow Trout Abundance Biology Monitoring Year 3 Study Period 2009 to 2010 - October 2010	Intervention	https://www.bchydro.com/content/dam/BCHydro/customer-portal/documents/corporate/environment-sustainability/water-use-planning/southern-interior/whnmon-5-yr3-2010-10-21.pdf
BC Hydro. 2011. CLBMON-19. Kinbasket Reservoir White Sturgeon Inventory and Habitat Use Assessment Year 3 Final Report Study Period Jun 2008 to Mar 2011 - March 2011	Intervention	https://www.bchydro.com/content/dam/hydro/medialib/internet/documents/planning_regulatory/wup/southern_interior/2011q2/clbmon-19_yr3_2011-03-01.pdf
BC Hydro. 2011. CLBMON-2. Kinbasket and Revelstoke Reservoirs Kokanee Population Monitoring Year 3 Study Period 2010 - August 2011	Intervention	https://www.bchydro.com/content/dam/hydro/medialib/internet/documents/planning_regulatory/wup/southern_interior/2011q3/clbmon-2_yr3_2011-08-01.pdf
BC Hydro. 2011. DDMMON-4. Lower Duncan River Kokanee Spawning Monitoring Year 3 Study Period 2010 to 2011 - July 2011	Intervention	https://www.bchydro.com/content/dam/hydro/medialib/internet/documents/planning_regulatory/wup/southern_interior/2011q4/ddmmon-4_yr3_2011-07-06.pdf
BC Hydro. 2011. SFLMON-3. Stave River Fish Biomass Assessment Year 6 Study Period September 2010 - March 2011	Intervention	https://www.bchydro.com/content/dam/hydro/medialib/internet/documents/planning_regulatory/wup/lower_mainland/2011q3/sflmon-3_yr6_2011-03-01.pdf
BC Hydro. 2012. CLBMON-2. Kinbasket and Revelstoke Reservoirs Kokanee Population Monitoring Year 4 Study Period 2011 - December 2012	Intervention	https://www.bchydro.com/content/dam/BCHydro/customer-portal/documents/corporate/environment-sustainability/water-use-planning/southern-interior/clbmon-2-yr4-2012-12-01.pdf
BC Hydro. 2012. DDMMON-4. Lower Duncan River Kokanee Spawning Monitoring Year 4 Study Period 2008 to 2012 Synthesis Report - May 2012	Intervention	https://www.bchydro.com/content/dam/BCHydro/customer-portal/documents/corporate/environment-sustainability/water-use-planning/southern-interior/ddmmon-4-lower-duncan-river-kokanee-spawning-monitoring-may-2012.pdf
BC Hydro. 2012. GMSMON-4 Peace River WAC Bennett Dam Entrainment Study Fish Index Study Period July 2012 - July 2012	Intervention	https://www.bchydro.com/content/dam/BCHydro/customer-portal/documents/corporate/environment-sustainability/water-use-planning/northern-interior/gmsmon-4-fish-index-final-2012-07-01.pdf
BC Hydro. 2012. SFLMON-3. Stave River Fish Biomass Assessment Year 7 Study Period 2011 - February 2012	Intervention	https://www.bchydro.com/content/dam/BCHydro/customer-portal/documents/corporate/environment-sustainability/water-use-planning/lower-mainland/sflmon-3-yr7-2012-02-01.pdf
BC Hydro. 2013. CLBMON-2. Kinbasket and Revelstoke Reservoirs Kokanee Population and Ecological Productivity Monitoring Year 5 Synthesis Report Study Period 2008 - 2011 - June 2013	Intervention	https://www.bchydro.com/content/dam/BCHydro/customer-portal/documents/corporate/environment-sustainability/water-use-planning/southern-interior/clbmon-2-clbmon-3-yrs1-4-2013-06-01.pdf
BC Hydro. 2013. CLBMON-2. Kinbasket and Revelstoke Reservoirs Kokanee Population Monitoring Year 5 Study Period 2012 - October 2013	Intervention	https://www.bchydro.com/content/dam/BCHydro/customer-portal/documents/corporate/environment-sustainability/water-use-planning/southern-interior/clbmon-2-yr5-2013-10-01.pdf
BC Hydro. 2013. DDMMON-4. Lower Duncan River Kokanee Spawning Monitoring Year 5 Study Period 2012 - March 2013	Intervention	https://www.bchydro.com/content/dam/BCHydro/customer-portal/documents/corporate/environment-sustainability/water-use-planning/southern-interior/lower-duncan-river-kokanee-spawning-monitoring-ddmmon-4-yr5-march-2013.pdf
BC Hydro. 2013. DDMMON-5. Upper Duncan River Bull Trout Migration Monitoring Year 3 Study Period 2012 to 2013 - July 2013	Intervention	https://www.bchydro.com/content/dam/BCHydro/customer-portal/documents/corporate/environment-sustainability/water-use-planning/southern-interior/ddmmon-05-yr3-2013-07-02.pdf
BC Hydro. 2013. JORMON-3. Jordan River Project Water Use Plan – Lower Jordan River Salmon Spawning Assessment and Enumeration Year 6 Study Period – September 2010 – May 2011. Prepared for BC Hydro.	Intervention	https://www.bchydro.com/content/dam/BCHydro/customer-portal/documents/corporate/environment-sustainability/water-use-planning/vancouver-island/jordan-river/jormon-3-yr6-2013-04-17.pdf
BC Hydro. 2014. CLBMON-2. Kinbasket and Revelstoke Reservoirs Kokanee Population Monitoring Year 6 Study Period 2013 - November 2014	Intervention	https://www.bchydro.com/content/dam/BCHydro/customer-portal/documents/corporate/environment-sustainability/water-use-planning/southern-interior/clbmon-2-yr6-2014-11-01.pdf
BC Hydro. 2014. DDMMON-5. Upper Duncan River Bull Trout Migration Monitoring Year 4 Study Period 2012 to 2014 - July 2014	Intervention	https://www.bchydro.com/content/dam/BCHydro/customer-portal/documents/corporate/environment-sustainability/water-use-planning/southern-interior/ddmmon-5-yr4-2014-07-02.pdf
BC Hydro. 2014. SFLMON-3. Stave River Fish Biomass Assessment Year 8 Study Period 2012 - February 2014	Intervention	https://www.bchydro.com/content/dam/BCHydro/customer-portal/documents/corporate/environment-sustainability/water-use-planning/lower-mainland/sflmon-3-yr8-2014-02-01.pdf
BC Hydro. 2014. SFLMON-3. Stave River Fish Biomass Assessment Year 9 Study Period 2013 - February 2014	Intervention	https://www.bchydro.com/content/dam/BCHydro/customer-portal/documents/corporate/environment-sustainability/water-use-planning/lower-mainland/sflmon-3-yr9-2014-02-01.pdf
BC Hydro. 2015. CLBMON-2. Kinbasket and Revelstoke Reservoirs Kokanee Population Monitoring Year 7 Study Period 2014 - November 2015	Intervention	https://www.bchydro.com/content/dam/BCHydro/customer-portal/documents/corporate/environment-sustainability/water-use-planning/southern-interior/clbmon-2-yr7-2015-11-01.pdf
BC Hydro. 2015. JHTMON-3. Upper and Lower Campbell Lake Fish Spawning Success Assessment – Year 1 Annual Monitoring Report. Consultant’s report prepared for BC Hydro by Laich-Kwil-Tach Environmental Assessment Ltd. Partnership and Ecofish Research Ltd.	Intervention	https://www.bchydro.com/content/dam/BCHydro/customer-portal/documents/corporate/environment-sustainability/water-use-planning/vancouver-island/jhtmon-3-yr1-2015-07-13.pdf
BC Hydro. 2015. JHTMON-5. Littoral versus Pelagic Fish Production Assessment. Year 1 Annual Monitoring Report. Consultant’s report prepared for BC Hydro by Laich-Kwil-Tech Environmental Assessment Ltd. Partnership and Ecofish Research Ltd.	Intervention	https://www.bchydro.com/content/dam/BCHydro/customer-portal/documents/corporate/environment-sustainability/water-use-planning/vancouver-island/jhtmon-5-yr1-2015-04-27.pdf
BC Hydro. 2015. JHTMON-8. Salmon River and Quinsam River Smolt and Spawner Abundance Assessments – Year 1 Annual Monitoring Report. Consultant’s report prepared for BC Hydro by Laich-Kwil-Tech Environmental Assessment Ltd. Partnership and Ecofish Research Ltd.	Intervention	https://www.bchydro.com/content/dam/BCHydro/customer-portal/documents/corporate/environment-sustainability/water-use-planning/vancouver-island/jhtmon-8-yr1-2015-04-16.pdf
BC Hydro. 2016. CLBMON-2. Kinbasket and Revelstoke Reservoirs Kokanee Population Monitoring Year 8 Study Period 2015 - November 2016	Intervention	https://www.bchydro.com/content/dam/BCHydro/customer-portal/documents/corporate/environment-sustainability/water-use-planning/southern-interior/clbmon-2-yr8-2016-11-01.pdf
BC Hydro. 2016. DDMMON-4. Lower Duncan River Kokanee Spawning Monitoring Year 6 Study Period 2013 - February 2016	Intervention	https://www.bchydro.com/content/dam/BCHydro/customer-portal/documents/corporate/environment-sustainability/water-use-planning/southern-interior/ddmmon-4-yr6-2016-02-01.pdf
BC Hydro. 2016. DDMMON-4. Lower Duncan River Kokanee Spawning Monitoring Year 7 Study Period 2014 - September 2016	Intervention	https://www.bchydro.com/content/dam/BCHydro/customer-portal/documents/corporate/environment-sustainability/water-use-planning/southern-interior/ddmmon-4-yr7-2016-09-12.pdf
BC Hydro. 2016. DDMMON-4. Lower Duncan River Kokanee Spawning Monitoring Year 8 Study Period 2015 - October 2016	Intervention	https://www.bchydro.com/content/dam/BCHydro/customer-portal/documents/corporate/environment-sustainability/water-use-planning/southern-interior/ddmmon-4-yr8-2016-10-01.pdf
BC Hydro. 2016. JHTMON-3. Upper and Lower Campbell Lake Fish Spawning Success Assessment – Year 2 Annual Monitoring Report. Consultant’s report prepared for BC Hydro by Laich-Kwil-Tech Environmental Assessment Ltd. Partnership and	Intervention	https://www.bchydro.com/content/dam/BCHydro/customer-portal/documents/corporate/environment-sustainability/water-use-planning/vancouver-island/campbell-river/jhtmon-3-yr2-2016-04-29.pdf
BC Hydro. 2016. JHTMON-5. Littoral versus Pelagic Fish Production Assessment. Year 2 Annual Monitoring Report. Consultant’s report prepared for BC Hydro by Ecofish Research Ltd.	Intervention	https://www.bchydro.com/content/dam/BCHydro/customer-portal/documents/corporate/environment-sustainability/water-use-planning/vancouver-island/campbell-river/jhtmon-5-yr2-2016-10-17.pdf
BC Hydro. 2016. JHTMON-8. Salmon River and Quinsam River Smolt and Spawner Abundance Assessments – Year 2 Annual Monitoring Report. Consultant’s report prepared for BC Hydro by Laich-Kwil-Tech Environmental Assessment Ltd. Partnership and Ecofish Research Ltd.	Intervention	https://www.bchydro.com/content/dam/BCHydro/customer-portal/documents/corporate/environment-sustainability/water-use-planning/vancouver-island/campbell-river/jhtmon-8-yr2-2016-10-12.pdf
BC Hydro. 2016. SFLMON-3. Stave River Fish Biomass Assessment Year 10 Study Period 2005 to 2014 - January 2016	Intervention	https://www.bchydro.com/content/dam/BCHydro/customer-portal/documents/corporate/environment-sustainability/water-use-planning/lower-mainland/sflmon-3-yr10-2016-01-31.pdf
BC Hydro. 2017. CLBMON-2. Kinbasket and Revelstoke Reservoirs Kokanee Population Monitoring Year 9 Study Period 2016 - November 2017	Intervention	https://www.bchydro.com/content/dam/BCHydro/customer-portal/documents/corporate/environment-sustainability/water-use-planning/southern-interior/clbmon-2-yr9-2017-11-01.pdf
BC Hydro. 2017. DDMMON-4. Lower Duncan River Kokanee Spawning Monitoring Year 9 Study Period 2016 - April 2017	Intervention	https://www.bchydro.com/content/dam/BCHydro/customer-portal/documents/corporate/environment-sustainability/water-use-planning/southern-interior/ddmmon-4%20Yr9-2017-04-29.pdf
BC Hydro. 2017. DDMMON-5. Upper Duncan River Bull Trout Migration Monitoring Year 5 Study Period 2015 to 2016 - February 2017	Intervention	https://www.bchydro.com/content/dam/BCHydro/customer-portal/documents/corporate/environment-sustainability/water-use-planning/southern-interior/ddmmon-5-yr5-2017-02-09.pdf
BC Hydro. 2017. JHTMON-3. Upper and Lower Campbell Lake Fish Spawning Success Assessment – Year 3 Annual Monitoring Report. Consultant’s report prepared for BC Hydro by Laich-Kwil-Tech Environmental Assessment Ltd. Partnership and Ecofish Research Ltd.	Intervention	https://www.bchydro.com/content/dam/BCHydro/customer-portal/documents/corporate/environment-sustainability/water-use-planning/vancouver-island/campbell-river/jhtmon-3-yr3-2017-11-02.pdf
BC Hydro. 2017. JHTMON-5. Littoral versus Pelagic Fish Production Assessment. Year 3 Annual Monitoring Report. Consultant’s report prepared for BC Hydro by Laich-Kwil Tach Environmental Assessment Ltd. Partnership and Ecofish Research Ltd.	Intervention	https://www.bchydro.com/content/dam/BCHydro/customer-portal/documents/corporate/environment-sustainability/water-use-planning/vancouver-island/campbell-river/jthmon-5-yr3-2017-10-23.pdf
BC Hydro. 2017. JHTMON-8. Salmon River and Quinsam River Smolt and Spawner Abundance Assessments – Year 3 Annual Monitoring Report. Consultant’s report prepared for BC Hydro by Laich-Kwil-Tech Environmental Assessment Ltd. Partnership and Ecofish Research Ltd.	Intervention	https://www.bchydro.com/content/dam/BCHydro/customer-portal/documents/corporate/environment-sustainability/water-use-planning/vancouver-island/campbell-river/jhtmon-8-yr3-2017-11-09.pdf
BC Hydro. 2018. BRGMON-4. Carpenter Reservoir and Middle Bridge River Fish Habitat and Population Monitoring. Year 5 Report Study Period October 2016 to September 2017. InStream Fisheries Research Inc. Prepared for St’at’imc Eco-Resources and BC Hydro.	Intervention	https://www.bchydro.com/content/dam/BCHydro/customer-portal/documents/corporate/environment-sustainability/water-use-planning/lower-mainland/brgmon-4-yr5-2018-03-01.pdf
BC Hydro. 2018. CLBMON-2. Kinbasket and Revelstoke Reservoirs Kokanee Population and Ecological Productivity Monitoring Year 9 Synthesis Report Study Period 2008 to 2016 - December 2018	Intervention	https://www.bchydro.com/content/dam/BCHydro/customer-portal/documents/corporate/environment-sustainability/water-use-planning/southern-interior/clbmon-2-yr1-9-syn-2018-12-01.pdf
BC Hydro. 2018. CMSMON-1B. Cheakamus River Chum Salmon Escapement Monitoring and Mainstem Spawning Groundwater Survey Year 11 Study Period October 2017 to May 2018 - November 2018	Intervention	https://www.bchydro.com/content/dam/BCHydro/customer-portal/documents/corporate/environment-sustainability/water-use-planning/lower-mainland/cmsmon-1b%20yr11-2018-11-13.pdf
BC Hydro. 2018. DDMMON-4. Lower Duncan River Kokanee Spawning Monitoring Year 10 Study Period 2008 to 2017 Conclusions - May 2018	Intervention	https://www.bchydro.com/content/dam/BCHydro/customer-portal/documents/corporate/environment-sustainability/water-use-planning/southern-interior/ddmmon-4-yr10-2018-05-01.pdf
BC Hydro. 2018. DDMMON-5. Upper Duncan River Bull Trout Migration Monitoring Year 10 Study Period 2017 to 2018 - May 2018	Intervention	https://www.bchydro.com/content/dam/BCHydro/customer-portal/documents/corporate/environment-sustainability/water-use-planning/southern-interior/ddmmon-5-yr10-2018-05-23.pdf
BC Hydro. 2018. JHTMON-3. Upper and Lower Campbell Lake Fish Spawning Success Assessment – Year 4 Annual Monitoring Report. Consultant’s report prepared for BC Hydro by Laich-Kwil-Tech Environmental Assessment Ltd. Partnership and Ecofish Research Ltd.	Intervention	https://www.bchydro.com/content/dam/BCHydro/customer-portal/documents/corporate/environment-sustainability/water-use-planning/vancouver-island/campbell-river/jhtmon-3-yr4-2018-07-23.pdf
BC Hydro. 2018. JHTMON-8. Salmon River and Quinsam River Smolt and Spawner Abundance Assessments – Year 4 Annual Monitoring Report Draft V2. Consultant’s report prepared for BC Hydro by Laich-Kwil-Tach Environmental Assessment Ltd. Partnership and Ecofish Research Ltd.	Intervention	https://www.bchydro.com/content/dam/BCHydro/customer-portal/documents/corporate/environment-sustainability/water-use-planning/vancouver-island/campbell-river/jhtmon-8-yr4-2018-07-03.pdf
BC Hydro. 2019. CMSMON-1B. Cheakamus River Chum Salmon Escapement Monitoring and Mainstem Spawning Groundwater Survey Year 12 Study Period October 2018 to May 2019 - October 2019	Intervention	https://www.bchydro.com/content/dam/BCHydro/customer-portal/documents/corporate/environment-sustainability/water-use-planning/lower-mainland/cmsmon-1b-yr12-2019-10-31.pdf
Bergerot, B., Bret, V. and Cattanéo, F., 2019. Similarity in seasonal flow regimes, not regional environmental classifications explain synchrony in brown trout population dynamics in France. Freshwater Biology, 64(6), pp.1226-1238.	Intervention
Bestgen, K.R., Wilcox, C.T., Hill, A.A. and Fausch, K.D., 2017. A dynamic flow regime supports an intact Great Plains stream fish assemblage. Transactions of the American Fisheries Society, 146(5), pp.903-916.	Intervention
Brieva C, Calcagno A, Faure M, Gonzalez S, Moyano C, Mugetti A, Natale O, Rafaelli S, Seoane R. 2004. Global International Waters Assessment - Patagonian Shelf, GIWA Regional Assessment 38. University of Kalmar on behalf of United Nations Environment Programme. 42p.	Intervention
Cartwright, J., Caldwell, C., Nebiker, S. and Knight, R., 2017. Putting flow–ecology relationships into practice: A decision-support system to assess fish community response to water-management scenarios. Water, 9(3), p.196.	Intervention
Cattaneo F, Carrel G, Lamouroux N, and Breil P. 2001. "Relationship between hydrology and cyprinid reproductive success in the Lower Rhône at Montélimar, France". Archiv fur Hydrobiologie 151(3):427-450.	Intervention
Confederated Tribes of the Warm Springs Reservation of Oregon and Portland General Electric Company. 2016. Project No. 2030 - Pelton Round Butte Hydroelectric Project - Article 433 - Lower River Gravel Study 2015 Final Report Lower River Gravel Study: Pelton Round Butte Hydroelectric Project and Final Lower Deschutes River Gravel Study Five Year Review. FERC Accession Number. 20160404-5032	Intervention	20160404-5032
Coulter, A.A., Adams, S.R., Flinn, M.B., Whiles, M.R., Burr, B.M., Sheehan, R.J. and Garvey, J.E., 2019. Extended water-level drawdowns in dammed rivers enhance fish habitat: environmental pool management in the Upper Mississippi River. Environmental management, 63(1), pp.124-135.	Intervention
Dadswell, M.J., Spares, A.D., Mclean, M.F., Harris, P.J. and Rulifson, R.A., 2018. Long‐term effect of a tidal, hydroelectric propeller turbine on the populations of three anadromous fish species. Journal of fish biology, 93(2), pp.192-206.	Intervention
Dos Santos, N.C.L., de Santana, H.S., Ortega, J.C.G., Dias, R.M., Stegmann, L.F., da Silva Araújo, I.M., Severi, W., Bini, L.M., Gomes, L.C. and Agostinho, A.A., 2017. Environmental filters predict the trait composition of fish communities in reservoir cascades. Hydrobiologia, 802(1), pp.245-253.	Intervention
Dugan, L.J., Hale, S.S., Schmidt, D.C., Sterritt, D.A., Stratton, M.E., Suchanek, P.M., Suchanek, R., Sundet, R.L., Wenger, M. 1984. Resident and juvenile anadromous fish investigations (May-October 1983). Prepared for Alaska Power Authority. Alaska Department of Fish and Game, Susitna Hydro Aquatic Studies.	Intervention
Eloranta, A.P., Finstad, A.G., Helland, I.P., Ugedal, O. and Power, M., 2018. Hydropower impacts on reservoir fish populations are modified by environmental variation. Science of the total environment, 618, pp.313-322.	Intervention
Fabris, L., Buddendorf, W.B. and Soulsby, C., 2019. Assessing the seasonal effect of flow regimes on availability of Atlantic salmon fry habitat in an upland Scottish stream. Science of The Total Environment, 696, p.133857.	Intervention
Gawne, B., Hale, J., Stewardson, M.J., Webb, J.A., Ryder, D.S., Brooks, S.S., Campbell, C.J., Capon, S.J., Everingham, P., Grace, M.R. and Guarino, F., 2020. Monitoring of environmental flow outcomes in a large river basin: The Commonwealth Environmental Water Holder's long‐term intervention in the Murray–Darling Basin, Australia. River Research and Applications, 36(4), pp.630-644.	Intervention
GeoSense LLC. 2018. Updated Study Report of Idaho Irrigation District, et. al. under P-14513.. FERC Accession Number. 20180417-5034	Intervention	20180417-5034
Glova, G., Robichaud, D. and Bussanich, R. 2009. Arrow Lakes Reservoir Burbot Life History and Habitat Use (Year 1). Report prepared by LGL Limited environmental research associates for BC Hydro.	Intervention	https://www.bchydro.com/content/dam/hydro/medialib/internet/documents/planning_regulatory/wup/southern_interior/2010q3/clbmon-31_yr1_jul2009.pdf
Glova, G., Robichaud, D., Plate, E. and Mathews, M. 2010. Arrow Lakes Reservoir Burbot Life History and Habitat Use (Year 2). Report prepared by LGL Limited environmental research associates for BC Hydro.	Intervention	https://www.bchydro.com/content/dam/hydro/medialib/internet/documents/planning_regulatory/wup/southern_interior/2011q3/clbmon-31_yr2_2010-08-31.pdf
Golder Associates Ltd. 2012. Middle Columbia River White Sturgeon spawn monitoring: 2011 investigations. Report prepared for BC Hydro, Castlegar, B.C. Golder Report No. 11-1492-0071F.	Intervention	https://www.bchydro.com/content/dam/hydro/medialib/internet/documents/planning_regulatory/wup/southern_interior/2012q2/clbmon-23a_yr5_2012-05-01clbmon-23a.pdf
Golder Associates Ltd., Poisson Consulting Ltd., and Okanagan Nation Alliance. 2018. CLBMON-16 Middle Columbia River Fish Population Indexing Survey 2017 Report. Report prepared for BC Hydro Generation, Water License Requirements, Revelstoke, BC.	Intervention	https://www.bchydro.com/content/dam/BCHydro/customer-portal/documents/corporate/environment-sustainability/water-use-planning/southern-interior/clbmon-16-yr11-2018-07-01.pdf
Grzybkowska, M., Dukowska, M., Leszczyńska, J., Lik, J., Szczerkowska-Majchrzak, E. and Przybylski, M., 2018. The food resources exploitation by small-sized fish in a riverine macrophyte habitat. Ecological Indicators, 90, pp.206-214.	Intervention
Guo, Q., Liu, X., Ao, X., Qin, J., Wu, X. and Ouyang, S., 2018. Fish diversity in the middle and lower reaches of the Ganjiang River of China: Threats and conservation. PloS one, 13(11), p.e0205116.	Intervention
Hanks, R.D. and Hartman, K.J., 2019. Evaluation of the influences of dam release types, land use, and habitat affecting abundance, richness, diversity, and community structure of larval and juvenile fish. Canadian Journal of Fisheries and Aquatic Sciences, 76(8), pp.1388-1397.	Intervention
Kopf, R.K., Humphries, P., Bond, N.R., Sims, N.C., Watts, R.J., Thompson, R.M., Hladyz, S., Koehn, J.D., King, A.J., McCasker, N. and McDonald, S., 2019. Macroecology of fish community biomass–size structure: effects of invasive species and river regulation. Canadian Journal of Fisheries and Aquatic Sciences, 76(1), pp.109-122.	Intervention
Kriaučiūnienė, J., Virbickas, T., Šarauskienė, D., Jakimavičius, D., Kažys, J., Bukantis, A., Kesminas, V., Povilaitis, A., Dainys, J., Akstinas, V. and Jurgelėnaitė, A., 2019. Fish assemblages under climate change in Lithuanian rivers. Science of The Total Environment, 661, pp.563-574.	Intervention
Kuznetsov VA, and Fadeyev NI. 1979. "Some features of the reproduction of fishes in parts of the Volga before and after flow regulation". Journal of Ichthyology 19(1):81-90.	Intervention
Lemm, J.U., Feld, C.K. and Birk, S., 2019. Diagnosing the causes of river deterioration using stressor-specific metrics. Science of The Total Environment, 651, pp.1105-1113.	Intervention
Mattes, W.P., Nelson, J., Fish, G.L.I. and Grant, E.P.A.C.E.M., Name'(Lake Sturgeon) Project on the White River in Wisconsin during 2001.	Intervention
McKenna Jr, J.E., Reeves, H.W. and Seelbach, P.W., 2018. Measuring and evaluating ecological flows from streams to regions: Steps towards national coverage. Freshwater biology, 63(8), pp.874-890.	Intervention
Montana Department of Fish, Wildlife & Parks. 2008. Montana Department of Fish, Wildlife & Parks' Inventory and Survey of Selected Stream Fisheries of the Red Rock, Ruby, and Beaverhead River Drainages of Southwest Montana, 2000 - 2002 under P-12429.. FERC Accession Number. 20080512-0016	Intervention	20080512-0016
NOAA's National Marine Fisheries Service. 2006. NOAA's National Marine Fisheries Service's fishway prescriptions for the Santa Felicia Hydro Project pursuant to Section 18 of the Federal Power Act etc under P-2153. Part 5 of 9.. FERC Accession Number. 20070119-0307	Intervention	20070119-0307
NW Power Services. 2004. Final License Application for the Chester Diversion Hydroelectric Project FERC No. 11879.	Intervention	20040524-0065
ORPC Maine. 2014. Report of ORPC Maine, LLC under P-2711, 2013 Environmental Monitoring Report, Cobscook Bay Tidal Energy Project. FERC Accession Number. 20140303-5100	Intervention	20140303-5100
Patrick, C.J. and Yuan, L.L., 2017. Modeled hydrologic metrics show links between hydrology and the functional composition of stream assemblages. Ecological Applications, 27(5), pp.1605-1617.	Intervention
Phelan, J., Cuffney, T., Patterson, L., Eddy, M., Dykes, R., Pearsall, S., Goudreau, C., Mead, J. and Tarver, F., 2017. Fish and invertebrate flow‐biology relationships to support the determination of ecological flows for North Carolina. JAWRA Journal of the American Water Resources Association, 53(1), pp.42-55.	Intervention
Puffer, M., Berg, O.K., Hamnes, F.B., Bentsen, V., Koch, W., Ugedal, O., Forseth, T., Arnekleiv, J.V. and Einum, S., 2019. Density-independent use of shallow riverine areas in juvenile Atlantic salmon. Canadian Journal of Fisheries and Aquatic Sciences, 76(7), pp.1161-1170.	Intervention
Raab, D., Mandrak, N.E. and Ricciardi, A., 2018. Low-head dams facilitate Round Goby Neogobius melanostomus invasion. Biological invasions, 20(3), pp.757-776.	Intervention
Robichaud, D., Glova, G. and Kingshott, S. 2013. Arrow Lakes Reservoir Burbot Life History and Habitat Use (Year 5). Report prepared by LGL Limited environmental research associates for BC Hydro.	Intervention
Robichaud, D., Glova, G., Mathews, M. and Kingshott, S. 2012. Arrow Lakes Reservoir Burbot Life History and Habitat Use (Year 4). Report prepared by LGL Limited environmental research associates for BC Hydro.	Intervention	https://www.bchydro.com/content/dam/BCHydro/customer-portal/documents/corporate/environment-sustainability/water-use-planning/southern-interior/clbmon-31-yr4-2012-10-20.pdf
Robichaud, D., Glova, G., Plate, E. and Mathews, M. 2011. Arrow Lakes Reservoir Burbot Life History and Habitat Use (Year 3). Report prepared by LGL Limited environmental research associates for BC Hydro.	Intervention	https://www.bchydro.com/content/dam/hydro/medialib/internet/documents/planning_regulatory/wup/southern_interior/2011q3/clbmon-31_yr3_2011-08-31.pdf
Rulifson, R.A. and Copeland, B.J., 1982. Traveling screens as sampling gear for vertical distribution studies. Estuaries, 5(2), pp.82-94.	Intervention
Santos, R.M.B., Fernandes, L.S., Cortes, R.M.V., Varandas, S.G.P., Jesus, J.J.B. and Pacheco, F.A.L., 2017. Integrative assessment of river damming impacts on aquatic fauna in a Portuguese reservoir. Science of the Total Environment, 601, pp.1108-1118.	Intervention
Schmidt, D.C., Hale, S.S., Crawford, D.L. and Suchanek, P.M., 1984. Resident and juvenile anadromous fish investigations (May-October 1983). Prepared for the Alaska Power Authority. Alaska Department of Fish and Game Susitna Hydro Aquatic Studies Anchorage, Alaska.	Intervention
Schmidt, D.C., Hale, S.S., Crawford, D.L. and Suchanek, P.M., 1985. Resident and juvenile anadromous fish investigations (May-October 1984). Prepared for the Alaska Power Authority. Alaska Department of Fish and Game Susitna Hydro Aquatic Studies Anchorage, Alaska.	Intervention
Schmidt, D.C., Hale, S.S., Crawford, D.L. and Suchanek, P.M., 1985. Resident and juvenile anadromous fish investigations (May-October 1984). Prepared for the Alaska Power Authority. Alaska Department of Fish and Game Susitna Hydro Aquatic Studies Anchorage, Alaska.	Intervention
Scholten GD, and Bettoli PW. 2005. "Population characteristics and assessment of overfishing for an exploited Paddlefish population in the lower Tennessee River". TRANSACTIONS OF THE AMERICAN FISHERIES SOCIETY 134(5):1285-1298.	Intervention
Singh, G. and Agarwal, N.K., 2017. Impact of hydropower project (RoR) on the ichthyofaunal diversity of river Birahiganga in Central Himalaya (India). Journal of Fisheries, 5(2), pp.507-512.	Intervention
Slivinski, D. and Sykes, G. 2014. Middle Columbia River Juvenile Fish Habitat Use Final CLBMON-17 Year 6 (2013) of 6. Prepared by Triton Environmental Consultants Ltd. for BC Hydro.	Intervention	https://www.bchydro.com/content/dam/BCHydro/customer-portal/documents/corporate/environment-sustainability/water-use-planning/southern-interior/clbmon-17-yr6-2014-06-01.pdf
Smith, S.C.F., Meiners, S.J., Hastings, R.P., Thomas, T. and Colombo, R.E., 2017. Low‐head dam impacts on habitat and the functional composition of fish communities. River Research and Applications, 33(5), pp.680-689.	Intervention
Sneep, J. 2018. Seton Lake Resident Fish Habitat and Population Monitoring, Year 4 Results - Study Period April 2016 to March 2017. Prepared for St’at’imc Eco-Resources Ltd. and BC Hydro.	Intervention	https://www.bchydro.com/content/dam/BCHydro/customer-portal/documents/corporate/environment-sustainability/water-use-planning/lower-mainland/brgmon-8-yr4-2018-02-21.pdf
Sneep, J. 2019. Seton Lake Resident Fish Habitat and Population Monitoring, Year 5 Results - Study Period April 2017 to March 2018. Prepared for St’at’imc Eco-Resources Ltd. and BC Hydro.	Intervention	https://www.bchydro.com/content/dam/BCHydro/customer-portal/documents/corporate/environment-sustainability/water-use-planning/lower-mainland/brgmon-8-yr5-2019-01-22.pdf
Southern California Edison. 2005. Southern California Edison Co's CD containing its application for new license re the Mammoth Pool Power Project under P-2085. Vol 3 of 7.Directory:E:Public_SD-D_2003_FTSRPCAWG_PublicCAWG-14-FishPassage.. FERC Accession Number. 20051129-4027	Intervention	20051129-4027
Southern California Edison. 2019. Supplemental Information / Request of Southern California Edison under P-372. Submission of the Final Native Aquatic Species (NASMP) 2017-2018 Monitoring Report, Lower Tule River Hydroelectric Project. FERC Project No. 372-CA.. FERC Accession Number. 20190329-5325	Intervention	20190329-5325
Stantec Consulting Ltd. 2005. Ogoki River Fish Habitat Study (RFP No. HBU LR2004-02). Prepared for Ontario Power Generation, Northwest Plant Group. Thunder Bay, Ontario.	Intervention
Stefferud Jerome A, Gido Keith B, and Propst David L. 2011. "Spatially variable response of native fish assemblages to discharge, predators and habitat characteristics in an arid-land river". FRESHWATER BIOLOGY 56(7):1403-1416.	Intervention
Sykes, G. 2012. Middle Columbia River Juvenile Fish Habitat Use Final CLBMON-17 Year 4 (2011) of 6. Prepared by Triton Environmental Consultants Ltd. for BC Hydro.	Intervention	https://www.bchydro.com/content/dam/BCHydro/customer-portal/documents/corporate/environment-sustainability/water-use-planning/southern-interior/columbia-river-project-water-use-plan-middle-columbia-river-juvenile-fish-habitat-use-clbmon-17.pdf
Sykes, G. 2013. Middle Columbia River Juvenile Fish Habitat Use Final CLBMON-17 Year 5 (2012) of 6. Prepared by Triton Environmental Consultants Ltd. for BC Hydro.	Intervention	https://www.bchydro.com/content/dam/BCHydro/customer-portal/documents/corporate/environment-sustainability/water-use-planning/southern-interior/clbmon-17-yr5-2013-04-01.pdf
Travnichek VH, Zale AV, and Fisher WL. 1993. "Entrainment of ichthyoplankton by a warmwater hydroelectric facility". Transactions of the American Fisheries Society, 122(5):709– 716.	Intervention
United States Department of the Interior. 2007. Comment on Filing of Department of the Interior, OEPC under P-2085. FERC Accession Number. 20070202-5093	Intervention	20070202-5093
UNITED WATER CONSERVATION DISTRICT (CA). 2014. UNITED WATER CONSERVATION DISTRICT (CA) Filing final habitat improvement plan and adaptive management/monitoring plans for United's Santa Felicia project including responses to NMFS's comments under P-2153. FERC Accession Number. 20140228-5018	Intervention	20140228-5018
Weber, M.J. and Flammang, M., 2019. Relative effects of mortality versus emigration on a reservoir Walleye population. Transactions of the American Fisheries Society, 148(1), pp.123-133.	Intervention
Wood. 2019. Middle Columbia River White Sturgeon Spawning Monitoring (CLBMON-23A). Year 12 Data Report. Report Prepared for BC Hydro, Castlegar.	Intervention
Work, K., Codner, K. and Gibbs, M., 2017. How could discharge management affect Florida spring fish assemblage structure?. Journal of environmental management, 198, pp.266-276.	Intervention
Zajicek, P., Radinger, J. and Wolter, C., 2018. Disentangling multiple pressures on fish assemblages in large rivers. Science of The Total Environment, 627, pp.1093-1105.	Intervention
Zhang, H. and Zimba, P.V., 2017. Analyzing the effects of estuarine freshwater fluxes on fish abundance using artificial neural network ensembles. Ecological modelling, 359, pp.103-116.	Intervention
Zhao, C.S., Shao, N.F., Yang, S.T., Xiang, H., Lou, H.Z., Sun, Y., Yang, Z.Y., Zhang, Y., Yu, X.Y., Zhang, C.B. and Yu, Q., 2018. Identifying the principal driving factors of water ecosystem dependence and the corresponding indicator species in a pilot City, China. Journal of Hydrology, 556, pp.488-499.	Intervention
Ban Xuan, Diplas Panayiotis, Lu Xiaorong, Xiao Fei, Li Shujuan. 2019. Identification of the key hydrologic indicators affecting fish resources in the downstream of Gezhouba Dam[J].Advances in Science and Technology of Water Resources. 39(1):15-20	Language
Bau, F., Parent, J.P., and Velland, F. 1994. Influence de la vidange d'une retenue sur certaines caracteristiques physiologiques chez divers Teleosteens. Hydroecol. Appl. 19 (1-2), pp.293 -314.	Language
Bau, F., Parent, J.P., and Vellas, F. 1996. Variations du taux de cortisol plasmatique chez des poissons sauvages captures dans une retenue au cours d'un cycle annuel et lors de la vidange. Ichtyophysiologica Acta. 19, pp.61-74.	Language
Riedel-Lorjé, J.C. and Gaumert, T., 1982. A century of Elbe research–Hydrobiological conditions and fish populations from 1842 to 1943 under the influence of construction projects and sewage discharge. Archiv für Hydrobiologie, Suppl, 61, pp.317-376.	Language
BC Hydro. 2006. ASHMON-1 Ash River water use plan monitoring program: Assessment of adult fish passage at Dickson Falls during pulse flow releases from Elsie Lake Dam – Year 1 final report. Prepared for BC Hydro, John Hart Generating Station, Campbell River B.C.	Outcome	https://www.bchydro.com/content/dam/hydro/medialib/internet/documents/environment/pdf/wup_adult_fish_passage_at_dickson_falls_year_1_october.pdf
BC Hydro. 2006. COQMON-2. Coquitlam Dam Flow Release Ramping Interim Rate Development Year 1 Study Period Apr 2005 to Mar 2006 - July 2006	Outcome	https://www.bchydro.com/content/dam/hydro/medialib/internet/documents/environment/pdf/wup_coquitlam_dam_flow_release_interim_ramping_rate_moni.pdf
BC Hydro. 2007. ASHMON-1 Ash River water use plan monitoring program: Assessment of adult fish passage at Dickson Falls during pulse flow releases from Elsie Lake Dam. Study period: January – November 2006 (Year 2) Prepared for BC Hydro, John Hart Generating Station, Campbell River, B.C.	Outcome	https://www.bchydro.com/content/dam/hydro/medialib/internet/documents/environment/pdf/wup_assessment_of_adult_fish_passage_at_dickson_falls_du1.pdf
BC Hydro. 2007. COQMON-2. Coquitlam Dam Flow Release Ramping Interim Rate Development Year 2 Study Period Apr 2006 to Mar 2007 - June 2007	Outcome	https://www.bchydro.com/content/dam/hydro/medialib/internet/documents/environment/pdf/wup_coqmon_02_coquitlam_dam_flow_release_interim_ramping.pdf
BC Hydro. 2008. ASHMON-1 Ash River water use plan monitoring program: Assessment of adult fish passage at Dickson Falls during pulse flow releases from Elsie Lake Dam. Study period: January – November 2007 (Year 3) Prepared for BC Hydro, John Hart Generating Station, Campbell River, B.C.	Outcome	https://www.bchydro.com/content/dam/hydro/medialib/internet/documents/environment/pdf/wup_assessment_of_adult_fish_passage_at_dickson_falls_du.pdf
BC Hydro. 2008. CLBMON-23A. Mid Columbia River White Sturgeon Spawn Monitoring Study Year 1 Study Period 2007 - April 2008	Outcome	https://www.bchydro.com/content/dam/hydro/medialib/internet/documents/environment/pdf/wup_clbmon_23a_mid_columbia_river_white_sturgeon_spawn_m.pdf
BC Hydro. 2008. COQMON-2. Coquitlam Dam Flow Release Ramping Interim Rate Development Year 3 Study Period Apr 2007 to Mar 2008 - May 2008	Outcome	https://www.bchydro.com/content/dam/hydro/medialib/internet/documents/environment/pdf/wup_-_coqmon-2_flow.pdf
BC Hydro. 2008. COQMON-4 Assessment Of Pink Salmon Passage In Lower Coquitlam River Year 1 Study Period Aug 2007 to Oct 2007 - January 2008	Outcome	https://www.bchydro.com/content/dam/hydro/medialib/internet/documents/environment/pdf/wup_coqmon_4_pink_salmon_passage_in_lower_coquitlam_rive.pdf
BC Hydro. 2008. PUNMON-1 Puntledge River Water Use Plan Monitoring Program - Adult Fish Passage During Pulse Flow Releases. 2007 Summer Run Chinook Radio and Electromyography Telemetry Study Interim Report Study Period May 2007 – February 2008. Prepared for BC Hydro Water Use Planning.	Outcome	https://www.bchydro.com/content/dam/hydro/medialib/internet/documents/environment/pdf/wup_punmon_01_puntledge_river_adult_fish_passage_during.pdf
BC Hydro. 2008. WAHMON-3. Herrling Island Sidechannel Chum Spawning Success Monitoring Year 3 Study Period Sep 2007 to Apr 2008 - September 2008	Outcome	https://www.bchydro.com/content/dam/hydro/medialib/internet/documents/environment/pdf/wup_-_wahleach_wahmon3.pdf
BC Hydro. 2009. ASHMON-1 Ash River water use plan monitoring program: Assessment of adult fish passage at Dickson Falls during pulse flow releases from Elsie Lake Dam. Study period: January – October 2008 (Year 4) Prepared for BC Hydro, John Hart Generating Station, Campbell River, B.C.	Outcome	https://www.bchydro.com/content/dam/hydro/medialib/internet/documents/environment/pdf/wup_-_ashmon-1_fish.pdf
BC Hydro. 2009. CLBMON-18. Middle Columbia River Adult Fish Habitat Use Year 1 Study Period 2008 - June 2009	Outcome	https://www.bchydro.com/content/dam/hydro/medialib/internet/documents/environment/pdf/wup_-_columbia_clbmon-18.pdf
BC Hydro. 2009. DDMMON-6 Lower Duncan River Bull Trout Passage Monitoring Assessment of the effect of the weir...Study Period 1995 to 2008 - March 2009	Outcome	https://www.bchydro.com/content/dam/hydro/medialib/internet/documents/environment/pdf/wup_-_ddmmon-6_bull.pdf
BC Hydro. 2009. PUNMON-1 Puntledge River Water Use Plan Monitoring Program - Adult Fish Passage During Pulse Flow Releases. 2008 Summer Run Chinook Radio and Electromyography Telemetry Study Interim Report Study Period May 2008 – February 2009. Prepared for BC Hydro Water Use Planning.	Outcome	https://www.bchydro.com/content/dam/hydro/medialib/internet/documents/environment/pdf/wup_-_punmon-1_yr-2.pdf
BC Hydro. 2009. SEVMON-2. Seven Mile Sub-Adult Bull Trout Entrainment Monitoring Study Period 2007 to 2009 - April 2009	Outcome	https://www.bchydro.com/content/dam/hydro/medialib/internet/documents/planning_regulatory/wup/southern_interior/2010q2/sevmon-2_yr2_interim.pdf
BC Hydro. 2010. ASHMON-1 Ash River water use plan monitoring program: Assessment of adult fish passage at Dickson Falls during pulse flow releases from Elsie Lake Dam. Study period: January to November 2009 (Year 5) Prepared for BC Hydro, John Hart Generating Station, Campbell River, B.C.	Outcome	https://www.bchydro.com/content/dam/hydro/medialib/internet/documents/planning_regulatory/wup/vancouver_island/2010q4/ashmon-1_yr5_2010.pdf
BC Hydro. 2010. ASHMON-1 Ash River WUP Adult Fish Passage Monitoring Program – Year 5 Summary. Consultant’s report prepared for BC Hydro, Vancouver Island Generation, Campbell River, BC.	Outcome	https://www.bchydro.com/content/dam/hydro/medialib/internet/documents/planning_regulatory/wup/vancouver_island/2010q4/ashmon-1_yr5_summary.pdf
BC Hydro. 2010. CLBMON-18. Middle Columbia River Adult Fish Habitat Use Year 2 Study Period 2009 - June 2010	Outcome	https://www.bchydro.com/content/dam/hydro/medialib/internet/documents/planning_regulatory/wup/southern_interior/2010q3/clbmon-18_yr2_jun.pdf
BC Hydro. 2010. CLBMON-32 Arrow Lakes Tributary Fish Migration Access Assessment and Monitoring Year 2 Study Period 2009 - March 2010	Outcome	https://www.bchydro.com/content/dam/hydro/medialib/internet/documents/planning_regulatory/wup/southern_interior/2010q3/clbmon-32_yr2_mar.pdf
BC Hydro. 2010. COQMON-2. Coquitlam Dam Flow Release Ramping Interim Rate Development Year 4 Study Period Apr 2008 to Apr 2009 - March 2010	Outcome	https://www.bchydro.com/content/dam/hydro/medialib/internet/documents/planning_regulatory/wup/lower_mainland/2010q2/coqmon_2_yr4_mar_2010.pdf
BC Hydro. 2010. COQMON-2. Coquitlam Dam Flow Release Ramping Interim Rate Development Year 5 Fisheries Impact Study Study Period Apr 2009 to Mar 2010 - March 2010	Outcome	https://www.bchydro.com/content/dam/hydro/medialib/internet/documents/planning_regulatory/wup/lower_mainland/2011q2/coqmon-2_yr5_2010-03-31.pdf
BC Hydro. 2010. COQMON-4 Assessment Of Pink Salmon Passage In Lower Coquitlam River Year 2 Study Period Aug 2009 to Nov 2009 - March 2010	Outcome	https://www.bchydro.com/content/dam/hydro/medialib/internet/documents/planning_regulatory/wup/lower_mainland/2010q2/coqmon-4_yr2_mar_2010.pdf
BC Hydro. 2010. DDMMON-6 Lower Duncan River Bull Trout Passage Monitoring Year 2 Study Period 9 - June 2010	Outcome	https://www.bchydro.com/content/dam/hydro/medialib/internet/documents/planning_regulatory/wup/southern_interior/2011q1/ddmmon-6__yr2_2010-06-01.pdf
BC Hydro. 2010. PUNMON-1 Puntledge River Water Use Plan Monitoring Program - Adult Fish Passage During Pulse Flow Releases. Puntledge River Radio Telemetry Study on Summer-run Chinook Salmon Migration during the 2007, 2008, and 2009 Pulse Flows. Prepared for BC Hydro Water Use Planning.	Outcome	https://www.bchydro.com/content/dam/hydro/medialib/internet/documents/planning_regulatory/wup/vancouver_island/2011q3/punmon-1_yr3_2010-04-01.pdf
BC Hydro. 2010. WAHMON-3. Herrling Island Sidechannel Chum Spawning Success Monitoring Year 5 Study Period Sep 2008 to Apr 2010 - June 2010	Outcome	https://www.bchydro.com/content/dam/hydro/medialib/internet/documents/planning_regulatory/wup/lower_mainland/2011q1/wahmon-3_yr5_2010-06-01.pdf
BC Hydro. 2010. WHNMON-3. Lower Cranberry Creek Kokanee Spawning and Incubation Habitat Monitoring Year 1 Study Period 2012 - October 2012	Outcome	https://www.bchydro.com/content/dam/hydro/medialib/internet/documents/planning_regulatory/wup/southern_interior/2010q4/whnmon-3_yr1_2010-12-01.pdf
BC Hydro. 2011. ASHMON-1 Ash River Snorkel Surveys to Assess Adult Fish Passage During Pulse Flow Releases at Elsie Dam, August – September, 2010. Memo prepared for BC Hydro, Vancouver Island Generation, Campbell River, BC.	Outcome	https://www.bchydro.com/content/dam/hydro/medialib/internet/documents/planning_regulatory/wup/vancouver_island/2011q4/ashmon-1_2011-02-09.pdf
BC Hydro. 2011. CLBMON-18. Middle Columbia River Adult Fish Habitat Use Year 3 Study Period Jan to Dec 2010 - June 2011	Outcome	https://www.bchydro.com/content/dam/hydro/medialib/internet/documents/planning_regulatory/wup/southern_interior/2011q3/clbmon-18_yr3_2011-06-10.pdf
BC Hydro. 2011. CLBMON-23A. Mid Columbia River White Sturgeon Spawn Monitoring Study Year 4 Study Period 2010 - March 2011	Outcome	https://www.bchydro.com/content/dam/hydro/medialib/internet/documents/planning_regulatory/wup/southern_interior/2011q2/clbmon-23a_yr4_2011-03-01.pdf
BC Hydro. 2011. CLBMON-32 Arrow Lakes Tributary Fish Migration Access Assessment and Monitoring Year 3 Study Period 2010 - April 2011	Outcome	https://www.bchydro.com/content/dam/hydro/medialib/internet/documents/planning_regulatory/wup/southern_interior/2011q2/clbmon-32a_yr3_2011-04-010.pdf
BC Hydro. 2011. COQMON-4 Assessment Of Pink Salmon Passage In Lower Coquitlam River Year 3 Study Period Aug 2011 to Nov 2011 - November 2011	Outcome	https://www.bchydro.com/content/dam/BCHydro/customer-portal/documents/corporate/environment-sustainability/water-use-planning/lower-mainland/asessment-pink-salmon-passage-lower-coquitlam-river-coqmon-4-yr3-november2011.pdf
BC Hydro. 2012. ASHMON-1 Ash River water use plan monitoring program: Assessment of adult fish passage at Dickson Falls during pulse flow releases from Elsie Lake Dam. Study period: January to November 2011 (Year 6) Prepared for BC Hydro, John Hart Generating Station, Campbell River, B.C.	Outcome	https://www.bchydro.com/content/dam/hydro/medialib/internet/documents/planning_regulatory/wup/vancouver_island/2012q4/ashmon_1_Yr6_2012_10_26.pdf
BC Hydro. 2012. CLBMON-32 Arrow Lakes Tributary Fish Migration Access Assessment and Monitoring Year 4 Study Period 2011 - February 2012	Outcome	https://www.bchydro.com/content/dam/hydro/medialib/internet/documents/planning_regulatory/wup/southern_interior/2012q1/clbmon_32a_20120201.pdf
BC Hydro. 2012. GMSMON-4 Peace River WAC Bennett Dam Entrainment Study Hydro-acoustic Monitoring - December 2012	Outcome	https://www.bchydro.com/content/dam/BCHydro/customer-portal/documents/corporate/environment-sustainability/water-use-planning/northern-interior/gmsmon-4-hydro-accoustic-2012-12-31.pdf
BC Hydro. 2013. BRGMON-14 Effectiveness of Cayoosh Flow Dilution, Dam Operation, and Fishway Passage...In the Seton-Anderson Watershed Year 1 Annual Data Report Study Period 2012 - April 2013	Outcome	https://www.bchydro.com/content/dam/BCHydro/customer-portal/documents/corporate/environment-sustainability/water-use-planning/lower-mainland/brgmon-14-yr1-2013-04-01.pdf
BC Hydro. 2013. CLBMON-32 Arrow Lakes Tributary Fish Migration Access Assessment and Monitoring Year 5 Study Period 2012 - April 2013	Outcome	https://www.bchydro.com/content/dam/BCHydro/customer-portal/documents/corporate/environment-sustainability/water-use-planning/southern-interior/clbmon-32a-yr5-2013-04-01.pdf
BC Hydro. 2013. COQMON-2. Coquitlam Dam Flow Release Ramping Interim Rate Development Year 6 Fisheries Impact Study Study Period Apr 2010 to Mar 2011 - April 2013	Outcome	https://www.bchydro.com/content/dam/BCHydro/customer-portal/documents/corporate/environment-sustainability/water-use-planning/lower-mainland/coquitlam-river-rampdown-fisheries-impact-summary-coqmon-2-yr6-april2013.pdf
BC Hydro. 2013. COQMON-2. Coquitlam Dam Flow Release Ramping Interim Rate Development Year 7 Fisheries Impact Study Study Period Apr 2011 to Mar 2012 - April 2013	Outcome	https://www.bchydro.com/content/dam/BCHydro/customer-portal/documents/corporate/environment-sustainability/water-use-planning/lower-mainland/coquitlam-river-rampdown-fisheries-impact-summary-coqmon-2-yr7-april2013.pdf
BC Hydro. 2014. BRGMON-14 Effectiveness of Cayoosh Flow Dilution, Dam Operation, and Fishway Passage...In the Seton-Anderson Watershed Year 2 Annual Data Report Study Period 2013 - March 2014	Outcome	https://www.bchydro.com/content/dam/BCHydro/customer-portal/documents/corporate/environment-sustainability/water-use-planning/lower-mainland/brgmon-14-yr2-2014-03-01.pdf
BC Hydro. 2014. CLBMON-32 Arrow Lakes Tributary Fish Migration Access Assessment and Monitoring Year 6 Study Period 2013 - November 2014	Outcome	https://www.bchydro.com/content/dam/BCHydro/customer-portal/documents/corporate/environment-sustainability/water-use-planning/southern-interior/clbmon-32-yr6-2014-11-01.pdf
BC Hydro. 2014. COQMON-2. Coquitlam Dam Flow Release Ramping Interim Rate Development Year 8 Fisheries Impact Study Study Period Apr 2012 to Apr 2013 - April 2014	Outcome	https://www.bchydro.com/content/dam/BCHydro/customer-portal/documents/corporate/environment-sustainability/water-use-planning/lower-mainland/coqmon-2-yr8-2014-04-01.pdf
BC Hydro. 2014. COQMON-4 Assessment Of Pink Salmon Passage In Lower Coquitlam River Year 4 Study Period Aug to Sep 2013 - January 2014	Outcome	https://www.bchydro.com/content/dam/BCHydro/customer-portal/documents/corporate/environment-sustainability/water-use-planning/lower-mainland/coquitlam-buntzen-pink-salmon-passage-assessment-coqmon-4-yr4-2014-01-31.pdf
BC Hydro. 2015. BRGMON-14 Effectiveness of Cayoosh Flow Dilution, Dam Operation, and Fishway Passage...In the Seton-Anderson Watershed Year 3 Annual Data Report Study Period 2014 - March 2015	Outcome	https://www.bchydro.com/content/dam/BCHydro/customer-portal/documents/corporate/environment-sustainability/water-use-planning/lower-mainland/brgmon-14-yr3-2015-03-01.pdf
BC Hydro. 2015. BRGMON-6. Seton Lake Aquatic Productivity Monitoring Year 1 Progress Report Study Period 2014 to 2015. Report prepared for St’at’imc Eco-Resources Ltd. and BC Hydro.	Outcome	https://www.bchydro.com/content/dam/BCHydro/customer-portal/documents/corporate/environment-sustainability/water-use-planning/lower-mainland/brgmon-6-yr1-2015-03-31.pdf
BC Hydro. 2015. COQMON-2. Coquitlam Dam Flow Release Ramping Interim Rate Development Year 9 Fisheries Impact Study Study Period May 2013 to Apr 2014 - April 2015	Outcome	https://www.bchydro.com/content/dam/BCHydro/customer-portal/documents/corporate/environment-sustainability/water-use-planning/lower-mainland/coqmon-2-yr9-2015-04-19.pdf
BC Hydro. 2015. COQMON-4 Assessment Of Pink Salmon Passage In Lower Coquitlam River Year 5 Study Period Aug 2007 to Sep 2015 - December 2015	Outcome	https://www.bchydro.com/content/dam/BCHydro/customer-portal/documents/corporate/environment-sustainability/water-use-planning/lower-mainland/coqmon-4-yr5-2015-12-01.pdf
BC Hydro. 2016. BRGMON-14 Effectiveness of Cayoosh Flow Dilution, Dam Operation, and Fishway Passage...In the Seton-Anderson Watershed Year 4 Annual Data Report Study Period 2015 - March 2016	Outcome	https://www.bchydro.com/content/dam/BCHydro/customer-portal/documents/corporate/environment-sustainability/water-use-planning/lower-mainland/brgmon-14-yr4-2016-03-01.pdf
BC Hydro. 2016. BRGMON-6. Seton Lake Aquatic Productivity Monitoring Year 2 Progress Report Study Period 2015 to 2016. Report prepared for St’at’imc Eco-Resources Ltd. and BC Hydro.	Outcome	https://www.bchydro.com/content/dam/BCHydro/customer-portal/documents/corporate/environment-sustainability/water-use-planning/lower-mainland/brgmon-6-yr2-2016-05-16.pdf
BC Hydro. 2016. COQMON-2. Coquitlam Dam Flow Release Ramping Interim Rate Development Year 10 Fisheries Impact Study Study Period May 2014 to Apr 2015 - January 2016	Outcome	https://www.bchydro.com/content/dam/BCHydro/customer-portal/documents/corporate/environment-sustainability/water-use-planning/lower-mainland/coqmon-2-yr10-2016-01-27.pdf
BC Hydro. 2017. ASHMON-1 Assessment of Adult Fish Passage at Dickson Falls During Pulse Flow Releases – Program Synthesis Report 2005‐2011. Prepared for BC Hydro Water Use Planning, Burnaby BC	Outcome	https://www.bchydro.com/content/dam/BCHydro/customer-portal/documents/corporate/environment-sustainability/water-use-planning/vancouver-island/Ash-River-Environmental-Synthesis-Report.pdf
BC Hydro. 2017. JHTMON-6 Campbell Watershed Riverine Fish Production Assessment – Component 2 Fish Passage Study. Consultant’s report prepared for BC Hydro by Laich-Kwil-Tach Environmental Assessment Ltd. Partnership and Ecofish Ltd.	Outcome	https://www.bchydro.com/content/dam/BCHydro/customer-portal/documents/corporate/environment-sustainability/water-use-planning/vancouver-island/campbell-river/jhtmon-6-2-yr2-2017-10-23.pdf
BC Hydro. 2018. BRGMON-14 Effectiveness of Cayoosh Flow Dilution, Dam Operation, and Fishway Passage...In the Seton-Anderson Watershed Year 6 Annual Data Report Study Period 2017 - June 2018	Outcome	https://www.bchydro.com/content/dam/BCHydro/customer-portal/documents/corporate/environment-sustainability/water-use-planning/lower-mainland/brgmon-14-yr6-2018-06-15.pdf
BC Hydro. 2019. COQMON-2. Coquitlam Dam Flow Release Ramping Interim Rate Development Year 12 Fisheries Impact Study Study Period May 2016 to Apr 2017 - March 2019	Outcome	https://www.bchydro.com/content/dam/BCHydro/customer-portal/documents/corporate/environment-sustainability/water-use-planning/lower-mainland/coqmon-2-yr12-2019-03-31.pdf
Burnett, N., Ramos-Espinoza, D. and Braun, D. 2016. Lower Bridge River Adult Salmon and Steelhead Enumeration. Year 4 Study Period April 2015 to March 2016. InStream Fisheries Research Inc. Prepared for St’át’imc Eco-Resources and BC Hydro.	Outcome	https://www.bchydro.com/content/dam/BCHydro/customer-portal/documents/corporate/environment-sustainability/water-use-planning/lower-mainland/brgmon-3-yr4-2016-05-27.pdf
Burnett, N., Ramos-Espinoza, D., Chung, M., Braun, D., Buchanan, J. and Lefevre, M. 2016. Lower Bridge River Adult Salmon and Steelhead Enumeration. Year 5 Study Period April 2016 to December 2016. InStream Fisheries Research Inc. Prepared for St’át’imc Eco-Resources and BC Hydro.	Outcome	https://www.bchydro.com/content/dam/BCHydro/customer-portal/documents/corporate/environment-sustainability/water-use-planning/lower-mainland/brgmon-3-yr5-2016-12-31.pdf
Burnett, N.J., Hinch, S.G., Bett, N.N., Braun, D.C., Casselman, M.T., Cooke, S.J., Gelchu, A., Lingard, S., Middleton, C.T., Minke‐Martin, V. and White, C.F.H., 2017. Reducing carryover effects on the migration and spawning success of sockeye salmon through a management experiment of dam flows. River Research and Applications, 33(1), pp.3-15.	Outcome
Capra, H., Pella, H., Ovidio, M., 2018. Individual movements, home ranges and habitat use by native rheophilic cyprinids and non-native catfish in a large regulated river. Fish. Manag. Ecol. 25 (2), 136–149. https://doi.org/10.1111/fme.12272.	Outcome
Ceola, S., Pugliese, A., Ventura, M., Galeati, G., Montanari, A. and Castellarin, A., 2018. Hydro-power production and fish habitat suitability: Assessing impact and effectiveness of ecological flows at regional scale. Advances in Water Resources, 116, pp.29-39.	Outcome
Chen W, Olden JD. Evaluating transferability of flow–ecology relationships across space, time and taxonomy. Freshwater Biology. 2018 Aug;63(8):817-30.	Outcome
Columbia River Inter-Tribal Commission. 2006. Columbia River Inter-Tribal Commission's CD containing its Hanford Reach Final Report for the Priest Rapids Proj-2114.. FERC Accession Number. 20061025-4006	Outcome	20061025-4006
Costa, M., Boavida, I., Almeida, V., Cooke, S., Pinheiro, A., 2018. Do artificial velocity refuges mitigate the physiological and behavioural consequences of hydropeaking on a freshwater Iberian cyprinid? Ecohydrology https://doi.org/10.1002/eco.1983.	Outcome
Elder, T.S., 2018. Ecology and Population Dynamics of Salmonids in the Columbia River: Response of Fishes to Anthropogenic Change in a Large Riverscape.	Outcome
Eugene Water and Electric Board. 2006. Eugene Water and Electric Board, OR submits Final License Application regarding the Carmen-Smith Hydroelectric Proj-2242.Volume 2. Part 3 of 4.. FERC Accession Number. 20061205-0120	Outcome	20061205-0120
Grimardias, D., Guillard, J. and Cattanéo, F., 2017. Drawdown flushing of a hydroelectric reservoir on the Rhône River: Impacts on the fish community and implications for the sediment management. Journal of environmental management, 197, pp.239-249.	Outcome
Grizzetti, B., Pistocchi, A., Liquete, C., Udias, A., Bouraoui, F. and Van De Bund, W., 2017. Human pressures and ecological status of European rivers. Scientific reports, 7(1), pp.1-11.	Outcome
Holzapfel, P., Leitner, P., Habersack, H., Graf, W. and Hauer, C., 2017. Evaluation of hydropeaking impacts on the food web in alpine streams based on modelling of fish-and macroinvertebrate habitats. Science of the Total Environment, 575, pp.1489-1502.	Outcome
Kang, H. and Choi, B., 2018. Dominant fish and macroinvertebrate response to flow changes of the Geum River in Korea. Water, 10(7), p.942.	Outcome
Lenihan, E.S., McCarthy, T.K. and Lawton, C., 2019. Use of an acoustic camera to monitor seaward migrating silver-phase eels (Anguilla anguilla) in a regulated river. Ecohydrology & Hydrobiology, 19(2), pp.289-295.	Outcome
Melville, C., Ramos-Espinoza, D., Braun, D. and McCubbing, D. 2015. Lower Bridge River Adult Salmon and Steelhead Enumeration. Year 3 Study Period April 2014 to March 2015. InStream Fisheries Research Inc. Prepared for St’át’imc Eco-Resources and BC Hydro.	Outcome	https://www.bchydro.com/content/dam/BCHydro/customer-portal/documents/corporate/environment-sustainability/water-use-planning/lower-mainland/brgmon-3-yr3-2015-05-06.pdf
Năstase, A. and Oţel, V., 2017. Fish Fauna Status of the Natura 2000 Sites Proposed as New or for Extension in the Rivers Someș and Mureș (Romania). Transylvanian Review of Systematical and Ecological Research, 19(3), pp.57-74.	Outcome
PacifiCorp. 2004. PacifiCorp submits an application for a new license for the Klamath Proj-2082. Volume 2, Part 2 of 5.. FERC Accession Number. 20040227-0163	Outcome	20040227-0163
Patterson, A. and Hawker, S. 2017. Site C Clean Energy Project Fisheries and Aquatic Habitat Monitoring and Follow-up Program Peace River Fish Stranding Monitoring Programs (Mon-12) Construction Year 2 (2016). Prepared for BC Hydro and Power Authority. Vancouver, BC.	Outcome
Patterson, A. and Hawker, S. 2018. Site C Clean Energy Project Site C Fish Stranding Monitoring Program (Mon-12) Construction Year 3 (2017). Prepared for BC Hydro and Power Authority. Vancouver, BC.	Outcome
Pellett, K. 2017. ASHMON-1 Assessment of Adult Fish Passage during Pulse Flow Releases - Program Synthesis Report 2005‐2011. Prepared for BC Hydro Water Use Planning.	Outcome	https://www.bchydro.com/content/dam/BCHydro/customer-portal/documents/corporate/environment-sustainability/water-use-planning/vancouver-island/Ash-River-Environmental-Synthesis-Report.pdf
Public Utility District #2 of Grant County. 2007. Public Utility District #2 of Grant County's CD containing the calendar year 2006 Progress Report consistent with the requirements of the 5/3/04 National Marine Fisheries Service's Biological Opinion etc under P-2114. E:APPENDICESAppendix E. FERC Accession Number. 20070216-4022	Outcome	20070216-4022
Ramos-Espinoza, D., Chung, M., Poole, G., Melville, C. and White, C. 2017. Lower Bridge River Adult Salmon and Steelhead Enumeration. Year 6 Study Period April 2017 to December 2017. InStream Fisheries Research Inc. Prepared for St’át’imc Eco-Resources and BC Hydro.	Outcome
Scott, D.C., Harris, S.L., Hebert, A.S. and van Poorten, B.T., 2017. Nutrient dynamics in a highly managed reservoir system: Considering anadromous sockeye salmon (Oncorhynchus nerka) and nutrient restoration. Lake and Reservoir Management, 33(1), pp.14-22.	Outcome
Smith, J. 2006. Herrling Island Sidechannel Chum Salmon Spawning Success Monitoring. LGL Limited environmental research associates. Report for BC Hydro.	Outcome	https://www.bchydro.com/content/dam/hydro/medialib/internet/documents/environment/pdf/wup_herrling_island_chum_spawning_success_monitor.pdf
Smith, J.J. 2007. Herrling Island Sidechannel Chum Salmon Spawning Success Monitoring, 2006 Annual Report. LGL Limited environmental research associates. Report for BC Hydro.	Outcome	https://www.bchydro.com/content/dam/BCHydro/customer-portal/documents/corporate/environment-sustainability/water-use-planning/lower-mainland/WAHMON-3%20Yr2%202007-12-05.pdf
Smith, J.J. 2009. Spawning Success Monitoring, 2008-09 Annual Report. LGL Limited environmental research associates. Report for BC Hydro.	Outcome	https://www.bchydro.com/content/dam/hydro/medialib/internet/documents/planning_regulatory/wup/lower_mainland/wahmon-3_yr4_nov_2009.pdf
Steig, T.W. 2000. Comparing acoustically tagged juvenile chinook and steelhead behavior with powerhouse flow data at Rocky Reach Dam. Prepared for Chelan County Public Utility District No. 1. Wenatchee, WA.	Outcome
Stober QJ, Narita RE, Hamalainen AH. 1978. Instream flow and the reproductive efficiency of Sockeye salmon. Seattle, WA : University of Washington, Fisheries Research Institute, 1978. .	Outcome
Tacoma Power. 2009. Tacoma Power submits Interim Instream Flow Monitoring Report Pursuant to Cowlitz License Article 15 under P-2016. FERC Accession Number. 20091223-5023	Outcome	20091223-5023
TransCanada Hydro Northeast Inc. 2017. Revised Updated Study Report of TransCanada Hydro Northeast Inc. for Study 22, Downstream Migration of Juvenile American Shad at Vernon under P-1892, et. al.. FERC Accession Number. 20170117-5248	Outcome	20170117-5248
US Fish and Wildllife Service. 2017. Letter to U.S. Fish and Wildlife Service re the Response to Additional Information and Request for Consultation under Section 7 of the Endangered Species Act for the Wickiup Dam Hydroelectric Project under P-12965. FERC Accession Number. 20170213-3007	Outcome	20170213-3007
Valenzuela‐Aguayo, F., McCracken, G.R., Manosalva, A., Habit, E. and Ruzzante, D.E., 2020. Human‐induced habitat fragmentation effects on connectivity, diversity, and population persistence of an endemic fish, Percilia irwini, in the Biobío River basin (Chile). Evolutionary applications, 13(4), pp.794-807.	Outcome
Watkins, C.J., Ross, T.J., Quist, M.C. and Hardy, R.S., 2017. Response of fish population dynamics to mitigation activities in a large regulated river. Transactions of the American Fisheries Society, 146(4), pp.703-715.	Outcome
Winkowski, M., Kendall, N. and Cropper, E. 2018. Movement and Home Range Study of Select Native Fishes in the Chehalis River, Washington State. Interim Report. Washington Department of Fish and Wildlife. Olympia, WA.	Outcome
Arantes, C.C., Fitzgerald, D.B., Hoeinghaus, D.J. and Winemiller, K.O., 2019. Impacts of hydroelectric dams on fishes and fisheries in tropical rivers through the lens of functional traits. Current Opinion in Environmental Sustainability, 37, pp.28-40.	Population
BC Hydro. 2008. CLBMON-21. Mid Columbia River Juvenile Sturgeon Detection & Habitat Program and Tracking of Existing Sonic Tagged Sturgeon Monitoring Year 1 Study Period 2007 to 2008 - April 2008	Population	https://www.bchydro.com/content/dam/hydro/medialib/internet/documents/environment/pdf/wup_clbmon_21_white_sturgeon_habitat_use_and_movements_o.pdf
BC Hydro. 2008. CMSMON-1A. Cheakamus River Juvenile Salmonid Outmigration Enumeration Assessment Spring 2007. Prepared by Instream Fisheries Research Inc. for BC Hydro.	Population	https://www.bchydro.com/content/dam/hydro/medialib/internet/documents/environment/pdf/wup_-_cheakamus_cmsmon-1a.pdf
BC Hydro. 2009. ALUMON-2 Alouette River Kokanee Out-Migration Year 1 Study Period 2008 - Evaluation of the Migration success of O. nerka (Kokanee /Sockeye) from the Alouette Reservoir, 2008. LGL Limited. Prepared for BC Hydro Water License Requirements, Burnaby, BC	Population	https://www.bchydro.com/content/dam/hydro/medialib/internet/documents/planning_regulatory/wup/lower_mainland/alumon-2_kokanee_out-migration.pdf
BC Hydro. 2009. CLBMON-21. Mid Columbia River Juvenile Sturgeon Detection & Habitat Program and Tracking of Existing Sonic Tagged Sturgeon Monitoring Year 2 Study Period 2008 - March 2009	Population	https://www.bchydro.com/content/dam/hydro/medialib/internet/documents/environment/pdf/wup_-_columbia_clbmon-21.pdf
BC Hydro. 2009. CMSMON-1A. Cheakamus River Juvenile Salmonid Outmigration Enumeration Assessment Spring 2008. Prepared by Instream Fisheries Research Inc. for BC Hydro.	Population	https://www.bchydro.com/content/dam/hydro/medialib/internet/documents/planning_regulatory/wup/lower_mainland/cmsmon-1a_yr2_sep.pdf
BC Hydro. 2010. ALUMON-1. Alouette River Salmonid Smolt Migration Enumeration - 2009 Data Report, Year 2 – Study Period 2009. Westslope Fisheries Ltd. Prepared for Alouette Management Committee and BC Hydro Generation, Burnaby, B.C.	Population	https://www.bchydro.com/content/dam/hydro/medialib/internet/documents/planning_regulatory/wup/lower_mainland/2010q2/alumon-1_yr2_jan_2010.pdf
BC Hydro. 2010. ALUMON-2 Alouette River Kokanee Out-Migration Year 2 Study Period 2009 - Evaluation of the Migration success of O. nerka (Kokanee /Sockeye) from the Alouette Reservoir, 2009. LGL Limited. Prepared for BC Hydro Water License Requirements, Burnaby, BC	Population	https://www.bchydro.com/content/dam/hydro/medialib/internet/documents/planning_regulatory/wup/lower_mainland/2010q2/alumon-2_yr2_feb_2010.pdf
BC Hydro. 2010. CLBMON-21. Mid Columbia River Juvenile Sturgeon Monitoring Year 3 Study Period 2009 - March 2010	Population	https://www.bchydro.com/content/dam/hydro/medialib/internet/documents/planning_regulatory/wup/southern_interior/2010q2/clbmon-21_yr3_mar.pdf
BC Hydro. 2010. CMSMON-1A. Cheakamus River Juvenile Salmonid Outmigration Enumeration Assessment Spring 2009. Prepared by Instream Fisheries Research Inc. for BC Hydro.	Population	https://www.bchydro.com/content/dam/hydro/medialib/internet/documents/planning_regulatory/wup/lower_mainland/2010q4/cmsmon-1a_yr3_2010-11-25.pdf
BC Hydro. 2011. ALUMON-1. Alouette River Salmonid Smolt Migration Enumeration - 2010 Data Report, Year 3 – Study Period February 2010 to June 2010. Westslope Fisheries Ltd. Prepared for Alouette Management Committee and BC Hydro Generation, Burnaby, B.C.	Population	https://www.bchydro.com/content/dam/hydro/medialib/internet/documents/planning_regulatory/wup/lower_mainland/2011q2/alumon-1_yr3_2011-03-01.pdf
BC Hydro. 2011. ALUMON-2 Alouette River Kokanee Out-Migration Year 3 Study Period 2010- Evaluation of the Migration success of O. nerka (Kokanee /Sockeye) from the Alouette Reservoir, 2010. LGL Limited and Katzie First Nation. Prepared for BC Hydro Water License Requirements, Burnaby, BC	Population	https://www.bchydro.com/content/dam/hydro/medialib/internet/documents/planning_regulatory/wup/lower_mainland/2011q2/alumon-2_yr3_2011-04-01.pdf
BC Hydro. 2011. CLBMON-21. Mid Columbia River Juvenile Sturgeon Monitoring Year 4 Study Period 2010 - March 2011	Population	https://www.bchydro.com/content/dam/hydro/medialib/internet/documents/planning_regulatory/wup/southern_interior/2011q2/clbmon-21_yr4_2011-03-31.pdf
BC Hydro. 2011. CMSMON-1A. Cheakamus River Juvenile Salmonid Outmigration Enumeration Assessment Spring 2010. Prepared by Instream Fisheries Research Inc. for BC Hydro.	Population	https://www.bchydro.com/content/dam/hydro/medialib/internet/documents/planning_regulatory/wup/lower_mainland/2011q4/cmsmon-1a_yr4_2011-01-14.pdf
BC Hydro. 2011. CMSMON-1A. Cheakamus River Juvenile Salmonid Outmigration Enumeration Assessment Spring 2011. Prepared by Instream Fisheries Research Inc. for BC Hydro.	Population	https://www.bchydro.com/content/dam/BCHydro/customer-portal/documents/corporate/environment-sustainability/water-use-planning/lower-mainland/cmsmon-1a-yr5-2011-11-16.pdf
BC Hydro. 2011. Columbia River Project Water Use Plan – White Sturgeon Management Plan CLB MON-30 – Lower Columbia River Opportunistic Assessment of High Flow Events (Year 1 and 2).	Population	https://www.bchydro.com/content/dam/hydro/medialib/internet/documents/planning_regulatory/wup/southern_interior/2012q2/clbmon-30_yr1_and.pdf
BC Hydro. 2012. ALUMON-1. Alouette River Salmonid Smolt Migration Enumeration - 2011 Data Report, Year 4 – Study Period February 2011 to June 2011. Westslope Fisheries Ltd. Prepared for Alouette Management Committee and BC Hydro Generation, Burnaby, B.C.	Population	https://www.bchydro.com/content/dam/BCHydro/customer-portal/documents/corporate/environment-sustainability/water-use-planning/lower-mainland/alumon-1-yr4-2012-02-01.pdf
BC Hydro. 2012. ALUMON-2 Alouette River Kokanee Out-Migration Year 4 Study Period 2011. Evaluation of the Migration Success of O. nerka (Kokanee / Sockeye) from the Alouette Reservoir, 2011. LGL Limited. Prepared for BC Hydro Water License Requirements, Burnaby, BC	Population	https://www.bchydro.com/content/dam/BCHydro/customer-portal/documents/corporate/environment-sustainability/water-use-planning/lower-mainland/kokanee-out-migration-year-4-alumon-2-february2012.pdf
BC Hydro. 2012. CLBMON-21. Mid Columbia River Juvenile Sturgeon Monitoring Year 5 Study Period 2011 - May 2012	Population	https://www.bchydro.com/content/dam/hydro/medialib/internet/documents/planning_regulatory/wup/southern_interior/2012q2/clbmon-21_yr5_2012-05-01clbmon-21.pdf
BC Hydro. 2013. ALUMON-2 Alouette River Kokanee Out-Migration Year 5 Study Period 2012. Evaluation of the Migration Success of O. nerka (Kokanee / Sockeye) from the Alouette Reservoir, 2012. LGL Limited. Prepared for BC Hydro Water License Requirements, Burnaby, BC	Population	https://www.bchydro.com/content/dam/BCHydro/customer-portal/documents/corporate/environment-sustainability/water-use-planning/lower-mainland/alumon-2-yr5-2013-03-27.pdf
BC Hydro. 2013. CLBMON-21. Mid Columbia River Juvenile Sturgeon Detection & Habitat Program and Tracking of Existing Sonic Tagged Sturgeon Monitoring Year 6 Study Period 2012 - June 2013	Population	https://www.bchydro.com/content/dam/BCHydro/customer-portal/documents/corporate/environment-sustainability/water-use-planning/southern-interior/clbmon-21-yr6-2013-06-27.pdf
BC Hydro. 2014. ALUMON-2 Alouette River Kokanee Out-Migration Year 6 Study Period 2013. Evaluation of the Migration Success of O. nerka (Kokanee / Sockeye) from the Alouette Reservoir, 2013. LGL Limited. Prepared for BC Hydro Water License Requirements, Burnaby, BC	Population	https://www.bchydro.com/content/dam/BCHydro/customer-portal/documents/corporate/environment-sustainability/water-use-planning/lower-mainland/alumon-2-yr6-2014-06-01.pdf
BC Hydro. 2014. CMSMON-1A. Cheakamus River Juvenile Salmonid Outmigration Enumeration Assessment Annual Data 2014. Prepared by Instream Fisheries Research Inc. for BC Hydro.	Population	https://www.bchydro.com/content/dam/BCHydro/customer-portal/documents/corporate/environment-sustainability/water-use-planning/lower-mainland/cmsmon-1a-yr8-2014-11-04.pdf
BC Hydro. 2014. CMSMON-1A. Cheakamus River Juvenile Salmonid Outmigration Enumeration Assessment Annual Data Report 2013. Prepared by Instream Fisheries Research Inc. for BC Hydro.	Population	https://www.bchydro.com/content/dam/BCHydro/customer-portal/documents/corporate/environment-sustainability/water-use-planning/lower-mainland/cmsmon-1a-yr7-2014-08-19.pdf
BC Hydro. 2014. CMSMON-1A. Cheakamus River Juvenile Salmonid Outmigration Enumeration Assessment Summary Report 2001 - 2012. Prepared by Instream Fisheries Research Inc. for BC Hydro.	Population	https://www.bchydro.com/content/dam/BCHydro/customer-portal/documents/corporate/environment-sustainability/water-use-planning/lower-mainland/cmsmon-1a-yr6-2014-08-16.pdf
BC Hydro. 2015. ALUMON-1. Alouette River Salmonid Smolt Migration Enumeration - 2014 Data Report, Year 7 – Study Period March 2014 to June 2014. Westslope Fisheries Ltd. Prepared for Alouette Management Committee and BC Hydro Generation, Burnaby, B.C.	Population	https://www.bchydro.com/content/dam/BCHydro/customer-portal/documents/corporate/environment-sustainability/water-use-planning/lower-mainland/alumon-1-yr7-2015-01-01.pdf
BC Hydro. 2015. ALUMON-2 Alouette River Kokanee Out-Migration Year 7 Study Period 2014. Evaluation of the Migration Success of O. nerka (Kokanee / Sockeye) from the Alouette Reservoir, 2014. LGL Limited. Prepared for BC Hydro Water License Requirements, Burnaby, BC	Population	https://www.bchydro.com/content/dam/BCHydro/customer-portal/documents/corporate/environment-sustainability/water-use-planning/lower-mainland/alumon-2-yr7-2015-05-26.pdf
BC Hydro. 2015. Lower Columbia River Opportunistic Assessment of High Flow Events (CLBMON-30). Years 3-5 Data Report. Report by BC Hydro, Castlegar.	Population	https://www.bchydro.com/content/dam/BCHydro/customer-portal/documents/corporate/environment-sustainability/water-use-planning/southern-interior/clbmon-30-yr3-yr4-yr5-2015-07-01.pdf
BC Hydro. 2016. CLBMON-21. Mid Columbia River Juvenile Sturgeon Detection & Habitat Use Study Year 7 to 9 Study Period Jan 2013 to Dec 2015 - June 2016	Population	https://www.bchydro.com/content/dam/BCHydro/customer-portal/documents/corporate/environment-sustainability/water-use-planning/southern-interior/clbmon-21-yr7-yr8-yr9-2016-06-01.pdf
BC Hydro. 2016. CMSMON-1A. Cheakamus River Juvenile Salmonid Outmigration Enumeration Assessment Annual Data 2016. Prepared by Instream Fisheries Research Inc. for BC Hydro.	Population	https://www.bchydro.com/content/dam/BCHydro/customer-portal/documents/corporate/environment-sustainability/water-use-planning/lower-mainland/cmsmon-1a-yr9-2016-09-08.pdf
BC Hydro. 2017. CLBMON-21. Mid Columbia River Juvenile Sturgeon Detection & Habitat Use Study Year 10 Study Period 2016 - April 2017	Population	https://www.bchydro.com/content/dam/BCHydro/customer-portal/documents/corporate/environment-sustainability/water-use-planning/southern-interior/clbmon-21-yr10-2017-04-21.pdf
BC Hydro. 2018. CLBMON-21. Mid Columbia River Juvenile Sturgeon Detection & Habitat Use Study Year 11 Synthesis Report Study Period 2007 to 2017 - July 2018	Population	https://www.bchydro.com/content/dam/BCHydro/customer-portal/documents/corporate/environment-sustainability/water-use-planning/southern-interior/clbmon-21-yr11-2018-07-20.pdf
BC Hydro. 2018. CMSMON-1A. Cheakamus River Juvenile Salmonid Outmigration Enumeration Assessment Final Data Report 2017. Prepared by Instream Fisheries Research Inc. for BC Hydro.	Population	https://www.bchydro.com/content/dam/BCHydro/customer-portal/documents/corporate/environment-sustainability/water-use-planning/lower-mainland/cmsmon-1a-yr10-2018-05-03.pdf
BC Hydro. 2018. CMSMON-1A. Cheakamus River Juvenile Salmonid Outmigration Enumeration Assessment Final Data Report 2018. Prepared by Instream Fisheries Research Inc. for BC Hydro.	Population	https://www.bchydro.com/content/dam/BCHydro/customer-portal/documents/corporate/environment-sustainability/water-use-planning/lower-mainland/cmsmon-1a%20yr11-2018-11-22.pdf
BC Hydro. 2019. CLBMON-21. Mid Columbia River Juvenile Sturgeon Detection & Habitat Use Study Year 12 Synthesis Report Study Period 2007 to 2018 - June 2019	Population	https://www.bchydro.com/content/dam/BCHydro/customer-portal/documents/corporate/environment-sustainability/water-use-planning/southern-interior/clbmon-21-yr12-2019-06-01.pdf
Bejarano, M.D., Sordo-Ward, Á., Alonso, C. and Nilsson, C., 2017. Characterizing effects of hydropower plants on sub-daily flow regimes. Journal of hydrology, 550, pp.186-200.	Population
Bhakta, D., Meetei, W.A., Vaisakh, G., Das, S.K. and Manna, R.K., 2018. Impacts of water regulation on Tenualosa ilisha in the Narmada Estuary, Gujarat, India. Journal of Fisheries, 6(1), pp.563-568.	Population
Bhaumik, U., Mukhopadhyay, M.K., Shrivastava, N.P., Sharma, A.P. and Singh, S.N., 2017. A case study of the Narmada River system in India with particular reference to the impact of dams on its ecology and fisheries. Aquatic Ecosystem Health & Management, 20(1-2), pp.151-159.	Population
Bishop D.L and Johnson J.H. 1999. Comparison of Pre- and Post-baseflow fish communities and natural reproduction of chinook salmon in salmon river. NYSDEC Lake Ontario Annual Report.	Population
Casarim, R., Prado, I.G., Loures, R.C. and Pompeu, P.S., 2018. Fish movement patterns in a Neotropical free-flowing tributary located downstream from a large dam. Marine and Freshwater Research, 69(10), pp.1626-1634.	Population
Chelan County Power. 2017. Lake Chelan Hydroelectric Project No. 637 Article 408, Appendix D Water Quality Certification Condition IV.E. and Settlement Agreement Article 7(c)(2) — 2017 Final Biological Objectives Status Report.	Population	20170427-5049
Decker, S., Macnair, J. and Lewis, G. 2010. Coquitlam River Fish Monitoring Program: 2000-2009 Results. Prepared for BC Hydro.	Population	https://www.bchydro.com/content/dam/hydro/medialib/internet/documents/planning_regulatory/wup/lower_mainland/2010q2/coqmon-7_yr4_mar_2010.pdf
Decker, S., Macnair, J. and Lewis, G. 2012. Coquitlam River Fish Monitoring Program: 2000-2010 Results. Prepared for BC Hydro.	Population	https://www.bchydro.com/content/dam/hydro/medialib/internet/documents/planning_regulatory/wup/lower_mainland/2012q2/coqmon_7_Yr5_2012_05_01.pdf
Decker, S., Macnair, J., Lewis, G. and Korman, J. 2007. Coquitlam River Fish Monitoring Program: 2000-2006 Results. Prepared for BC Hydro.	Population	https://www.bchydro.com/content/dam/hydro/medialib/internet/documents/environment/pdf/wup_coqmon_07_lower_coquitlam_river_fish_productivity.pdf
Decker, S., Macnair, J., Lewis, G., Schick, J. and Korman, J. 2008. Coquitlam River Fish Monitoring Program: 2000-2007 Results. Prepared for BC Hydro.	Population	https://www.bchydro.com/content/dam/hydro/medialib/internet/documents/environment/pdf/wup_coqmon_07_lower_coquitlam_river_fish_productivity_in.pdf
Decker, S., Macnair, J., Lewis, G., Schick, J. and Korman, J. 2009. Coquitlam River Fish Monitoring Program: 2000-2008 Results. Prepared for BC Hydro.	Population	https://www.bchydro.com/content/dam/hydro/medialib/internet/documents/environment/pdf/wup_-_coqmon-7_lower.pdf
Dreves, D.P., Ross, J.R. and Kosa, J.T., 2016. Effect of trophy regulations and reservoir discharge on a population of stocked Brown Trout in a large, southeastern United States tailwater. Journal of the Southeastern Association of Fish and Wildlife Agencies, 3, pp.167-177.	Population
Ecofish Research Ltd. 2009. Puntledge River Project Water Use Plan - Puntledge River Steelhead Production Monitoring Study 2008. Study period: January – November 2008 (Year 3). Consultant’s report prepared for BC Hydro, Vancouver Island Generation.	Population	https://www.bchydro.com/content/dam/hydro/medialib/internet/documents/environment/pdf/wup_-_punmon-3_steelhead.pdf
Ecofish Research Ltd. 2010. Puntledge River Project Water Use Plan - Puntledge River Steelhead Production Monitoring Study. Study period: January – November 2009 (Year 4). Consultant’s report prepared for BC Hydro, Vancouver Island Generation.	Population	https://www.bchydro.com/content/dam/hydro/medialib/internet/documents/planning_regulatory/wup/vancouver_island/2010q3/punmon-3_yr4_april.pdf
Eugene Water & Electric Board. 2006. Final License Application for the Carmen-Smith Hydro Project FERC No. 2242. Volume 2 Part 2 of 4. Exhibit E, E-1 through E-8.	Population	20061205-0119
Faulkner, S., Lewis, A., and A. O’Toole. 2011. Puntledge River Water Use Plan. Steelhead Production. Puntledge River Steelhead Production Monitoring Study 2006 to 2010 and Five-Year Final Report. Consultant’s report prepared for BC Hydro, Campbell River, BC.	Population	https://www.bchydro.com/content/dam/hydro/medialib/internet/documents/planning_regulatory/wup/vancouver_island/2011q4/punmon-3_yr5_2011-11-14.pdf
Fell, C., McCubbing, D.J.F., Wilson, L.J. and Melville, C.C. 2013. Cheakamus River Chum Salmon Escapement Monitoring and Mainstem Groundwater Survey 2001-2013. Cheakamus River Monitoring Program #1B. Technical report for BC Hydro – Coastal Generation.	Population	https://www.bchydro.com/content/dam/BCHydro/customer-portal/documents/corporate/environment-sustainability/water-use-planning/lower-mainland/cmsmon-1b-yr6-2013-01-27.pdf
Fell, C., McCubbing, D.J.F., Wilson, L.J. and Melville, C.C. 2014. Evaluations of the Cheakamus River Chum Salmon Escapement Monitoring and Mainstem Groundwater Survey from 2007-2013 and Chum Fry Production from 2001-2014. Cheakamus River Monitoring Program #1B. Technical report for BC Hydro – Coastal Generation.	Population	https://www.bchydro.com/content/dam/BCHydro/customer-portal/documents/corporate/environment-sustainability/water-use-planning/lower-mainland/cmsmon-1b-yr7-2015-11-08.pdf
Fell, C., McCubbing, D.J.F., Wilson, L.J. and Melville, C.C. 2015. Evaluations of the Cheakamus River Chum Salmon Escapement Monitoring and Mainstem Groundwater Survey from 2007-2014, and Chum Fry Production from 2001-2015. Cheakamus River Monitoring Program #1B. Technical report for BC Hydro – Coastal Generation.	Population	https://www.bchydro.com/content/dam/BCHydro/customer-portal/documents/corporate/environment-sustainability/water-use-planning/lower-mainland/cmsmon-1b-yr8-2015-11-10.pdf
Fell, C., Melville, C.C. and Wilson, L.J. 2016. Evaluations of the Cheakamus River Chum Salmon Escapement Monitoring and Mainstem Groundwater Survey from 2007-2015, and Chum Fry Production from 2001-2016. Cheakamus River Monitoring Program #1B. Technical report for BC Hydro – Coastal Generation.	Population	https://www.bchydro.com/content/dam/BCHydro/customer-portal/documents/corporate/environment-sustainability/water-use-planning/lower-mainland/cmsmon-1b-yr9-2016-08-31.pdf
Fell, C., Middleton, C.T., Korman, J., Burnett, N., Wilson, L.J. and Melville C.C. 2017. Evaluation of the Cheakamus River Chum Salmon Escapement Monitoring and Mainstem Groundwater Survey from 2007-2016, and Chum Fry Production from 2001-2017. 10-Year Program Review Cheakamus River Monitoring Program 1b. BC Hydro Technical Report.	Population	https://www.bchydro.com/content/dam/BCHydro/customer-portal/documents/corporate/environment-sustainability/water-use-planning/lower-mainland/cmsmon-1b%20yr10-2018-07-06.pdf
Ford, D. and J. Thorley. 2011. CLBMON-45 Lower Columbia River Fish Population Indexing Surveys – 2010 Investigations. Report prepared for BC Hydro Generation, Water Licence Requirements, Castlegar, BC. Golder Report No. 10-1492-01	Population	https://www.bchydro.com/content/dam/hydro/medialib/internet/documents/planning_regulatory/wup/southern_interior/2011q3/clbmon_45_Yr4_2011-08-31.pdf
Golder Associates Ltd. 2010. Large River Fish Indexing Program – Lower Columbia River 2009 Phase 9 Investigations. Report prepared for BC Hydro, Castlegar, B.C. Golder Report No. 09-1480-0049F	Population	https://www.bchydro.com/content/dam/hydro/medialib/internet/documents/planning_regulatory/wup/southern_interior/2010q3/clbmon-45_yr3_2010.pdf
Golder Associates Ltd. and Poisson Consulting Ltd. 2013. CLBMON-45 Lower Columbia River Fish Population Indexing Surveys – 2012 Investigations. Report prepared for BC Hydro Generations, Water Licence Requirements, Castlegar, BC. Golder Report No. 1014920102-R-Rev0	Population	https://www.bchydro.com/content/dam/BCHydro/customer-portal/documents/corporate/environment-sustainability/water-use-planning/southern-interior/clbmon-45-yr6-2013-12-04.pdf
Golder Associates Ltd. and Poisson Consulting Ltd. 2014. CLBMON-45 Lower Columbia River Fish Population Indexing Surveys – 2013 Investigations. Report prepared for BC Hydro Generations, Water Licence Requirements, Castlegar, BC. Golder Report No. 1314920102-R-Rev0	Population	https://www.bchydro.com/content/dam/BCHydro/customer-portal/documents/corporate/environment-sustainability/water-use-planning/southern-interior/clbmon-45-yr7-2014-12-16.pdf
Golder Associates Ltd., Okanagan Nation Alliance, and Poisson Consulting Ltd. 2016. CLBMON-45 Lower Columbia River Fish Population Indexing Survey 2015 Report. Report prepared for BC Hydro Generation, Water License Requirements, Castlegar, BC.	Population	https://www.bchydro.com/content/dam/BCHydro/customer-portal/documents/corporate/environment-sustainability/water-use-planning/southern-interior/clbmon-45-yr9-2016-08-01.pdf
Granzotti, R.V., Miranda, L.E., Agostinho, A.A. and Gomes, L.C., 2018. Downstream impacts of dams: shifts in benthic invertivorous fish assemblages. Aquatic Sciences, 80(3), pp.1-14.	Population
Hirst SM. 1991. Impacts of the operation of existing hydroelectric developments on fishery resources in British Columbia. Volume I. Anadromous Salmon. Canadian Manuscript Report of Fisheries and Aquatic Sciences 2093: 144p.	Population
Hocking, M.D., E. Smyth, K. Milburn, and T. Hatfield. 2017. JHTMON15 – Smolt and Spawner Abundance Assessment Year 2 Annual Monitoring Report. Consultant’s report prepared for BC Hydro by Laich-Kwil-Tach Environmental Assessment Ltd. Partnership and Ecofish Research Ltd.	Population	https://www.bchydro.com/content/dam/BCHydro/customer-portal/documents/corporate/environment-sustainability/water-use-planning/vancouver-island/campbell-river/jhtmon-15-yr2-2017-10-31.pdf
Hocking, M.D., N. Swain, E. Smyth, K. Milburn, and T. Hatfield. 2018. JHTMON-15: Smolt and Spawner Abundance Assessment Year 3 Annual Monitoring Report. Consultant’s report prepared for BC Hydro by Laich-Kwil-Tach Environmental Assessment Ltd. Partnership and Ecofish Research Ltd.	Population	https://www.bchydro.com/content/dam/BCHydro/customer-portal/documents/corporate/environment-sustainability/water-use-planning/vancouver-island/campbell-river/jhtmon-15-yr3-2018-10-22.pdf
Jumani, S., Rao, S., Kelkar, N., Machado, S., Krishnaswamy, J. and Vaidyanathan, S., 2018. Fish community responses to stream flow alterations and habitat modifications by small hydropower projects in the Western Ghats biodiversity hotspot, India. Aquatic Conservation: Marine and Freshwater Ecosystems, 28(4), pp.979-993.	Population
Lagarde, R., Teichert, N., Faivre, L., Grondin, H., Magalon, H., Pirog, A., Valade, P. and Ponton, D., 2018. Artificial daily fluctuations of river discharge affect the larval drift and survival of a tropical amphidromous goby. Ecology of Freshwater Fish, 27(3), pp.646-659.	Population
Lopes, J.D.M., Pompeu, P.S., Alves, C.B.M., Peressin, A., Prado, I.G., Suzuki, F.M., Facchin, S. and Kalapothakis, E., 2019. The critical importance of an undammed river segment to the reproductive cycle of a migratory Neotropical fish. Ecology of Freshwater Fish, 28(2), pp.302-316.	Population
Loures, R.C. and Pompeu, P.S., 2019. Temporal changes in fish diversity in lotic and lentic environments along a reservoir cascade. Freshwater Biology, 64(10), pp.1806-1820.	Population
McCubbing, D.J.F., Wilson, L.J., Fell C. and Melville, C.C. 2007-2011 Cheakamus River Chum Salmon Escapement Monitoring and Mainstem Spawning Groundwater Survey 5 Year Program Review. Cheakamus River Monitoring Program #1b. Technical report for BC Hydro – Coastal Generation.	Population	https://www.bchydro.com/content/dam/BCHydro/customer-portal/documents/corporate/environment-sustainability/water-use-planning/lower-mainland/cmsmon-1b-yr5-2012-09-15.pdf
McKinney T, Speas DW, Rogers RS, and Persons WR. 2001. "Rainbow trout in a regulated river below Glen Canyon Dam, Arizona, following increased minimum flows and reduced discharge variability". NORTH AMERICAN JOURNAL OF FISHERIES MANAGEMENT 21(1):216-222.	Population
Millidine, K.J., Fryer, R.J. and Malcolm, I.A., 2018. Understanding the effects of river regulation on A tlantic salmon fry: The importance of channel morphology. River Research and Applications, 34(5), pp.461-471.	Population
Ngor, P.B., Legendre, P., Oberdorff, T. and Lek, S., 2018. Flow alterations by dams shaped fish assemblage dynamics in the complex Mekong-3S river system. Ecological Indicators, 88, pp.103-114.	Population
Nobile, A.B., Freitas‐Souza, D., Lima, F.P., Queiroz, J., Bayona‐Perez, I.L., Carvalho, E.D. and Ramos, I.P., 2019. Damming and seasonality as modulators of fish community structure in a small tributary. Ecology of Freshwater Fish, 28(4), pp.563-572.	Population
Nyanti, L., Noor-Azhar, N.I., Soo, C.L., Ling, T.Y., Sim, S.F., Grinang, J., Ganyai, T. and Lee, K.S.P., 2018. Physicochemical parameters and fish assemblages in the downstream river of a tropical hydroelectric dam subjected to diurnal changes in flow. International Journal of Ecology, 2018.	Population
Oliveira, A.G., Baumgartner, M.T., Gomes, L.C., Dias, R.M. and Agostinho, A.A., 2018. Long‐term effects of flow regulation by dams simplify fish functional diversity. Freshwater Biology, 63(3), pp.293-305.	Population
Pacific Gas and Electric Company. 2009. Hat Creek Project FERC No. 2661 License Article No. 407 – Fish Monitoring Annual Report 2008-2009 Trout Spawning Surveys.	Population	20090313-0142
Pacific Gas and Electric Company. 2010. Mokelumne River Project, FERC No. 137 Draft Ecological Resources Committee 2009 Annual Report Submittal. Draft of 2010 final report. Overlapping data with Pacific Gas and Electric Company. 2017. 2016 Annual and 10-Year SEMP Summary Report Mokelumne River Project, FERC No. 137.	Population	20100528-5016
Pacific Gas and Electric Company. 2010. Mokelumne River Project, FERC No. 137 Ecological Resources Committee 2009 Annual Report Submittal. Overlapping data with Pacific Gas and Electric Company. 2017. 2016 Annual and 10-Year SEMP Summary Report Mokelumne River Project, FERC No. 137.	Population	20101216-5100
Pacific Gas and Electric Company. 2012. Spring Gap-Stanislaus Project, FERC No. 2130 – CA USDA, Forest Service 4e Condition No. 39 and State Water Resources Control Board Water Quality Certification Condition No. 9, Environmental Monitoring.	Population	20120613-5094
Pacific Gas and Electric Company. 2016. Spring Gap-Stanislaus Project, FERC No. 2130 – CA USDA, Forest Service 4e Condition No. 39 and 35 and State Water Resources Control Board Water Quality Certification Condition No. 9, Environmental Monitoring and Spill Channel Management Progress Report.	Population	20160509-5073
Pacific Gas and Electric Company. 2017. 2016 Annual and 10-Year SEMP Summary Report Mokelumne River Project, FERC No. 137.	Population	20170531-5357
Pacific Gas and Electric Company. 2019. Article 52(a) Summer Rearing Monitoring Results, 2018 Addressing NMFS Measure 8 (in part) Potter Valley Hydroelectric Project FERC Project No. 77.	Population	20190627-5081
PacifiCorp and Cowlitz County PUD. 2013. 2012 Annual Summary of License Implementation and Compliance Aquatic and Terrestrial Resources FERC Project Nos P-935, P-2071, P-2111 and FERC No. 2213 License Articles 402 and 404.	Population	20130412-5075
PacifiCorp and Cowlitz County PUD. 2014. 2013 Annual Summary of License Implementation and Compliance Aquatic and Terrestrial Resources FERC Project Nos P-935, P-2071, P-2111 and FERC No. 2213 License Articles 402 and 404.	Population	20140411-5129
PacifiCorp and Cowlitz County PUD. 2017. 2016 Annual Report. Annual Summary of License Implementation and Compliance Aquatic and Terrestrial Resources FERC Project Nos. P-935, P-2071, P-2111 and P-2213.	Population	20170407-5156
PacifiCorp and Cowlitz County PUD. 2018. 2017 Annual Summary of License Implementation and Compliance Aquatic and Terrestrial Resources, Merwin, Yale, Swift Projects FERC Nos. P-935, P-2071, P-2111 and P-2213.	Population	20180410-5129
PacifiCorp and Cowlitz County PUD. 2019. 2018 Annual Summary of License Implementation and Compliance Aquatic and Terrestrial Resources FERC Project Nos P-935, P-2071, P-2111 and FERC No. 2213 License Articles 402 and 404.	Population	20190412-5053
Piana, P.A., Cardoso, B.F., Dias, J., Gomes, L.C., Agostinho, A.A. and Miranda, L.E., 2017. Using long-term data to predict fish abundance: the case of Prochilodus lineatus (Characiformes, Prochilodontidae) in the intensely regulated upper Paraná River. Neotropical Ichthyology, 15(3).	Population
Public Utility District No.1 of Chelan County. 2019. Lake Chelan Hydroelectric Project No. 637 Article 408, Appendix D Condition IV.E. and Settlement Agreement Article 7(c)(2) — 2019 Final Biological Objectives Status Report.	Population	20190429-5258
Schick, J., and Macnair, J. 2018. Coquitlam River Fish Monitoring Program: 2000-2016 Results Final Report. Prepared for BC Hydro.	Population	https://www.bchydro.com/content/dam/BCHydro/customer-portal/documents/corporate/environment-sustainability/water-use-planning/lower-mainland/coqmon-7-yr11-2019-03-31.pdf
Schick, J., and Macnair, J. 2019. Coquitlam River Fish Monitoring Program: 2000-2017 Results Final Report. Prepared for BC Hydro.	Population	https://www.bchydro.com/content/dam/BCHydro/customer-portal/documents/corporate/environment-sustainability/water-use-planning/lower-mainland/coqmon-7-yr12-2019-03-31.pdf
Schick, J., Decker, S., Macnair, J., and Lewis, G. 2013. Final Submission Coquitlam River Fish Monitoring Program: 2000-2011 Results. Prepared for BC Hydro.	Population	https://www.bchydro.com/content/dam/BCHydro/customer-portal/documents/corporate/environment-sustainability/water-use-planning/lower-mainland/coqmon-7-yr6-2014-04-30.pdf
Schick, J., Macnair, J., and Dowdall, S. 2016. Final Coquitlam River Fish Monitoring Program: 2000-2015 Results. Prepared for BC Hydro.	Population	https://www.bchydro.com/content/dam/BCHydro/customer-portal/documents/corporate/environment-sustainability/water-use-planning/lower-mainland/coqmon-7-yr10-2016-09-01.pdf
Schick, J., Macnair, J., and Lewis, G. 2014. Final Coquitlam River Fish Monitoring Program: 2000-2013 Results. Prepared for BC Hydro.	Population	https://www.bchydro.com/content/dam/BCHydro/customer-portal/documents/corporate/environment-sustainability/water-use-planning/lower-mainland/coqmon-7-yr7-2014-03-01.pdf
Schick, J., Macnair, J., and Lewis, G. 2015. Final Coquitlam River Fish Monitoring Program: 2000-2014 Results. Prepared for BC Hydro.	Population	https://www.bchydro.com/content/dam/BCHydro/customer-portal/documents/corporate/environment-sustainability/water-use-planning/lower-mainland/coqmon-7-yr9-2015-07-01.pdf
Schick, J., Macnair, J., Lewis, G. and Korman, J. 2014. Final Coquitlam River Fish Monitoring Program: 2000-2012 Results. Prepared for BC Hydro.	Population	https://www.bchydro.com/content/dam/BCHydro/customer-portal/documents/corporate/environment-sustainability/water-use-planning/lower-mainland/coqmon-7-yr8-2014-07-01.pdf
Sullivan, R.M. and Hileman, J.P., 2019. Effects of managed flows on Chinook Salmon (Oncorhynchus tshawytscha) in relation to run-timing, fertility, and fluctuations in water temperature and flow. California Fish and Game, 105(3), pp.132-176.	Population
Tacoma Power. 2019. City of Tacoma, Cushman Hydroelectric Project FERC No. 460 License Article 413 Fish Habitat and Monitoring Plan 2018 Annual Report.	Population	20190701-5049
Talukdar, S. and Pal, S., 2018. Impact of dam on flow regime and flood plain modification in Punarbhaba River Basin of Indo-Bangladesh Barind tract. Water Conservation Science and Engineering, 3(2), pp.59-77.	Population
Weitkamp, L.A. 1994. A review of the effects of dams on the Columbia River estuarine environment, with special reference to salmonids. US Department of Energy and Coastal Zone and Estuaries Division.	Population
Alaska Energy Authority. 2013. Alaska Energy Authority submits filing of additional 2012 baseline environmental and resources study reports for the Susitna-Watana Hydroelectric Project No. 14241. FERC Accession Number. 20130620-5036	Study class	20130620-5036
Alaska Energy Authority. 2015. Alaska Energy Authority Transmittal of three additional Study Implementation Reports under P-14241.. FERC Accession Number. 20151105-5044	Study class	20151105-5044
Alaska Energy Authority. 2017. Article 60 Fish Habitat Plan of Alaska Energy Authority under P-8221.. FERC Accession Number. 20170306-5171	Study class	20170306-5171
Appalachian Power Company. 2019. Appalachian Power Company submits the Revised Study Plan for the Niagara Hydroelectric Project under P-2466.. FERC Accession Number. 20191106-5132	Study class	20191106-5132
Armanini, D.G., Idígoras Chaumel, A., Demartini, D., Monk, W.A. and Curry, R.A. 2016. Developing environmental flows for Wolastoq / Saint John River / Fleuve Saint-Jean. Summary report Workshop 2: Developing flow-ecology hypotheses. Mactaquac Aquatic Ecosystem Study Report Series 2016-025. Canadian Rivers Institute, University of New Brunswick. 28 p.	Study class	https://unbscholar.lib.unb.ca/islandora/object/unbscholar%3A8052
Avista Corp. 2005. Avista Corp submits its Entrainment Evaluation for relicensing of the Spokane River Hydro Project, dated August 2004 under P-2545. Vol III. FERC Accession Number. 20050803-0155	Study class	20050803-0155
BC Hydro. 2006. Ash River Project Water Use Plan - Annual Report 2006	Study class	https://www.bchydro.com/content/dam/hydro/medialib/internet/documents/environment/pdf/wup_2006_ash_river_annual_report.pdf
BC Hydro. 2006. Clowhom Project Water Use Plan – Annual Report 2006	Study class	https://www.bchydro.com/content/dam/hydro/medialib/internet/documents/environment/pdf/wup_clowhom_annual_report_2006.pdf
BC Hydro. 2006. Coquitlam-Buntzen Water Use Plan – Annual Report 2006	Study class	https://www.bchydro.com/content/dam/hydro/medialib/internet/documents/environment/pdf/water_use_planning_2006_coquitlam_buntzen_annual_report.pdf
BC Hydro. 2006. JORMON-3. Jordan River Project Water Use Plan – Lower Jordan River Salmon Spawning Assessment and Enumeration Year 1 Study Period – September 2005 – May 2006. Prepared for BC Hydro.	Study class	https://www.bchydro.com/content/dam/hydro/medialib/internet/documents/environment/pdf/wup_lower_jordan_river_salmon_spawning_assessment_and_en.pdf
BC Hydro. 2006. Puntledge River Water Use Plan - Annual Report 2006	Study class	https://www.bchydro.com/content/dam/hydro/medialib/internet/documents/environment/pdf/wup_puntledge_annual_report_2006.pdf
BC Hydro. 2006. SFLMON-1. Stave Reservoir Pelagic Monitor and Littoral Productivity Assessment Year 1 Study Period 2005 - April 2006	Study class	https://www.bchydro.com/content/dam/hydro/medialib/internet/documents/environment/pdf/wup_sflmon_1_2.pdf
BC Hydro. 2006. Stave River Project Water Use Plan – Annual Report 2006	Study class	https://www.bchydro.com/content/dam/hydro/medialib/internet/documents/environment/pdf/wup_stave_river_annual_report_2006.pdf
BC Hydro. 2007. Ash River Project Water Use Plan - Annual Report 2007	Study class	https://www.bchydro.com/content/dam/hydro/medialib/internet/documents/environment/pdf/wup_ash_river_monitoring_programs_annual_report_2007.pdf
BC Hydro. 2007. Cheakamus Project Water Use Plan – Annual Report 2007	Study class	https://www.bchydro.com/content/dam/hydro/medialib/internet/documents/environment/pdf/wup_2007_annual_report_for_cheakamus_project_water_use_p.pdf
BC Hydro. 2007. Clowhom Project Water Use Plan – Annual Report 2007	Study class	https://www.bchydro.com/content/dam/hydro/medialib/internet/documents/environment/pdf/wup_2007_annual_report_for_clowhom_water_use_plan.pdf
BC Hydro. 2007. COMMON-1. Clowhom Lake Wildlife Census - Monitor of Aquatic Wildlife in Wetlands affected by Dam Operations Year 1 Study Period 2007 - January 2007	Study class	https://www.bchydro.com/content/dam/hydro/medialib/internet/documents/environment/pdf/wup_common_01_clowhom_lake_wildlife_census_year_1_jan.pdf
BC Hydro. 2007. COMMON-3. Clowhom Lake Littoral Zone Productivity Study - Validation of the Effective Littoral Zone Performance Measure Year 1 Study Period May 2006 to Jan 2007 - February 2007	Study class	https://www.bchydro.com/content/dam/hydro/medialib/internet/documents/environment/pdf/wup_common_03_clowhom_lake_littoral_zone_productivity_st.pdf
BC Hydro. 2007. Coquitlam-Buntzen Water Use Plan – Annual Report 2007	Study class	https://www.bchydro.com/content/dam/hydro/medialib/internet/documents/environment/pdf/wup_2007_coquitlam_annual_report_submitted_to_the_compt.pdf
BC Hydro. 2007. Falls River Project Water Use Plan – Annual Report 2007	Study class	https://www.bchydro.com/content/dam/hydro/medialib/internet/documents/environment/pdf/wup_falls_river_2007_annual_report.pdf
BC Hydro. 2007. SFLMON-1. Stave Reservoir Pelagic Monitor and Littoral Productivity Assessment Year 2 Study Period 2006 - June 2007	Study class	https://www.bchydro.com/content/dam/hydro/medialib/internet/documents/environment/pdf/wup_sflmon_01_slfmon_02_pelagic_monitor_and_littoral_pr.pdf
BC Hydro. 2007. Spillimacheen Water Use Plan – Annual Report 2007	Study class	https://www.bchydro.com/content/dam/hydro/medialib/internet/documents/environment/pdf/wup_2007_annual_report_for_spillimacheen_water_use_plan.pdf
BC Hydro. 2007. Stave River Project Water Use Plan – Annual Report 2007	Study class	https://www.bchydro.com/content/dam/hydro/medialib/internet/documents/environment/pdf/wup_stave_river_project_monitoring_programs_annual_repo.pdf
BC Hydro. 2007. Walter Hardman Project Water Use Plan – Annual Report 2007	Study class	https://www.bchydro.com/content/dam/hydro/medialib/internet/documents/environment/pdf/wup_walter_hardman_project_water_use_plan_monitoring_pro.pdf
BC Hydro. 2008. Ash River Project Water Use Plan - Annual Report 2008	Study class	https://www.bchydro.com/content/dam/hydro/medialib/internet/documents/environment/pdf/wup_ash_river_monitoring_programs_annual_report_2008.pdf
BC Hydro. 2008. CLBMON-15B. Middle Columbia River Ecological Productivity Monitoring Year 1 Study Period 2007 part 1 - March 2008	Study class	https://www.bchydro.com/content/dam/hydro/medialib/internet/documents/environment/pdf/wup_-_columbia_march0.pdf
BC Hydro. 2008. Clowhom Project Water Use Plan – Annual Report 2008	Study class	https://www.bchydro.com/content/dam/hydro/medialib/internet/documents/environment/pdf/wup_2008_annual_report_for_clowhom_water_use_plan.pdf
BC Hydro. 2008. Columbia River Project Water Use Plan - Columbia River White Sturgeon Management Plan – Annual Report 2007	Study class	https://www.bchydro.com/content/dam/hydro/medialib/internet/documents/environment/pdf/wup_columbia_river_white_sturgeon_management_plan_annual.pdf
BC Hydro. 2008. Columbia River Project Water Use Plan - Revelstoke Flow Management Plan – Annual Report 2007	Study class	https://www.bchydro.com/content/dam/hydro/medialib/internet/documents/environment/pdf/wup_revelstoke_flow_management_plan_annual_report_2007.pdf
BC Hydro. 2008. COMMON-1. Clowhom Lake Wildlife Census - Monitor of Aquatic Wildlife in Wetlands affected by Dam Operations Year 2 Study Period Feb 2007 to Jan 2008 - January 2008	Study class	https://www.bchydro.com/content/dam/hydro/medialib/internet/documents/environment/pdf/wup_-_clowhom_common-1.pdf
BC Hydro. 2008. COMMON-3. Clowhom Lake Littoral Zone Productivity Study - Validation of the Effective Littoral Zone Performance Measure Year 2 Study Period Mar 2007 to Dec 2007 - March 2008	Study class	https://www.bchydro.com/content/dam/hydro/medialib/internet/documents/environment/pdf/wup_-_clowhom_common-3.pdf
BC Hydro. 2008. Coquitlam-Buntzen Water Use Plan – Annual Report 2008	Study class	https://www.bchydro.com/content/dam/hydro/medialib/internet/documents/environment/pdf/wup_2008_annual_report_for_coquitlam_buntzen_water_use_p.pdf
BC Hydro. 2008. Falls River Project Water Use Plan – Annual Report 2008	Study class	https://www.bchydro.com/content/dam/hydro/medialib/internet/documents/environment/pdf/wup_-_falls_fls_annual.pdf
BC Hydro. 2008. GMSMON-4 Peace River WAC Bennett Dam Entrainment Study Study Period 2008 - August 2008	Study class	https://www.bchydro.com/content/dam/hydro/medialib/internet/documents/planning_regulatory/wup/northern_interior/2010q3/gmsmon-4_yr1_aug_2008.pdf
BC Hydro. 2008. Seven Mile Project Water Use Plan – Annual Report 2008	Study class	https://www.bchydro.com/content/dam/hydro/medialib/internet/documents/environment/pdf/wup_2008_annual_report_for_seven_mile_water_use_plan.pdf
BC Hydro. 2008. SFLMON-1. Stave Reservoir Pelagic Monitor and Littoral Productivity Assessment Year 3 Study Period 2007 - May 2008	Study class	https://www.bchydro.com/content/dam/hydro/medialib/internet/documents/environment/pdf/wup_sflmon_01_02_stave_river_pelagic_monitor_and_littora.pdf
BC Hydro. 2008. Spillimacheen Water Use Plan – Annual Report 2008	Study class	https://www.bchydro.com/content/dam/hydro/medialib/internet/documents/environment/pdf/wup_spillmacheen_project_water_use_plan_monitoring_progr.pdf
BC Hydro. 2008. Stave River Project Water Use Plan – Annual Report 2008	Study class	https://www.bchydro.com/content/dam/hydro/medialib/internet/documents/environment/pdf/wup_2008_annual_report_for_stave_falls_water_use_plan.pdf
BC Hydro. 2008. Walter Hardman Project Water Use Plan – Annual Report 2008	Study class	https://www.bchydro.com/content/dam/hydro/medialib/internet/documents/environment/pdf/wup_-_walter_hardman.pdf
BC Hydro. 2009. ALUMON-4. Alouette River Sockeye Adult Enumeration Year 1 Study Period 2008. Alouette River Management Society. Prepared for BC Hydro Water License Requirements, Burnaby, BC	Study class	https://www.bchydro.com/content/dam/hydro/medialib/internet/documents/planning_regulatory/wup/lower_mainland/alumon-4_adult_sockeye.pdf
BC Hydro. 2009. Ash River Project Water Use Plan - Annual Report 2009	Study class	https://www.bchydro.com/content/dam/hydro/medialib/internet/documents/planning_regulatory/wup/vancouver_island/2009_annual_report.pdf
BC Hydro. 2009. CLBMON-15B. Middle Columbia River Ecological Productivity Monitoring Year 2 Study Period 2008 - April 2009	Study class	https://www.bchydro.com/content/dam/hydro/medialib/internet/documents/environment/pdf/wup_-_columbia_clbmon-15b.pdf
BC Hydro. 2009. CLBMON-28. Lower Columbia River Adult Sturgeon Monitoring and Broodstock Collection Year 1 Addendum Study Period 2008 - January 2009	Study class	https://www.bchydro.com/content/dam/hydro/medialib/internet/documents/planning_regulatory/wup/southern_interior/2012q2/clbmon-28_yr1_2009-01-01.pdf
BC Hydro. 2009. CLBMON-44. Lower Columbia River Physical Habitat and Ecological Productivity Year 1 Study Period 2008 - April 2009	Study class	https://www.bchydro.com/content/dam/hydro/medialib/internet/documents/environment/pdf/wup_-_clbmon-44_yr1.pdf
BC Hydro. 2009. Clowhom Project Water Use Plan – Annual Report 2009	Study class	https://www.bchydro.com/content/dam/hydro/medialib/internet/documents/environment/pdf/wup_-_clowhom_com.pdf
BC Hydro. 2009. Columbia River Project Water Use Plan - Arrow Lakes Reservoir Operations Management Plan – Annual Report 2008	Study class	https://www.bchydro.com/content/dam/hydro/medialib/internet/documents/environment/pdf/wup_-_columbia_arrow.pdf
BC Hydro. 2009. Columbia River Project Water Use Plan - Kinbasket Reservoir Fish and Wildlife Information – Annual Report 2008	Study class	https://www.bchydro.com/content/dam/hydro/medialib/internet/documents/environment/pdf/wup_-_columbia_kin.pdf
BC Hydro. 2009. COMMON-1. Clowhom Lake Wildlife Census - Monitor of Aquatic Wildlife in Wetlands affected by Dam Operations Year 3 Study Period Feb 2008 to Jan 2009 - January 2009	Study class	https://www.bchydro.com/content/dam/hydro/medialib/internet/documents/environment/pdf/wup_-_clowhom_common-10.pdf
BC Hydro. 2009. COMMON-3. Clowhom Lake Littoral Zone Productivity Study - Validation of the Effective Littoral Zone Performance Measure Year 3 Study Period Apr 2008 to Dec 2008 - March 2009	Study class	https://www.bchydro.com/content/dam/hydro/medialib/internet/documents/environment/pdf/wup_-_clowhom_common-30.pdf
BC Hydro. 2009. Coquitlam-Buntzen Water Use Plan – Annual Report 2009	Study class	https://www.bchydro.com/content/dam/hydro/medialib/internet/documents/environment/pdf/wup_-_coq_2009_annual.pdf
BC Hydro. 2009. DDMMON-1. Lower Duncan River Ramping Rate Monitoring Gap Analysis Study Period 2008 - March 2009	Study class	https://www.bchydro.com/content/dam/hydro/medialib/internet/documents/environment/pdf/wup_-_ddmmon-1_gap0.pdf
BC Hydro. 2009. Duncan Dam Project Water Use Plan – Annual Report 2009	Study class	https://www.bchydro.com/content/dam/hydro/medialib/internet/documents/environment/pdf/wup_-_ddm_2009_annual.pdf
BC Hydro. 2009. Falls River Project Water Use Plan – Annual Report 2009	Study class	https://www.bchydro.com/content/dam/hydro/medialib/internet/documents/planning_regulatory/wup/northern_interior/fls_annual_report.pdf
BC Hydro. 2009. Peace Project Water Use Plan – Annual Report 2009	Study class	https://www.bchydro.com/content/dam/hydro/medialib/internet/documents/environment/pdf/wup_-_peace_gms_2009.pdf
BC Hydro. 2009. Seven Mile Project Water Use Plan – Annual Report 2009	Study class	https://www.bchydro.com/content/dam/hydro/medialib/internet/documents/environment/pdf/wup_-_seven_mile_annual.pdf
BC Hydro. 2009. SFLMON-1. Stave Reservoir Pelagic Monitor and Littoral Productivity Assessment Year 4 Study Period 2008 - May 2009	Study class	https://www.bchydro.com/content/dam/hydro/medialib/internet/documents/environment/pdf/sflmon-1_2_yr4_may.pdf
BC Hydro. 2009. Spillimacheen Water Use Plan – Annual Report 2009	Study class	https://www.bchydro.com/content/dam/hydro/medialib/internet/documents/environment/pdf/wup_-_spillimacheen.pdf
BC Hydro. 2009. Stave River Project Water Use Plan – Annual Report 2009	Study class	https://www.bchydro.com/content/dam/hydro/medialib/internet/documents/environment/pdf/wup_-_sfl_annual_report.pdf
BC Hydro. 2009. Walter Hardman Project Water Use Plan – Annual Report 2009	Study class	https://www.bchydro.com/content/dam/hydro/medialib/internet/documents/planning_regulatory/wup/southern_interior/whn_annual_report.pdf
BC Hydro. 2010. Aberfeldie Water Use Plan – Annual Report 2010	Study class	https://www.bchydro.com/content/dam/hydro/medialib/internet/documents/planning_regulatory/wup/southern_interior/2010q3/abf_annual_report.pdf
BC Hydro. 2010. ABFMON-2. Aberfeldie Primary and Secondary Productivity Monitoring within the Diversion Reach Year 1 Study Period 2009 - June 2010	Study class	https://www.bchydro.com/content/dam/hydro/medialib/internet/documents/planning_regulatory/wup/southern_interior/2010q4/abfmon-2_yr1_2010-06-08.pdf
BC Hydro. 2010. ABFMON-4. Aberfeldie Winter Flow Effectiveness Monitoring Year 1 Study Period Winter 2009 to 2010 - August 2010	Study class	https://www.bchydro.com/content/dam/hydro/medialib/internet/documents/planning_regulatory/wup/southern_interior/2010q4/abfmon_4_yr1_2010_08_26.pdf
BC Hydro. 2010. ABFMON-5. Aberfeldie Primary and Secondary Productivity Effectiveness Monitoring Fish Habitat Works Year 1 Study Period 2009 - June 2010	Study class	https://www.bchydro.com/content/dam/hydro/medialib/internet/documents/planning_regulatory/wup/southern_interior/2010q4/abfmon-5-2a_yr1_2010-06-08.pdf
BC Hydro. 2010. ALUMON-4. Alouette River Sockeye Adult Enumeration Year 2 Study Period 2009. Alouette River Management Society. Prepared for BC Hydro Water License Requirements, Burnaby, BC	Study class	https://www.bchydro.com/content/dam/hydro/medialib/internet/documents/planning_regulatory/wup/lower_mainland/2010q2/alumon-4_yr2_jan_2010.pdf
BC Hydro. 2010. Ash River Project Water Use Plan - Annual Report 2010	Study class	https://www.bchydro.com/content/dam/hydro/medialib/internet/documents/planning_regulatory/wup/vancouver_island/2010q4/ash_annual_report.pdf
BC Hydro. 2010. CLBMON-15B. Middle Columbia River Ecological Productivity Monitoring Year 3 Study Period 2009 - May 2010	Study class	https://www.bchydro.com/content/dam/hydro/medialib/internet/documents/planning_regulatory/wup/southern_interior/2010q3/clbmon_15b_yr3_jun.pdf
BC Hydro. 2010. CLBMON-3. Kinbasket and Revelstoke Reservoirs Ecological Productivity Monitoring Year 1 Study Period 2008 - January 2010	Study class	https://www.bchydro.com/content/dam/hydro/medialib/internet/documents/planning_regulatory/wup/southern_interior/clbmon-3_yr1_jan_2010.pdf
BC Hydro. 2010. CLBMON-43. Lower Columbia River Sculpin and Dace Life History Assessment Year 1 Study Period 2009 Literature Review- June 2010	Study class	https://www.bchydro.com/content/dam/hydro/medialib/internet/documents/planning_regulatory/wup/southern_interior/2010q3/clbmon-43_yr1_literature.pdf
BC Hydro. 2010. CLBMON-44. Lower Columbia River Physical Habitat and Ecological Productivity Year 2 Study Period 2009 - May 2010	Study class	https://www.bchydro.com/content/dam/hydro/medialib/internet/documents/planning_regulatory/wup/southern_interior/2010q3/clbmon-44_yr2_2010.pdf
BC Hydro. 2010. CLBMON-45. Lower Columbia River Fish Indexing Surveys Year 2 Study Period 2008 addendum - June 2010	Study class	https://www.bchydro.com/content/dam/hydro/medialib/internet/documents/planning_regulatory/wup/southern_interior/2010q3/clbmon-45_addendum.pdf
BC Hydro. 2010. Clowhom Project Water Use Plan – Annual Report 2010	Study class	https://www.bchydro.com/content/dam/hydro/medialib/internet/documents/planning_regulatory/wup/lower_mainland/2010q2/com_annual_report.pdf
BC Hydro. 2010. Columbia River Project Water Use Plan - Arrow Lakes Reservoir Operations Management Plan – Annual Report 2010	Study class	https://www.bchydro.com/content/dam/hydro/medialib/internet/documents/planning_regulatory/wup/southern_interior/2010q3/arr_operations_mp.pdf
BC Hydro. 2010. Columbia River Project Water Use Plan - Kinbasket Reservoir Fish and Wildlife Information – Annual Report 2009	Study class	https://www.bchydro.com/content/dam/hydro/medialib/internet/documents/planning_regulatory/wup/southern_interior/kfwip_-_annual_report.pdf
BC Hydro. 2010. COMMON-1. Clowhom Lake Wildlife Census - Monitor of Aquatic Wildlife in Wetlands affected by Dam Operations Year 4 Study Period April 2009 to Mar 2010 - March 2010	Study class	https://www.bchydro.com/content/dam/hydro/medialib/internet/documents/planning_regulatory/wup/lower_mainland/2010q2/common-1_yr4_mar_2010.pdf
BC Hydro. 2010. COMMON-3. Clowhom Lake Littoral Zone Productivity Study - Validation of the Effective Littoral Zone Performance Measure Year 4 Study Period Apr 2009 to Dec 2009 - January 2010	Study class	https://www.bchydro.com/content/dam/hydro/medialib/internet/documents/planning_regulatory/wup/lower_mainland/2010q2/common-3_yr4_jan_2010.pdf
BC Hydro. 2010. DDMMON-1. Lower Duncan River Ramping Rate Monitoring Year 1 Study Period 2009 to 2010 - April 2010	Study class	https://www.bchydro.com/content/dam/hydro/medialib/internet/documents/planning_regulatory/wup/southern_interior/2010q2/ddmmon-1_yr1_apr_2010.pdf
BC Hydro. 2010. Duncan Dam Project Water Use Plan – Annual Report 2010	Study class	https://www.bchydro.com/content/dam/hydro/medialib/internet/documents/planning_regulatory/wup/southern_interior/2010q2/ddm_-_annual_report.pdf
BC Hydro. 2010. Falls River Project Water Use Plan – Annual Report 2010	Study class	https://www.bchydro.com/content/dam/hydro/medialib/internet/documents/planning_regulatory/wup/northern_interior/2010q4/fls_annual_report.pdf
BC Hydro. 2010. GMSWORKS-6. Peace River Mainstem Stage Discharge Year 1 Study Period Jun 2009 to Jun 2010 - June 2010	Study class	https://www.bchydro.com/content/dam/hydro/medialib/internet/documents/planning_regulatory/wup/northern_interior/2010q3/gmsworks-6_yr1_jun.pdf
BC Hydro. 2010. Seven Mile Project Water Use Plan – Annual Report 2010	Study class	https://www.bchydro.com/content/dam/hydro/medialib/internet/documents/planning_regulatory/wup/southern_interior/2010q3/sev_annual_report.pdf
BC Hydro. 2010. SFLMON-1. Stave Reservoir Pelagic Monitor and Littoral Productivity Assessment Year 5 Study Period 2009 - June 2010	Study class	https://www.bchydro.com/content/dam/hydro/medialib/internet/documents/planning_regulatory/wup/lower_mainland/2010q3/sflmon-1_sflmon-2.pdf
BC Hydro. 2010. Spillimacheen Water Use Plan – Annual Report 2010	Study class	https://www.bchydro.com/content/dam/hydro/medialib/internet/documents/planning_regulatory/wup/southern_interior/spn_annual_report.pdf
BC Hydro. 2010. Stave River Project Water Use Plan – Annual Report 2010	Study class	https://www.bchydro.com/content/dam/hydro/medialib/internet/documents/planning_regulatory/wup/lower_mainland/2010q3/sfl_annual_report.pdf
BC Hydro. 2010. Walter Hardman Project Water Use Plan – Annual Report 2010	Study class	https://www.bchydro.com/content/dam/hydro/medialib/internet/documents/planning_regulatory/wup/southern_interior/2010q4/whn_annual_report.pdf
BC Hydro. 2011. ABFMON-2. Aberfeldie Primary and Secondary Productivity Monitoring within the Diversion Reach Year 2 Study Period Jul 2010 to May 2011 - October 2011	Study class	https://www.bchydro.com/content/dam/hydro/medialib/internet/documents/planning_regulatory/wup/southern_interior/2011q4/ABFMON-2_YR2_20111031.pdf
BC Hydro. 2011. ABFMON-5. Aberfeldie Primary and Secondary Productivity Effectiveness Monitoring Fish Habitat Works Year 2 Study Period Jul 2010 to May 2011 - October 2011	Study class	https://www.bchydro.com/content/dam/hydro/medialib/internet/documents/planning_regulatory/wup/southern_interior/2011q4/abfmon-5_2a_Yr2_20111031.pdf
BC Hydro. 2011. ALUMON-4. Alouette River Sockeye Adult Enumeration Year 3 Study Period 2008 to 2010. Alouette River Management Society. Prepared for BC Hydro Water License Requirements, Burnaby, BC	Study class	https://www.bchydro.com/content/dam/hydro/medialib/internet/documents/planning_regulatory/wup/lower_mainland/2011q2/alumon-4_yr3_2011-04-01.pdf
BC Hydro. 2011. Ash River Project Water Use Plan - Annual Report 2011	Study class	https://www.bchydro.com/content/dam/hydro/medialib/internet/documents/planning_regulatory/wup/vancouver_island/2011q4/ash_annual_report.pdf
BC Hydro. 2011. CLBMON-15B. Middle Columbia River Ecological Productivity Monitoring Year 4 Study Period 2010 - August 2011	Study class	https://www.bchydro.com/content/dam/hydro/medialib/internet/documents/planning_regulatory/wup/southern_interior/2011q3/clbmon-15b_yr4_2011-08-01.pdf
BC Hydro. 2011. CLBMON-3. Kinbasket and Revelstoke Reservoirs Ecological Productivity Monitoring Year 2 Study Period 2009 - January 2011	Study class	https://www.bchydro.com/content/dam/hydro/medialib/internet/documents/planning_regulatory/wup/southern_interior/2011q1/clbmon-3_yr2_2011-01-01.pdf
BC Hydro. 2011. CLBMON-44. Lower Columbia River Physical Habitat and Ecological Productivity Year 3 Study Period 2008 to 2010 - June 2011	Study class	https://www.bchydro.com/content/dam/hydro/medialib/internet/documents/planning_regulatory/wup/southern_interior/2011q3/clbmon-44_yr3_2011-06-01.pdf
BC Hydro. 2011. Clowhom Project Water Use Plan – Annual Report 2011	Study class	https://www.bchydro.com/content/dam/hydro/medialib/internet/documents/planning_regulatory/wup/lower_mainland/2011q2/com_annual_report.pdf
BC Hydro. 2011. Columbia River Project Water Use Plan - Arrow Lakes Reservoir Operations Management Plan – Annual Report 2011	Study class	https://www.bchydro.com/content/dam/hydro/medialib/internet/documents/planning_regulatory/wup/southern_interior/2011q3/clb_mp6_annual_report.pdf
BC Hydro. 2011. Columbia River Project Water Use Plan - Kinbasket Reservoir Fish and Wildlife Information – Annual Report 2011	Study class	https://www.bchydro.com/content/dam/hydro/medialib/internet/documents/planning_regulatory/wup/southern_interior/2011q1/clb_mp1_annual_report.pdf
BC Hydro. 2011. COMMON-1. Clowhom Lake Wildlife Census - Monitor of Aquatic Wildlife in Wetlands affected by Dam Operations Year 5 (Rotation 2 yr 1) Study Period Apr 2010 to Mar 2011 - May 2011	Study class	https://www.bchydro.com/content/dam/hydro/medialib/internet/documents/planning_regulatory/wup/lower_mainland/2011q2/common-1_yr5_2011-05-09.pdf
BC Hydro. 2011. COMMON-3. Clowhom Lake Littoral Zone Productivity Study - Validation of the Effective Littoral Zone Performance Measure Year 5 Data Summary Apr 2010 to Dec 2010 - May 2011	Study class	https://www.bchydro.com/content/dam/hydro/medialib/internet/documents/planning_regulatory/wup/lower_mainland/2011q2/common-3_yr5_2011-05-15.pdf
BC Hydro. 2011. Duncan Dam Project Water Use Plan – Annual Report 2011	Study class	https://www.bchydro.com/content/dam/hydro/medialib/internet/documents/planning_regulatory/wup/lower_mainland/2011q2/ddm_annual_report.pdf
BC Hydro. 2011. Falls River Project Water Use Plan – Annual Report 2011	Study class	https://www.bchydro.com/content/dam/hydro/medialib/internet/documents/planning_regulatory/wup/northern_interior/2011q4/fls_annual_report.pdf
BC Hydro. 2011. Seven Mile Project Water Use Plan – Annual Report 2011	Study class	https://www.bchydro.com/content/dam/hydro/medialib/internet/documents/planning_regulatory/wup/southern_interior/2011q3/sev_annual_report.pdf
BC Hydro. 2011. SFLMON-1. Stave Reservoir Pelagic Monitor and Littoral Productivity Assessment Year 6 Study Period Mar to Nov 2010 - April 2011	Study class	https://www.bchydro.com/content/dam/hydro/medialib/internet/documents/planning_regulatory/wup/lower_mainland/2011q3/sflmon-1_2_yr6_2011-04-01.pdf
BC Hydro. 2011. Spillimacheen Water Use Plan – Annual Report 2011	Study class	https://www.bchydro.com/content/dam/hydro/medialib/internet/documents/planning_regulatory/wup/southern_interior/2011q1/spn_annual_report.pdf
BC Hydro. 2012. ALUMON-4. Alouette River Sockeye Adult Enumeration Year 4 Study Period 2011. Alouette River Management Society. Prepared for BC Hydro Water License Requirements, Burnaby, BC	Study class	https://www.bchydro.com/content/dam/BCHydro/customer-portal/documents/corporate/environment-sustainability/water-use-planning/lower-mainland/alumon-4-yr4-2012-03-01.pdf
BC Hydro. 2012. Ash River Project Water Use Plan - Annual Report 2012	Study class	https://www.bchydro.com/content/dam/hydro/medialib/internet/documents/planning_regulatory/wup/vancouver_island/2012q4/ash_annual_report.pdf
BC Hydro. 2012. Cheakamus Project Water Use Plan – Annual Report 2012	Study class	https://www.bchydro.com/content/dam/BCHydro/customer-portal/documents/corporate/environment-sustainability/water-use-planning/lower-mainland/cheakamus-project-water-use-plan.pdf
BC Hydro. 2012. CLBMON-15B. Middle Columbia River Ecological Productivity Monitoring Year 5 Study Period 2011 - May 2012	Study class	https://www.bchydro.com/content/dam/BCHydro/customer-portal/documents/corporate/environment-sustainability/water-use-planning/southern-interior/mid-columbia-river-ecological-productivity-monitoring-project-water-use-plan-clbmon-15b.pdf
BC Hydro. 2012. CLBMON-3. Kinbasket and Revelstoke Reservoirs Ecological Productivity Monitoring Year 3 Study Period 2010 - January 2012	Study class	https://www.bchydro.com/content/dam/hydro/medialib/internet/documents/planning_regulatory/wup/southern_interior/2012q1/clbmon-3_yr3_2012-01-01.pdf
BC Hydro. 2012. CLBMON-44. Lower Columbia River Physical Habitat and Ecological Productivity Year 4 Study Period 2011 - April 2012	Study class	https://www.bchydro.com/content/dam/hydro/medialib/internet/documents/planning_regulatory/wup/southern_interior/2012q3/clbmon-44_lower_columbia.pdf
BC Hydro. 2012. Clowhom Project Water Use Plan – Annual Report 2012	Study class	https://www.bchydro.com/content/dam/hydro/medialib/internet/documents/planning_regulatory/wup/lower_mainland/2012q3/com_annual_report.pdf
BC Hydro. 2012. Columbia River Project Water Use Plan - Arrow Lakes Reservoir Operations Management Plan – Annual Report 2012	Study class	https://www.bchydro.com/content/dam/hydro/medialib/internet/documents/planning_regulatory/wup/southern_interior/2012q2/clb_mp6_annual_report.pdf
BC Hydro. 2012. Columbia River Project Water Use Plan - Kinbasket Reservoir Fish and Wildlife Information – Annual Report 2012	Study class	https://www.bchydro.com/content/dam/hydro/medialib/internet/documents/planning_regulatory/wup/southern_interior/2012q1/clb_mp1_annual_report.pdf
BC Hydro. 2012. COMMON-1. Clowhom Lake Wildlife Census - Monitor of Aquatic Wildlife in Wetlands affected by Dam Operations Year 6 (Rotation 2 yr 2) Study Period Apr 2011 to Mar 2012 - July 2012	Study class	https://www.bchydro.com/content/dam/BCHydro/customer-portal/documents/corporate/environment-sustainability/water-use-planning/lower-mainland/common-1-yr6-2012-07-01.pdf
BC Hydro. 2012. COMMON-3. Clowhom Lake Littoral Zone Productivity Study - Validation of the Effective Littoral Zone Performance Measure Year 6 Study Period 2006 to 2011 - June 2012	Study class	https://www.bchydro.com/content/dam/BCHydro/customer-portal/documents/corporate/environment-sustainability/water-use-planning/lower-mainland/common-3-yr6-2012-06-15.pdf
BC Hydro. 2012. Duncan Dam Project Water Use Plan – Annual Report 2012	Study class	https://www.bchydro.com/content/dam/hydro/medialib/internet/documents/planning_regulatory/wup/southern_interior/2012q2/ddm_annual_report.pdf
BC Hydro. 2012. Falls River Project Water Use Plan – Annual Report 2012	Study class	https://www.bchydro.com/content/dam/hydro/medialib/internet/documents/planning_regulatory/wup/northern_interior/2012q4/fls_annual_report.pdf
BC Hydro. 2012. GMSMON-9. Peace River Spill Hydrology Pre-spill report Study Period July 2009 to July 2011 - March 2012	Study class	https://www.bchydro.com/content/dam/BCHydro/customer-portal/documents/corporate/environment-sustainability/water-use-planning/northern-interior/peace-river-spill-hydrology-gmsmon-9-pre-spill-report-march-2012.pdf
BC Hydro. 2012. Peace Project Water Use Plan – Annual Report 2012	Study class	https://www.bchydro.com/content/dam/BCHydro/customer-portal/documents/corporate/environment-sustainability/water-use-planning/northern-interior/peace-river-monitoring-programs-and-physical-works-annual-report-2012.pdf
BC Hydro. 2012. SFLMON-1. Stave Reservoir Pelagic Monitor and Littoral Productivity Assessment Year 7 Study Period 2011 - July 2012	Study class	https://www.bchydro.com/content/dam/BCHydro/customer-portal/documents/corporate/environment-sustainability/water-use-planning/lower-mainland/slfmon-1&2-yr7-2012-07-01.pdf
BC Hydro. 2012. Spillimacheen Water Use Plan – Annual Report 2012	Study class	https://www.bchydro.com/content/dam/hydro/medialib/internet/documents/planning_regulatory/wup/southern_interior/2012q1/spn_annual_report.pdf
BC Hydro. 2012. Wahleach Water Use Plan – Annual Report 2012	Study class	https://www.bchydro.com/content/dam/hydro/medialib/internet/documents/planning_regulatory/wup/lower_mainland/2012q1/WAH_AnnualReport.pdf
BC Hydro. 2012. Walter Hardman Project Water Use Plan – Annual Report 2012	Study class	https://www.bchydro.com/content/dam/BCHydro/customer-portal/documents/corporate/environment-sustainability/water-use-planning/southern-interior/walter-hardman-monitoring-programs-physical-works-annual-report-2012.pdf
BC Hydro. 2013. Aberfeldie Water Use Plan – Annual Report 2013	Study class	https://www.bchydro.com/content/dam/BCHydro/customer-portal/documents/corporate/environment-sustainability/water-use-planning/southern-interior/aberfeldie-annual-report-june-2013.pdf
BC Hydro. 2013. ABFMON-2. Aberfeldie Primary and Secondary Productivity Monitoring within the Diversion Reach Year 3 & 4 Study Period 2009 to 2012 - May 2013	Study class	https://www.bchydro.com/content/dam/BCHydro/customer-portal/documents/corporate/environment-sustainability/water-use-planning/southern-interior/abfmon-2-yr4-2013-05-31.pdf
BC Hydro. 2013. ABFMON-5. Aberfeldie Primary and Secondary Productivity Effectiveness Monitoring Fish Habitat Works Year 3 & 4 Study Period 2009 to 2012 - May 2013	Study class	https://www.bchydro.com/content/dam/BCHydro/customer-portal/documents/corporate/environment-sustainability/water-use-planning/southern-interior/abfmon-5-2a-yr3-yr4-2013-05-31.pdf
BC Hydro. 2013. Alouette Water Use Plan - Annual Report 2013	Study class	https://www.bchydro.com/content/dam/BCHydro/customer-portal/documents/corporate/environment-sustainability/water-use-planning/lower-mainland/alouette-annual-report-may-2013.pdf
BC Hydro. 2013. ALUMON-4. Alouette River Sockeye Adult Enumeration Year 5 Study Period 2012. Alouette River Management Society. Prepared for BC Hydro Water License Requirements, Burnaby, BC	Study class	https://www.bchydro.com/content/dam/BCHydro/customer-portal/documents/corporate/environment-sustainability/water-use-planning/lower-mainland/alumon-4-yr5-2013-05-01.pdf
BC Hydro. 2013. Bridge River Water Use Plan - Annual Report 2013	Study class	https://www.bchydro.com/content/dam/BCHydro/customer-portal/documents/corporate/environment-sustainability/water-use-planning/lower-mainland/bridge-river-water-use-plan-bridge-river-2013-annual-report.pdf
BC Hydro. 2013. Cheakamus Project Water Use Plan – Annual Report 2013	Study class	https://www.bchydro.com/content/dam/BCHydro/customer-portal/documents/corporate/environment-sustainability/water-use-planning/lower-mainland/cms-annual-report-2013-11-30.pdf
BC Hydro. 2013. CLBMON-15B. Middle Columbia River Ecological Productivity Monitoring Year 6 Study Period 2012 - June 2013	Study class	https://www.bchydro.com/content/dam/BCHydro/customer-portal/documents/corporate/environment-sustainability/water-use-planning/southern-interior/clbmon-15b-yr6-2013-06-01.pdf
BC Hydro. 2013. CLBMON-3. Kinbasket and Revelstoke Reservoirs Ecological Productivity Monitoring Year 4 Study Period 2011 - January 2013	Study class	https://www.bchydro.com/content/dam/BCHydro/customer-portal/documents/corporate/environment-sustainability/water-use-planning/southern-interior/clbmon-3-yr4-2013-01-01.pdf
BC Hydro. 2013. CLBMON-44. Lower Columbia River Physical Habitat and Ecological Productivity Year 5 Study Period 2012 - October 2013	Study class	https://www.bchydro.com/content/dam/BCHydro/customer-portal/documents/corporate/environment-sustainability/water-use-planning/southern-interior/clbmon-44-yr5-2013-10-01.pdf
BC Hydro. 2013. CLBMON-59. Nagle Creek Monitoring of Impacts from Mica Units 5 and 6 Study 2012 - December 2013	Study class	https://www.bchydro.com/content/dam/BCHydro/customer-portal/documents/corporate/environment-sustainability/water-use-planning/southern-interior/clbmon-59-yr1-2013-12-11.pdf
BC Hydro. 2013. Clowhom Project Water Use Plan – Annual Report 2013	Study class	https://www.bchydro.com/content/dam/BCHydro/customer-portal/documents/corporate/environment-sustainability/water-use-planning/lower-mainland/clowhom-annual-report-may-2013.pdf
BC Hydro. 2013. Columbia River Project Water Use Plan - Arrow Lakes Reservoir Operations Management Plan – Annual Report 2013	Study class	https://www.bchydro.com/content/dam/BCHydro/customer-portal/documents/corporate/environment-sustainability/water-use-planning/southern-interior/arrow-ops-annual-report-2013-06-28.pdf
BC Hydro. 2013. Columbia River Project Water Use Plan - Columbia River White Sturgeon Management Plan – Annual Report 2013	Study class	https://www.bchydro.com/content/dam/BCHydro/customer-portal/documents/corporate/environment-sustainability/water-use-planning/southern-interior/clb-mp5-annual-report-2013-05-31.pdf
BC Hydro. 2013. Columbia River Project Water Use Plan - Kinbasket Reservoir Fish and Wildlife Information – Annual Report 2013	Study class	https://www.bchydro.com/content/dam/BCHydro/customer-portal/documents/corporate/environment-sustainability/water-use-planning/southern-interior/kinbasket-fish-and-wildlife-information-plan.pdf
BC Hydro. 2013. Columbia River Project Water Use Plan - Lower Columbia River Fish Management Plan – Annual Report 2013	Study class	https://www.bchydro.com/content/dam/BCHydro/customer-portal/documents/corporate/environment-sustainability/water-use-planning/southern-interior/clb-mp8-annual%20report-2013-08-31.pdf
BC Hydro. 2013. Columbia River Project Water Use Plan - Revelstoke Flow Management Plan – Annual Report 2013	Study class	https://www.bchydro.com/content/dam/BCHydro/customer-portal/documents/corporate/environment-sustainability/water-use-planning/southern-interior/columbia-river-water-use-plan-revelstoke-flow-management-plan-2013-annual-report.pdf
BC Hydro. 2013. COMMON-1. Clowhom Lake Wildlife Census - Monitor of Aquatic Wildlife in Wetlands affected by Dam Operations Year 7 Study Period Apr 2012 to Mar 2013 - August 2013	Study class	https://www.bchydro.com/content/dam/BCHydro/customer-portal/documents/corporate/environment-sustainability/water-use-planning/lower-mainland/common-1-yr7-2013-08-01.pdf
BC Hydro. 2013. Duncan Dam Project Water Use Plan – Annual Report 2013	Study class	https://www.bchydro.com/content/dam/BCHydro/customer-portal/documents/corporate/environment-sustainability/water-use-planning/southern-interior/duncan-dam-annual-report-april2013.pdf
BC Hydro. 2013. Peace Project Water Use Plan – Annual Report 2013	Study class	https://www.bchydro.com/content/dam/BCHydro/customer-portal/documents/corporate/environment-sustainability/water-use-planning/northern-interior/peace-annual-report-2013-06-28.pdf
BC Hydro. 2013. Puntledge River Water Use Plan - Annual Report 2013	Study class	https://www.bchydro.com/content/dam/BCHydro/customer-portal/documents/corporate/environment-sustainability/water-use-planning/vancouver-island/pun-annual-report-2013-07-31.pdf
BC Hydro. 2013. SFLMON-1. Stave Reservoir Pelagic Monitor and Littoral Productivity Assessment Year 8 Study Period 2012 - August 2013	Study class	https://www.bchydro.com/content/dam/BCHydro/customer-portal/documents/corporate/environment-sustainability/water-use-planning/lower-mainland/sflmon-1-slfmon-2-yr8-2013-08-01.pdf
BC Hydro. 2013. Stave River Project Water Use Plan – Annual Report 2013	Study class	https://www.bchydro.com/content/dam/BCHydro/customer-portal/documents/corporate/environment-sustainability/water-use-planning/lower-mainland/sfl-annual-report-2013-07-31.pdf
BC Hydro. 2013. Wahleach Water Use Plan – Annual Report 2013	Study class	https://www.bchydro.com/content/dam/BCHydro/customer-portal/documents/corporate/environment-sustainability/water-use-planning/lower-mainland/wahleach-project-water-use-plan-annual-report-2013.pdf
BC Hydro. 2014. Campbell River Water Use Plan - Annual Report 2014	Study class	https://www.bchydro.com/content/dam/BCHydro/customer-portal/documents/corporate/environment-sustainability/water-use-planning/vancouver-island/jht-annual-report-2014-10-31.pdf
BC Hydro. 2014. Aberfeldie Water Use Plan – Annual Report 2014	Study class	https://www.bchydro.com/content/dam/BCHydro/customer-portal/documents/corporate/environment-sustainability/water-use-planning/southern-interior/abf-annual-report-2014-06-30.pdf
BC Hydro. 2014. Alouette Water Use Plan - Annual Report 2014	Study class	https://www.bchydro.com/content/dam/BCHydro/customer-portal/documents/corporate/environment-sustainability/water-use-planning/lower-mainland/alouette%20-annual-report-may-2014.pdf
BC Hydro. 2014. ALUMON-4. Alouette River Sockeye Adult Enumeration Year 6 Study Period 2013. Alouette River Management Society. Prepared for BC Hydro Water License Requirements, Burnaby, BC	Study class	https://www.bchydro.com/content/dam/BCHydro/customer-portal/documents/corporate/environment-sustainability/water-use-planning/lower-mainland/alumon-4-yr6-2014-05-16.pdf
BC Hydro. 2014. Bridge River Water Use Plan - Annual Report 2014	Study class	https://www.bchydro.com/content/dam/BCHydro/customer-portal/documents/corporate/environment-sustainability/water-use-planning/lower-mainland/brg-annual-report-2014-02-28.pdf
BC Hydro. 2014. Cheakamus Project Water Use Plan – Annual Report 2014	Study class	https://www.bchydro.com/content/dam/BCHydro/customer-portal/documents/corporate/environment-sustainability/water-use-planning/lower-mainland/cms-annual-report-2014-11-30.pdf
BC Hydro. 2014. CLBMON-15B. Middle Columbia River Ecological Productivity Monitoring Year 7 Study Period 2013 - September 2014	Study class	https://www.bchydro.com/content/dam/BCHydro/customer-portal/documents/corporate/environment-sustainability/water-use-planning/southern-interior/clbmon-15b-yr7-2014-09-01.pdf
BC Hydro. 2014. CLBMON-20. Effects of Flow Changes on White Sturgeon Spawning, Incubation, and Early Rearing Habitats in the Middle Columbia River Implementation Years 1-4 Study Period Jun 2010 to Aug 2014 Appendices – September 2014	Study class	https://www.bchydro.com/content/dam/BCHydro/customer-portal/documents/corporate/environment-sustainability/water-use-planning/southern-interior/part1-clbmon-20-clbmon-54-yr1-4-2014-09-12.pdf
BC Hydro. 2014. CLBMON-3. Kinbasket and Revelstoke Reservoirs Ecological Productivity Monitoring Year 5 Study Period 2012 - January 2014	Study class	https://www.bchydro.com/content/dam/BCHydro/customer-portal/documents/corporate/environment-sustainability/water-use-planning/southern-interior/clbmon-3-clbmon-56-yr5-2014-11-01.pdf
BC Hydro. 2014. CLBMON-44. Lower Columbia River Physical Habitat and Ecological Productivity Year 6 Study Period 2013 - July 2014	Study class	https://www.bchydro.com/content/dam/BCHydro/customer-portal/documents/corporate/environment-sustainability/water-use-planning/southern-interior/clbmon-44-yr6-2014-07-01.pdf
BC Hydro. 2014. CLBMON-54. Mid Columbia River Effects of Flow Changes on White Sturgeon Spawning, Incubation, and Early Rearing Habitats Year 1 to 4 Study Period 2010 to 2014 - September 2014	Study class	https://www.bchydro.com/content/dam/BCHydro/customer-portal/documents/corporate/environment-sustainability/water-use-planning/southern-interior/part1-clbmon-20-clbmon-54-yr1-4-2014-09-12.pdf
BC Hydro. 2014. Clowhom Project Water Use Plan – Annual Report 2014	Study class	https://www.bchydro.com/content/dam/BCHydro/customer-portal/documents/corporate/environment-sustainability/water-use-planning/lower-mainland/clowhom-annual-report-may-2014.pdf
BC Hydro. 2014. Columbia River Project Water Use Plan - Arrow Lakes Reservoir Operations Management Plan – Annual Report 2014	Study class	https://www.bchydro.com/content/dam/BCHydro/customer-portal/documents/corporate/environment-sustainability/water-use-planning/southern-interior/clb-mp6-annual-report-2014-06-30.pdf
BC Hydro. 2014. Columbia River Project Water Use Plan - Columbia River White Sturgeon Management Plan – Annual Report 2014	Study class	https://www.bchydro.com/content/dam/BCHydro/customer-portal/documents/corporate/environment-sustainability/water-use-planning/southern-interior/clb-mp5-annual-report-2014-05-31.pdf
BC Hydro. 2014. Columbia River Project Water Use Plan - Kinbasket Reservoir Fish and Wildlife Information – Annual Report 2014	Study class	https://www.bchydro.com/content/dam/BCHydro/customer-portal/documents/corporate/environment-sustainability/water-use-planning/southern-interior/kinbasket-fish-wildlife-annual-report-2014.pdf
BC Hydro. 2014. Columbia River Project Water Use Plan - Lower Columbia River Fish Management Plan – Annual Report 2014	Study class	https://www.bchydro.com/content/dam/BCHydro/customer-portal/documents/corporate/environment-sustainability/water-use-planning/southern-interior/clb-mp8-annual-report-2014-08-31.pdf
BC Hydro. 2014. Columbia River Project Water Use Plan - Revelstoke Flow Management Plan – Annual Report 2014	Study class	https://www.bchydro.com/content/dam/BCHydro/customer-portal/documents/corporate/environment-sustainability/water-use-planning/southern-interior/clb-mp4-annual-report-2014-02-28.pdf
BC Hydro. 2014. COMMON-1. Clowhom Lake Wildlife Census - Monitor of Aquatic Wildlife in Wetlands affected by Dam Operations Year 8 Study Period Apr 2013 to Mar 2014 - September 2014	Study class	https://www.bchydro.com/content/dam/BCHydro/customer-portal/documents/corporate/environment-sustainability/water-use-planning/lower-mainland/common-1-yr8-2014-09-15.pdf
BC Hydro. 2014. Duncan Dam Project Water Use Plan – Annual Report 2014	Study class	https://www.bchydro.com/content/dam/BCHydro/customer-portal/documents/corporate/environment-sustainability/water-use-planning/southern-interior/ddm-annual-report-2014-04-30.pdf
BC Hydro. 2014. GMSMON-5. Peace River Productivity Monitoring Year 1 Study Period 2013 - January 2014	Study class	https://www.bchydro.com/content/dam/BCHydro/customer-portal/documents/corporate/environment-sustainability/water-use-planning/northern-interior/gmsmon-5-yr1-2014-01-01.pdf
BC Hydro. 2014. GMSMON-9. Peace River Spill Hydrology Year 5 Study Period Jan 2012 to Dec 2012 - May 2014	Study class	https://www.bchydro.com/content/dam/BCHydro/customer-portal/documents/corporate/environment-sustainability/water-use-planning/northern-interior/gmsmon-9-yr5-2014-05-15.pdf
BC Hydro. 2014. GMSWORKS-6. Peace River Mainstem Stage Discharge Year 2 Study Period Jan 2013 to Dec 2013 - February 2014	Study class	https://www.bchydro.com/content/dam/BCHydro/customer-portal/documents/corporate/environment-sustainability/water-use-planning/northern-interior/gmsworks-6-yr2-2014-02-17.pdf
BC Hydro. 2014. Peace Project Water Use Plan – Annual Report 2014	Study class	https://www.bchydro.com/content/dam/BCHydro/customer-portal/documents/corporate/environment-sustainability/water-use-planning/northern-interior/gms-annual-report-2014-06-30.pdf
BC Hydro. 2014. SFLMON-1. Stave Reservoir Pelagic Monitor and Littoral Productivity Assessment Year 9 Study Period 2013 - April 2014	Study class	https://www.bchydro.com/content/dam/BCHydro/customer-portal/documents/corporate/environment-sustainability/water-use-planning/lower-mainland/sflmon-1-sflmon-2-yr9-2014-04-01.pdf
BC Hydro. 2014. Stave River Project Water Use Plan – Annual Report 2014	Study class	https://www.bchydro.com/content/dam/BCHydro/customer-portal/documents/corporate/environment-sustainability/water-use-planning/lower-mainland/sfl-annual-report-2014-07-31.pdf
BC Hydro. 2014. Wahleach Water Use Plan – Annual Report 2014	Study class	https://www.bchydro.com/content/dam/BCHydro/customer-portal/documents/corporate/environment-sustainability/water-use-planning/lower-mainland/wah-annual-report-2014-02-28.pdf
BC Hydro. 2015. Campbell River Water Use Plan - Annual Report 2015	Study class	https://www.bchydro.com/content/dam/BCHydro/customer-portal/documents/corporate/environment-sustainability/water-use-planning/vancouver-island/campbell-river-annual-report-2015-10-31.pdf
BC Hydro. 2015. Alouette Water Use Plan - Annual Report 2015	Study class	https://www.bchydro.com/content/dam/BCHydro/customer-portal/documents/corporate/environment-sustainability/water-use-planning/lower-mainland/alouette-wup-annual-report-2015-05-31.pdf
BC Hydro. 2015. ALUMON-4. Alouette River Sockeye Adult Enumeration Year 7 Study Period 2008 to 2014. Alouette River Management Society. Prepared for BC Hydro Water License Requirements, Burnaby, BC	Study class	https://www.bchydro.com/content/dam/BCHydro/customer-portal/documents/corporate/environment-sustainability/water-use-planning/lower-mainland/alumon-4-yr7-2015-07-01.pdf
BC Hydro. 2015. Bridge River Water Use Plan - Annual Report 2015	Study class	https://www.bchydro.com/content/dam/BCHydro/customer-portal/documents/corporate/environment-sustainability/water-use-planning/lower-mainland/bridge-river-annual-report-2015-02-28.pdf
BC Hydro. 2015. Cheakamus Project Water Use Plan – Annual Report 2015	Study class	https://www.bchydro.com/content/dam/BCHydro/customer-portal/documents/corporate/environment-sustainability/water-use-planning/lower-mainland/cheakamus-wup-annual-report-2015-11-30.pdf
BC Hydro. 2015. CLBMON-44. Lower Columbia River Physical Habitat and Ecological Productivity Year 7 Study Period 2014 - August 2015	Study class	https://www.bchydro.com/content/dam/BCHydro/customer-portal/documents/corporate/environment-sustainability/water-use-planning/southern-interior/clbmon-44-yr7-2015-08-01.pdf
BC Hydro. 2015. Clowhom Project Water Use Plan – Annual Report 2015	Study class	https://www.bchydro.com/content/dam/BCHydro/customer-portal/documents/corporate/environment-sustainability/water-use-planning/lower-mainland/clowhom-wup-annual-report-2015-05-31.pdf
BC Hydro. 2015. Columbia River Project Water Use Plan - Arrow Lakes Reservoir Operations Management Plan – Annual Report 2015	Study class	https://www.bchydro.com/content/dam/BCHydro/customer-portal/documents/corporate/environment-sustainability/water-use-planning/southern-interior/columbia-arrow-operations-annual-report-2015-06-30.pdf
BC Hydro. 2015. Columbia River Project Water Use Plan - Columbia River White Sturgeon Management Plan – Annual Report 2015	Study class	https://www.bchydro.com/content/dam/BCHydro/customer-portal/documents/corporate/environment-sustainability/water-use-planning/southern-interior/columbia-river-white-sturgeon-annual-report-2015-07-31.pdf
BC Hydro. 2015. Columbia River Project Water Use Plan - Kinbasket Reservoir Fish and Wildlife Information – Annual Report 2015	Study class	https://www.bchydro.com/content/dam/BCHydro/customer-portal/documents/corporate/environment-sustainability/water-use-planning/southern-interior/clb-mp1-annual-report-2015-01-31.pdf
BC Hydro. 2015. Columbia River Project Water Use Plan - Lower Columbia River Fish Management Plan – Annual Report 2015	Study class	https://www.bchydro.com/content/dam/BCHydro/customer-portal/documents/corporate/environment-sustainability/water-use-planning/southern-interior/lower-columbia-river-fish-annual-report-2015-08-31.pdf
BC Hydro. 2015. Columbia River Project Water Use Plan - Revelstoke Flow Management Plan – Annual Report 2015	Study class	https://www.bchydro.com/content/dam/BCHydro/customer-portal/documents/corporate/environment-sustainability/water-use-planning/southern-interior/clb-mp4-annual-report-2015-02-28.pdf
BC Hydro. 2015. COMMON-1. Clowhom Lake Wildlife Census - Monitor of Aquatic Wildlife in Wetlands affected by Dam Operations Year 9 Study Period Apr 2014 to Mar 2015 - March 2015	Study class	https://www.bchydro.com/content/dam/BCHydro/customer-portal/documents/corporate/environment-sustainability/water-use-planning/lower-mainland/common-1-yr9-2015-03-31.pdf
BC Hydro. 2015. Coquitlam-Buntzen Water Use Plan – Annual Report 2015	Study class	https://www.bchydro.com/content/dam/BCHydro/customer-portal/documents/corporate/environment-sustainability/water-use-planning/lower-mainland/coq-annual-report-2015-04-30.pdf
BC Hydro. 2015. Duncan Dam Project Water Use Plan – Annual Report 2015	Study class	https://www.bchydro.com/content/dam/BCHydro/customer-portal/documents/corporate/environment-sustainability/water-use-planning/southern-interior/ddm-annual-report-2015-04-30.pdf
BC Hydro. 2015. GMSMON-5. Peace River Productivity Monitoring Year 2 Study Period 2014 - March 2015	Study class	https://www.bchydro.com/content/dam/BCHydro/customer-portal/documents/corporate/environment-sustainability/water-use-planning/northern-interior/gmsmon-5-yr2-2015-03-01.pdf
BC Hydro. 2015. GMSWORKS-6. Peace River Mainstem Stage Discharge Year 3 Study Period Jan 2014 to Dec 2014 - March 2015	Study class	https://www.bchydro.com/content/dam/BCHydro/customer-portal/documents/corporate/environment-sustainability/water-use-planning/northern-interior/gmsworks-6-yr3-2015-03-17.pdf
BC Hydro. 2015. Peace Project Water Use Plan – Annual Report 2015	Study class	https://www.bchydro.com/content/dam/BCHydro/customer-portal/documents/corporate/environment-sustainability/water-use-planning/northern-interior/peace-river-annual-report-2015-06-30.pdf
BC Hydro. 2015. Stave River Project Water Use Plan – Annual Report 2015	Study class	https://www.bchydro.com/content/dam/BCHydro/customer-portal/documents/corporate/environment-sustainability/water-use-planning/lower-mainland/sfl-annual-report-20150731.pdf
BC Hydro. 2015. Wahleach Water Use Plan – Annual Report 2015	Study class	https://www.bchydro.com/content/dam/BCHydro/customer-portal/documents/corporate/environment-sustainability/water-use-planning/lower-mainland/wahleach-annual-report-2015-02-28.pdf
BC Hydro. 2016. BRGMON-4. Carpenter Reservoir and Middle Bridge River Fish Habitat and Population Monitoring. Year 2 Report Study Period 2013 to 2014. InStream Fisheries Research Inc. Prepared for St’at’imc Eco-Resources and BC Hydro	Study class	https://www.bchydro.com/content/dam/BCHydro/customer-portal/documents/corporate/environment-sustainability/water-use-planning/lower-mainland/brgmon-4-yr2-2016-01-01.pdf
BC Hydro. 2016. Bridge River Water Use Plan - Annual Report 2016	Study class	https://www.bchydro.com/content/dam/BCHydro/customer-portal/documents/corporate/environment-sustainability/water-use-planning/lower-mainland/bridge-river-annual-report-2016-02-29.pdf
BC Hydro. 2016. CLBMON-15B. Middle Columbia River Ecological Productivity Monitoring Year 8 Study Period 2014 - January 2016	Study class	https://www.bchydro.com/content/dam/BCHydro/customer-portal/documents/corporate/environment-sustainability/water-use-planning/southern-interior/clbmon-15b-yr8-2016-01-01.pdf
BC Hydro. 2016. CLBMON-15B. Middle Columbia River Ecological Productivity Monitoring Year 9 Study Period Sep 2014 to May 2015 - October 2016	Study class	https://www.bchydro.com/content/dam/BCHydro/customer-portal/documents/corporate/environment-sustainability/water-use-planning/southern-interior/clbmon-15b-yr9-2016-10-01.pdf
BC Hydro. 2016. CLBMON-3. Kinbasket and Revelstoke Reservoirs Ecological Productivity Monitoring Year 6 Study Period 2013 - January 2016	Study class	https://www.bchydro.com/content/dam/BCHydro/customer-portal/documents/corporate/environment-sustainability/water-use-planning/southern-interior/clbmon-3-clbmon-56-yr6-2016-01-01.pdf
BC Hydro. 2016. CLBMON-3. Kinbasket and Revelstoke Reservoirs Ecological Productivity Monitoring Year 7 Study Period 2014 - December 2016	Study class	https://www.bchydro.com/content/dam/BCHydro/customer-portal/documents/corporate/environment-sustainability/water-use-planning/southern-interior/clbmon-3-clbmon-56-yr7-2016-12-01.pdf
BC Hydro. 2016. CLBMON-44. Lower Columbia River Physical Habitat and Ecological Productivity Year 8 Study Period 2015 - July 2016	Study class	https://www.bchydro.com/content/dam/BCHydro/customer-portal/documents/corporate/environment-sustainability/water-use-planning/southern-interior/clbmon-44-yr8-2016-07-08.pdf
BC Hydro. 2016. Clowhom Project Water Use Plan – Annual Report 2016	Study class	https://www.bchydro.com/content/dam/BCHydro/customer-portal/documents/corporate/environment-sustainability/water-use-planning/lower-mainland/clowhom-annual-report-2016-05-31.pdf
BC Hydro. 2016. Columbia River Project Water Use Plan - Arrow Lakes Reservoir Operations Management Plan – Annual Report 2016	Study class	https://www.bchydro.com/content/dam/BCHydro/customer-portal/documents/corporate/environment-sustainability/water-use-planning/southern-interior/columbia-wup-arrow-lakes-reservoir-annual-report-2016-06-30.pdf
BC Hydro. 2016. Columbia River Project Water Use Plan - Columbia River White Sturgeon Management Plan – Annual Report 2016	Study class	https://www.bchydro.com/content/dam/BCHydro/customer-portal/documents/corporate/environment-sustainability/water-use-planning/southern-interior/columbia-mp5-annual-report-2016-07-31.pdf
BC Hydro. 2016. Columbia River Project Water Use Plan - Kinbasket Reservoir Fish and Wildlife Information – Annual Report 2016	Study class	https://www.bchydro.com/content/dam/BCHydro/customer-portal/documents/corporate/environment-sustainability/water-use-planning/southern-interior/kinbasket-fish-wildlife-annual-report-2016-01-31.pdf
BC Hydro. 2016. Columbia River Project Water Use Plan - Lower Columbia River Fish Management Plan – Annual Report 2016	Study class	https://www.bchydro.com/content/dam/BCHydro/customer-portal/documents/corporate/environment-sustainability/water-use-planning/southern-interior/lower-columbia-river-fish-annual-report-2016-08-31.pdf
BC Hydro. 2016. Columbia River Project Water Use Plan - Revelstoke Flow Management Plan – Annual Report 2016	Study class	https://www.bchydro.com/content/dam/BCHydro/customer-portal/documents/corporate/environment-sustainability/water-use-planning/southern-interior/revelstoke-flow-annual-report-2016-02-29.pdf
BC Hydro. 2016. COMMON-1. Clowhom Lake Wildlife Census - Monitor of Aquatic Wildlife in Wetlands affected by Dam Operations Year 10 Study Period Apr 2015 to Mar 2016 - March 2016	Study class	https://www.bchydro.com/content/dam/BCHydro/customer-portal/documents/corporate/environment-sustainability/water-use-planning/lower-mainland/common-1-yr10-2016-03-31.pdf
BC Hydro. 2016. Coquitlam-Buntzen Water Use Plan – Annual Report 2016	Study class	https://www.bchydro.com/content/dam/BCHydro/customer-portal/documents/corporate/environment-sustainability/water-use-planning/lower-mainland/coquitlam-annual-report-2016-04-30.pdf
BC Hydro. 2016. Duncan Dam Project Water Use Plan – Annual Report 2016	Study class	https://www.bchydro.com/content/dam/BCHydro/customer-portal/documents/corporate/environment-sustainability/water-use-planning/southern-interior/duncan-dam-annual-report-2016-04-30.pdf
BC Hydro. 2016. JHTMON-6 Campbell Watershed Riverine Fish Production Assessment – Component 2 Fish Passage Prescriptions for Diversion Streams Year 1 Report. Consultant’s report prepared for BC Hydro by Laich-Kwil-Tech Environmental Assessment Ltd. Partnership and Ecofish Research Ltd.	Study class	https://www.bchydro.com/content/dam/BCHydro/customer-portal/documents/corporate/environment-sustainability/water-use-planning/vancouver-island/campbell-river/jhtmon-6-yr1-comp-2-2016-06-28.pdf
BC Hydro. 2016. Peace Project Water Use Plan – Annual Report 2016 Schedule C	Study class	https://www.bchydro.com/content/dam/BCHydro/customer-portal/documents/corporate/environment-sustainability/water-use-planning/northern-interior/peace-schedule-c-2016-annual-report-2016-08-31.pdf
BC Hydro. 2016. Puntledge River Water Use Plan - Annual Report 2016	Study class	https://www.bchydro.com/content/dam/BCHydro/customer-portal/documents/corporate/environment-sustainability/water-use-planning/vancouver-island/puntledge-river-wup-annual-report-2016-12-31.pdf
BC Hydro. 2016. SFLMON-2. Stave Reservoir Littoral Zone Related Data Year 10 (Meta Analysis) Study Period 2000 to 2009 - July 2016	Study class	https://www.bchydro.com/content/dam/BCHydro/customer-portal/documents/corporate/environment-sustainability/water-use-planning/lower-mainland/sflmon-2-yr10-2016-07-30.pdf
BC Hydro. 2016. Stave River Project Water Use Plan – Annual Report 2016	Study class	https://www.bchydro.com/content/dam/BCHydro/customer-portal/documents/corporate/environment-sustainability/water-use-planning/lower-mainland/stave-river-annual-report-2016-07-31.pdf
BC Hydro. 2016. Wahleach Water Use Plan – Annual Report 2016	Study class	https://www.bchydro.com/content/dam/BCHydro/customer-portal/documents/corporate/environment-sustainability/water-use-planning/lower-mainland/wahleach-annual-report-2016-02-29.pdf
BC Hydro. 2017. BRGMON-4. Carpenter Reservoir and Middle Bridge River Fish Habitat and Population Monitoring. Year 3 Report Study Period 2014 to 2015. InStream Fisheries Research Inc. Prepared for St’at’imc Eco-Resources and BC Hydro.	Study class	https://www.bchydro.com/content/dam/BCHydro/customer-portal/documents/corporate/environment-sustainability/water-use-planning/lower-mainland/brgmon-4-yr3-2017-01-01.pdf
BC Hydro. 2017. BRGMON-4. Carpenter Reservoir and Middle Bridge River Fish Habitat and Population Monitoring. Year 4 Report Study Period October 2015 to September 2016. InStream Fisheries Research Inc. Prepared for St’at’imc Eco-Resources and BC Hydro.	Study class	https://www.bchydro.com/content/dam/BCHydro/customer-portal/documents/corporate/environment-sustainability/water-use-planning/lower-mainland/brgmon-4-yr4-2017-05-01.pdf
BC Hydro. 2017. Bridge River Water Use Plan - Annual Report 2017	Study class	https://www.bchydro.com/content/dam/BCHydro/customer-portal/documents/corporate/environment-sustainability/water-use-planning/lower-mainland/bridge-river-annual-report-2017-02-28.pdf
BC Hydro. 2017. CLBMON-15B. Middle Columbia River Ecological Productivity Monitoring Year 10 Study Period 2016 - June 2017	Study class	https://www.bchydro.com/content/dam/BCHydro/customer-portal/documents/corporate/environment-sustainability/water-use-planning/southern-interior/clbmon-15b-yr10-final-2017-06-01.pdf
BC Hydro. 2017. CLBMON-3. Kinbasket and Revelstoke Reservoirs Ecological Productivity Monitoring Year 8 Study Period 2015 - January 2017	Study class	https://www.bchydro.com/content/dam/BCHydro/customer-portal/documents/corporate/environment-sustainability/water-use-planning/southern-interior/clbmon-3-clbmon-56-yr8-2017-01-01.pdf
BC Hydro. 2017. CLBMON-44. Lower Columbia River Physical Habitat and Ecological Productivity Year 9 Study Period 2016 - July 2017	Study class	https://www.bchydro.com/content/dam/BCHydro/customer-portal/documents/corporate/environment-sustainability/water-use-planning/southern-interior/clbmon-44-yr9-2017-07-20.pdf
BC Hydro. 2017. Clowhom Project Water Use Plan – Annual Report 2017	Study class	https://www.bchydro.com/content/dam/BCHydro/customer-portal/documents/corporate/environment-sustainability/water-use-planning/lower-mainland/com-2017-05-31-annual-report.pdf
BC Hydro. 2017. Columbia River Project Water Use Plan - Arrow Lakes Reservoir Operations Management Plan – Annual Report 2017	Study class	https://www.bchydro.com/content/dam/BCHydro/customer-portal/documents/corporate/environment-sustainability/water-use-planning/southern-interior/clb-mp6-annual-report-2017-06-28.pdf
BC Hydro. 2017. Columbia River Project Water Use Plan - Columbia River White Sturgeon Management Plan – Annual Report 2017	Study class	https://www.bchydro.com/content/dam/BCHydro/customer-portal/documents/corporate/environment-sustainability/water-use-planning/southern-interior/clb-mp5-annual-report-2017-07-31.pdf
BC Hydro. 2017. Columbia River Project Water Use Plan - Kinbasket Reservoir Fish and Wildlife Information – Annual Report 2017	Study class	https://www.bchydro.com/content/dam/BCHydro/customer-portal/documents/corporate/environment-sustainability/water-use-planning/southern-interior/columbia-mp1-annual-report-2017-01-31.pdf
BC Hydro. 2017. Columbia River Project Water Use Plan - Lower Columbia River Fish Management Plan – Annual Report 2017	Study class	https://www.bchydro.com/content/dam/BCHydro/customer-portal/documents/corporate/environment-sustainability/water-use-planning/southern-interior/clb-mp8-annual-report-2017-08-31.pdf
BC Hydro. 2017. Columbia River Project Water Use Plan - Revelstoke Flow Management Plan – Annual Report 2017	Study class	https://www.bchydro.com/content/dam/BCHydro/customer-portal/documents/corporate/environment-sustainability/water-use-planning/southern-interior/columbia-river-rev-flow-annual-report-2017-02-28.pdf
BC Hydro. 2017. COMMON-1. Clowhom Lake Wildlife Census - Monitor of Aquatic Wildlife in Wetlands affected by Dam Operations Year 11 Study Period Apr 2016 to Mar 2017 - May 2017	Study class	https://www.bchydro.com/content/dam/BCHydro/customer-portal/documents/corporate/environment-sustainability/water-use-planning/lower-mainland/common-1-yr11-2017-05-12.pdf
BC Hydro. 2017. Coquitlam-Buntzen Water Use Plan – Annual Report 2017	Study class	https://www.bchydro.com/content/dam/BCHydro/customer-portal/documents/corporate/environment-sustainability/water-use-planning/lower-mainland/coquitlam-annual-report-2017-04-26.pdf
BC Hydro. 2017. Duncan Dam Project Water Use Plan – Annual Report 2017	Study class	https://www.bchydro.com/content/dam/BCHydro/customer-portal/documents/corporate/environment-sustainability/water-use-planning/southern-interior/duncan-dam-annual-report-2017-04-26.pdf
BC Hydro. 2017. Falls River Project Water Use Plan – Annual Report 2017	Study class	https://www.bchydro.com/content/dam/BCHydro/customer-portal/documents/corporate/environment-sustainability/water-use-planning/northern-interior/fls-annual-report-2017-11-29.pdf
BC Hydro. 2017. Peace Project Water Use Plan – Annual Report 2017 Schedule C	Study class	https://www.bchydro.com/content/dam/BCHydro/customer-portal/documents/corporate/environment-sustainability/water-use-planning/northern-interior/gms-c-pcr-annual-report-2017-08-31.pdf
BC Hydro. 2017. SFLMON-1. Stave Reservoir Pelagic Monitor Nutrient Load - Total Carbon Levels Year 10 (Meta Analysis) Study Period 1999 to 2014 - March 2017	Study class	https://www.bchydro.com/content/dam/BCHydro/customer-portal/documents/corporate/environment-sustainability/water-use-planning/lower-mainland/sflmon-1-yr10-2017-03-01.pdf
BC Hydro. 2017. Wahleach Water Use Plan – Annual Report 2017	Study class	https://www.bchydro.com/content/dam/BCHydro/customer-portal/documents/corporate/environment-sustainability/water-use-planning/lower-mainland/wahleach-annual-report-2017-02-28.pdf
BC Hydro. 2018. Bridge River Water Use Plan - Annual Report 2018	Study class	https://www.bchydro.com/content/dam/BCHydro/customer-portal/documents/corporate/environment-sustainability/water-use-planning/lower-mainland/brg-annual-report-2018-02-28.pdf
BC Hydro. 2018. CLBMON-15B. Middle Columbia River Ecological Productivity Monitoring Year 11 Study Period 2017 - December 2018	Study class	https://www.bchydro.com/content/dam/BCHydro/customer-portal/documents/corporate/environment-sustainability/water-use-planning/southern-interior/clbmon-15b-yr11-2018-12-01.pdf
BC Hydro. 2018. CLBMON-3. Kinbasket and Revelstoke Reservoirs Ecological Productivity Monitoring Year 9 Study Period 2016 - January 2018	Study class	https://www.bchydro.com/content/dam/BCHydro/customer-portal/documents/corporate/environment-sustainability/water-use-planning/southern-interior/clbmon-3-clbmon-56-yr9-2018-01-01.pdf
BC Hydro. 2018. Clowhom Project Water Use Plan – Annual Report 2018	Study class	https://www.bchydro.com/content/dam/BCHydro/customer-portal/documents/corporate/environment-sustainability/water-use-planning/lower-mainland/com-2018-annual-report.pdf
BC Hydro. 2018. Columbia River Project Water Use Plan - Arrow Lakes Reservoir Operations Management Plan – Annual Report 2018	Study class	https://www.bchydro.com/content/dam/BCHydro/customer-portal/documents/corporate/environment-sustainability/water-use-planning/southern-interior/clbmp6-annual-report-2018-06-29.pdf
BC Hydro. 2018. Columbia River Project Water Use Plan - Columbia River White Sturgeon Management Plan – Annual Report 2018	Study class	https://www.bchydro.com/content/dam/BCHydro/customer-portal/documents/corporate/environment-sustainability/water-use-planning/southern-interior/clbmp5-annual-report-2018-07-31.pdf
BC Hydro. 2018. Columbia River Project Water Use Plan - Kinbasket Reservoir Fish and Wildlife Information – Annual Report 2018	Study class	https://www.bchydro.com/content/dam/BCHydro/customer-portal/documents/corporate/environment-sustainability/water-use-planning/southern-interior/clb-mp1-annual-report-2018-01-31.pdf
BC Hydro. 2018. Columbia River Project Water Use Plan - Lower Columbia River Fish Management Plan – Annual Report 2018	Study class	https://www.bchydro.com/content/dam/BCHydro/customer-portal/documents/corporate/environment-sustainability/water-use-planning/southern-interior/clbmp8-annual-report-2018-08-31.pdf
BC Hydro. 2018. Columbia River Project Water Use Plan - Revelstoke Flow Management Plan – Annual Report 2018	Study class	https://www.bchydro.com/content/dam/BCHydro/customer-portal/documents/corporate/environment-sustainability/water-use-planning/southern-interior/clb-mp4-annual-report-2018-02-28.pdf
BC Hydro. 2018. COMMON-1. Clowhom Lake Wildlife Census - Monitor of Aquatic Wildlife in Wetlands affected by Dam Operations Year 11 Study Period Apr 2016 to Mar 2017 - May 2017	Study class	https://www.bchydro.com/content/dam/BCHydro/customer-portal/documents/corporate/environment-sustainability/water-use-planning/lower-mainland/common-1-yr12-2018-03-31.pdf
BC Hydro. 2018. COMMON-3. Clowhom Lake Littoral Zone Productivity Study - Validation of the Effective Littoral Zone Performance Measure Year 7 Study Period 2006 to 2012 - August 2018	Study class	https://www.bchydro.com/content/dam/BCHydro/customer-portal/documents/corporate/environment-sustainability/water-use-planning/lower-mainland/common-3-yr7-2018-08-09.pdf
BC Hydro. 2018. Coquitlam-Buntzen Water Use Plan – Annual Report 2018	Study class	https://www.bchydro.com/content/dam/BCHydro/customer-portal/documents/corporate/environment-sustainability/water-use-planning/lower-mainland/coquitlam-annual-report-2018-04-30.pdf
BC Hydro. 2018. Duncan Dam Project Water Use Plan – Annual Report 2018	Study class	https://www.bchydro.com/content/dam/BCHydro/customer-portal/documents/corporate/environment-sustainability/water-use-planning/southern-interior/ddm-annual-report-2018-04-30.pdf
BC Hydro. 2018. Peace Project Water Use Plan – Annual Report 2018 Schedule C	Study class	https://www.bchydro.com/content/dam/BCHydro/customer-portal/documents/corporate/environment-sustainability/water-use-planning/northern-interior/gms-c-annual-report-2018-08-31.pdf
BC Hydro. 2018. Puntledge River Water Use Plan - Annual Report 2018	Study class	https://www.bchydro.com/content/dam/BCHydro/customer-portal/documents/corporate/environment-sustainability/water-use-planning/vancouver-island/pun-annual-report-2018-07-31.pdf
BC Hydro. 2019. Bridge River Water Use Plan - Annual Report 2019	Study class	https://www.bchydro.com/content/dam/BCHydro/customer-portal/documents/corporate/environment-sustainability/water-use-planning/lower-mainland/brg-annual-report-2019-02-28.pdf
BC Hydro. 2019. Clowhom Project Water Use Plan – Annual Report 2019	Study class	https://www.bchydro.com/content/dam/BCHydro/customer-portal/documents/corporate/environment-sustainability/water-use-planning/lower-mainland/com-annual-report-2019-05-31.pdf
BC Hydro. 2019. Columbia River Project Water Use Plan - Arrow Lakes Reservoir Operations Management Plan – Annual Report 2019	Study class	https://www.bchydro.com/content/dam/BCHydro/customer-portal/documents/corporate/environment-sustainability/water-use-planning/southern-interior/clb-mp6-annual-report-2019-06-28.pdf
BC Hydro. 2019. Columbia River Project Water Use Plan - Columbia River White Sturgeon Management Plan – Annual Report 2019	Study class	https://www.bchydro.com/content/dam/BCHydro/customer-portal/documents/corporate/environment-sustainability/water-use-planning/southern-interior/clb-mp5-annual-report-2019-07-31.pdf
BC Hydro. 2019. Columbia River Project Water Use Plan - Kinbasket Reservoir Fish and Wildlife Information – Annual Report 2019	Study class	https://www.bchydro.com/content/dam/BCHydro/customer-portal/documents/corporate/environment-sustainability/water-use-planning/southern-interior/clb-mp1-annual-report-2019-01-31.pdf
BC Hydro. 2019. Columbia River Project Water Use Plan - Lower Columbia River Fish Management Plan – Annual Report 2019	Study class	https://www.bchydro.com/content/dam/BCHydro/customer-portal/documents/corporate/environment-sustainability/water-use-planning/southern-interior/clb-mp8%20annual-report-2019-08-30.pdf
BC Hydro. 2019. Columbia River Project Water Use Plan - Revelstoke Flow Management Plan – Annual Report 2019	Study class	https://www.bchydro.com/content/dam/BCHydro/customer-portal/documents/corporate/environment-sustainability/water-use-planning/southern-interior/clb-mp4-annual-report-2019-02-28.pdf
BC Hydro. 2019. Duncan Dam Project Water Use Plan – Annual Report 2019	Study class	https://www.bchydro.com/content/dam/BCHydro/customer-portal/documents/corporate/environment-sustainability/water-use-planning/southern-interior/ddm-annual-report-2019-04-30.pdf
BC Hydro. 2019. Wahleach Water Use Plan – Annual Report 2019	Study class	https://www.bchydro.com/content/dam/BCHydro/customer-portal/documents/corporate/environment-sustainability/water-use-planning/lower-mainland/wah-annual-report-2019-02-28.pdf
Birnie-Gauvin, K., Larsen, M.H., Nielsen, J. and Aarestrup, K., 2017. 30 years of data reveal dramatic increase in abundance of brown trout following the removal of a small hydrodam. Journal of environmental management, 204, pp.467-471.	Study class
Blythe, D.E., 2018. Assessing the Ecological Implications of the Altered Flow and Sediment Regimes of the Rio Grande along the West Texas-Mexico Border (Doctoral dissertation, Utah State University).	Study class
Bremner, M., Keirstead, G., Muggah, J., Wallace, B., Chateauvert, A. and Yamazaki, G., 2016. Mactaquac Aquatic Ecosystem Study Report Series 2016-032, METHODS PAPER: Determining the Bathymetry of the Mactaquac Headpond and Saint John River.	Study class
Bruce, M. and C. Tyrrell. 2015. METHODS PAPER: Macrophyte Inventory and Cataloging for the Saint John River Downstream of the Mactaquac Generating Station. Mactaquac Aquatic Ecosystem Study Report Series 2015-005. Canadian Rivers Institute, University of New Brunswick. 7 p.	Study class	https://unbscholar.lib.unb.ca/islandora/object/unbscholar%3A8045
Chateauvert, A., B. Wallace, and G. Yamazaki. 2015. METHODS PAPER: Reservoir Sediment Sampling. Mactaquac Aquatic Ecosystem Study Report Series 2015-003. Canadian Rivers Institute, University of New Brunswick 6 p.	Study class	https://unbscholar.lib.unb.ca/islandora/object/unbscholar%3A8044
Christensen, P., Paul, A.J., and Makowecki, L. 2019. Bow River Fisheries Enhancement Strategies. Prepared for Alberta Fish and Wildlife - Environment and Parks.	Study class
Cid, N., Bonada, N., Carlson, S.M., Grantham, T.E., Gasith, A. and Resh, V.H., 2017. High variability is a defining component of Mediterranean-climate rivers and their biota. Water, 9(1), p.52.	Study class
Clay, C.H., 2017. Design of fishways and other fish facilities. CRC Press.	Study class
Confederated Salish and Kootenai Tribes of the Flathead Nation. 2004. Confederated Salish and Kootenai Tribes of the Flathead Nation's CD containing their 2003 Annual Report, Revised Fiscal Year 2004 Work Plan & Fiscal year 2005 Work Plan for Kerr Proj-5. FERC Accession Number. 20040623-4008	Study class	20040623-4008
Consumers Energy Company. 2011. Amendment to Application of Consumers Energy Company under P-2680-000.LUDINGTON PUMPED STORAGE PROJECT (FERC NO. 2680)APPLICATION FOR NON-CAPACITY AMENDMENT OF LICENSE. FERC Accession Number. 20111216-5047	Study class	20111216-5047
Cook, D.R. and Sullivan, S.M.P., 2018. Associations between riffle development and aquatic biota following lowhead dam removal. Environmental monitoring and assessment, 190(6), pp.1-14.	Study class
Curry, R.A., A. St-Hilaire, S. Dugdale, and W.A. Monk, G. 2015. Interim Report on the Predicted Hydrological Regime: Future Discharge at Fredericton (Station 01AK003). Mactaquac Aquatic Ecosystem Study Report Series 2015-001. Canadian Rivers Institute, University of New Brunswick. 25 p.	Study class	https://unbscholar.lib.unb.ca/islandora/object/unbscholar%3A8041
Dias, M.S., Tedesco, P.A., Hugueny, B., Jézéquel, C., Beauchard, O., Brosse, S. and Oberdorff, T., 2017. Anthropogenic stressors and riverine fish extinctions. Ecological indicators, 79, pp.37-46.	Study class
Ding, C., Jiang, X., Wang, L., Fan, H., Chen, L., Hu, J., Wang, H., Chen, Y., Shi, X., Chen, H. and Pan, B., 2019. Fish assemblage responses to a low-head dam removal in the Lancang River. Chinese Geographical Science, 29(1), pp.26-36.	Study class
Duke Power Company. 2006. Duke Power Company LLC dba Duke Energy Carolinas, LLC submits Exhibit E - Water Quanity & Aquatic Resources Report to its application for new license for the Catawba-Wateree Proj-2232. Book 2 of 10, Volume 9 of 17A. FERC Accession Number. 20060927-0234	Study class	20060927-0234
Duke Power. 2004. Duke Power submits its responses to FERC's request to provide addtional information re the East Fork and West Fork Hydro Project under P-2698 et al.. FERC Accession Number. 20040715-0151	Study class	20040715-0151
Dyok, W. 2014. Susitna-Watana Hydroelectric Project, FERC Project no. 14241-000 ; Filing of Initial Study Plan Meetings transcripts and additional information in response to October 2014 Initial Study Plan Meetings	Study class
Eastern Georgian Bay Stewardship Council. 2007. Moon River (of Eastern Georgian Bay) Walleye Spawning Bed Enhancement Proposal. Draft Version 2.0. Prepared for Ontario Ministry of Natural Resources.	Study class
Ecosystems Research Institute Inc. 2004. Ecosystems Research Institute, Inc submits a draft license application for the Hebgen Dam Hydroelectric Project under P-11882.. FERC Accession Number. 20040218-0037	Study class	20040218-0037
Eugene Water & Electric Board. 2009. Eugene Water & Electric Board Comments on FERC's Environmental Assessment under P-2242.. FERC Accession Number. 20091015-5064	Study class	20091015-5064
Eugene Water & Electric Board. 2016. Supplemental Information of Eugene Water & Electric Board re the Amended and Restated Offer of Settlement for the Carmen-Smith Hydroelectric Project under P-2242. FERC Accession Number. 20161130-5174	Study class	20161130-5174
Eugene Water and Electric Board. 2008. Eugene Water & Electric Board under P-2242, Submission 2 of 2 Exhibits to Carmen-Smith Relicensing Settlement Agreement.. FERC Accession Number. 20081024-5135	Study class	20081024-5135
Exelon Corporation. 2011. ILP Initial Study Report for the Muddy Run Project for Exelon Corporation under P-2355.. FERC Accession Number. 20110222-5198	Study class	20110222-5198
Exelon Generation Company. 2011. ILP Initial Study Report-Biological and Engineering Studies of American Eel (RSP 3.3) of Exelon Generation Company, LLC under P-405.. FERC Accession Number. 20110826-5019	Study class	20110826-5019
Exelon. 2011. Response to Agency Comments on the Initial Study Report and Meeting for Exelon Generation Company, LLC under P-405. FERC Accession Number. 20110527-5240	Study class	20110527-5240
FERC. 2013. Final Environmental Impact Statement for Hydropower License Toledo Bend Hydroelectric Project. Project no. 2305-036 - Texas and Louisiana. Prepared for Office of Energy Projects, Division of Hydropower Licensing. Washington, DC.	Study class
FirstEnergy Generation. 2013. ILP Initial Study Report of FirstEnergy Generation, LLC under P-2280. FERC Accession Number. 20130107-5168	Study class	20130107-5168
FirstLight Hydro Generating Company. 2013. FirstLight Hydro Generating Company Filing of Updated Proposed Study Plan for the Turners Falls Hydroelectric Project(P-1889)and Northfield Mountain Pumped Storage Project (P-2485). FERC Accession Number. 20130628-5147	Study class	20130628-5147
Foley, M.M., Magilligan, F.J., Torgersen, C.E., Major, J.J., Anderson, C.W., Connolly, P.J., Wieferich, D., Shafroth, P.B., Evans, J.E., Infante, D. and Craig, L.S., 2017. Landscape context and the biophysical response of rivers to dam removal in the United States. PLoS One, 12(7), p.e0180107.	Study class
Gautreau, M. 2015. METHODS PAPER: Sampling the Fish Community of the Saint John River downstream of the Mactaquac Generating Station. Mactaquac Aquatic Ecosystem Study Report Series 2015-011. Canadian Rivers Institute, University of New Brunswick. 7 p.	Study class	https://unbscholar.lib.unb.ca/islandora/object/unbscholar%3A8047
Gautreau, M., B. Wallace, and T. Linnansaari. 2015. Methods Paper: Fish Tagging. Mactaquac Aquatic Ecosystem Study Report Series 2015-021. Canadian Rivers Institute, University of New Brunswick, 9p.	Study class	https://unbscholar.lib.unb.ca/islandora/object/unbscholar%3A8051
Gautreau, M., B. Wallace, and T. Linnansaari. 2015. METHODS PAPER: River Transect Sampling of Physical Attributes Downstream of the Mactaquac Generating Station. Mactaquac Aquatic Ecosystem Study Report Series 2015-014. Canadian Rivers Institute, University of New Brunswick. 14 p.	Study class	https://unbscholar.lib.unb.ca/islandora/object/unbscholar%3A8049
Gresham Municipal Utilities. 2012. Gresham Municipal Utilities' CD containing a Draft Application for a Subsequent License regarding the Weed Dam Hydro Project under P-2464.. FERC Accession Number. 20121109-4013	Study class	20121109-4013
Gresham Municipal Utilities. 2012. Gresham Municipal Utilities' CD containing the Draft Application for a Subsequent License for the Upper Red Lake Dam Hydroelectric Project under P-2484.. FERC Accession Number. 20121109-4012	Study class	20121109-4012
Gresham Municipal Utilities. 2013. Gresham Municipal Utilities' CD containing their Application for a Subsequent License for the Upper Red Lake Dam Hydroelectric Project under P-2484.. FERC Accession Number. 20130610-4011	Study class	20130610-4011
Gresham Municipal Utilities. 2013. Gresham Municipal Utilities' CD containing their Application for a Subsequent License for the Weed Dam Hydroelectric Project under P-2464.. FERC Accession Number. 20130610-4009	Study class	20130610-4009
Hitchman, S.M., 2018. A mosaic approach can advance the understanding and conservation of native biodiversity in natural and fragmented riverscapes (Doctoral dissertation, Kansas State University).	Study class
Hou, H., Deng, Z.D., Martinez, J.J., Fu, T., Duncan, J.P., Johnson, G.E., Lu, J., Skalski, J.R., Townsend, R.L. and Tan, L., 2018. A Hydropower Biological Evaluation Toolset (HBET) for characterizing hydraulic conditions and impacts of hydro-structures on fish. Energies, 11(4), p.990.	Study class
Hvidsten N A, Diserud O H, Jensen A J, Jensås J G, Johnsen B O, and Ugedal O. 2015. "Water discharge affects Atlantic salmon Salmo salar smolt production: a 27 year study in the River Orkla, Norway". Journal of Fish Biology 86(1):92-104.	Study class
Jansma, B., Biomonitoring of the Haehanga Stream in relation to discharges from the Remediation (NZ) Limited composting site at Uruti, January. Taranaki Regional Council Report No BJ301.	Study class
Korman, J. 2019. Effects of Cheakamus Generating Station on Discharge in Squamish River and Potential Impacts on Fish Populations. Prepared by Ecometric Research Inc. for BC Hydro.	Study class	https://www.bchydro.com/content/dam/BCHydro/customer-portal/documents/corporate/environment-sustainability/water-use-planning/lower-mainland/cmsmon-3-2019-03-18-supplementary-report.pdf
Lecaudey, L.A., Schletterer, M., Kuzovlev, V.V., Hahn, C. and Weiss, S.J., 2019. Fish diversity assessment in the headwaters of the Volga River using environmental DNA metabarcoding. Aquatic Conservation: Marine and Freshwater Ecosystems, 29(10), pp.1785-1800.	Study class
Linnansaari, T., Curry, R.A. and Yamazaki, G. 2015. Proceedings of fish passage expert workshop; Global views and preliminary considerations for Mactaquac. Mactaquac Aquatic Ecosystem Study Report Series 2015-015. Canadian Rivers Institute, University of New Brunswick iii + 34 p.	Study class	https://unbscholar.lib.unb.ca/islandora/object/unbscholar%3A7994
Louisville Gas & Electric Co. 2005. Louisville Gas & Electric Co's CD containing a fish entrainment evaluation for the Ohio Falls Station under P-289.. FERC Accession Number. 20050415-4004	Study class	20050415-4004
Lower Columbia Fish and Recovery Board. 2004. Columbia- Lower Columbia Fish and Recovery Board submits Lower Columbia Salmon Recovery and Fish & Wildlife Subbasin Plan- Appendix E- Assessment Methods. Part 1 of 3.. FERC Accession Number. 20090207-2397	Study class	20090207-2397
Lower Columbia Fish Recovery Board. 2004. Utah - Lower Columbia Fish Recovery Board submits the Comprehensive Plan, Lower Columbia Salmon Recovery and Fish & Wildlife Subbassin Plan- Volume II- Subbassin Plan Chapter C- Grays etc.. FERC Accession Number. 20090207-2378	Study class	20090207-2378
Lower Columbia Fish Recovery Board. 2004. Washington - Lower Columbia Fish Recovery Board submits Comprehensive Plan, Lower Columbia Salmon Recovery and Fish and Wildlife Subbasin Plan. Part 2 of 3. FERC Accession Number. 20090207-2398	Study class	20090207-2398
Lower Columbia Fish Recovery Board. 2004. Washington - Lower Columbia Fish Recovery Board submits Comprehensive Plan, Lower Columbia Salmon Recovery and Fish and Wildlife Subbasin Plan. Volume II- Part 1of 2. FERC Accession Number. 20090207-2385	Study class	20090207-2385
Lower Columbia Fish Recovery Board. 2004. Washington - Lower Columbia Fish Recovery Board submits the Comprehensive Plan, Fish & Wildlife Subbasin Plan- Volume II - Subbasin Plan Chapter K - Little White Salmon, dated 12/15/0. FERC Accession Number. 20090207-2390	Study class	20090207-2390
Lower Columbia Fish Recovery Board. 2004. Washington - Lower Columbia Fish Recovery Board submits the Comprehensive Plan, Lower Columbia Salmon Recovery and Fish & Wildlife Subbasin Plan dated 12/15/04, Part 1 of 2. j. FERC Accession Number. 20090207-2379	Study class	20090207-2379
Lower Columbia Fish Recovery Board. 2004. Washington - Lower Columbia Fish Recovery Board submits the Comprehensive Plan, Lower Columbia Salmon Recovery and Fish & Wildlife Subbasin Plan Volume II- Subbasin Plan etc dated 12/15/04, Part 2 of 2. FERC Accession Number. 20090207-2380	Study class	20090207-2380
Madramootoo, C.A., Johnston, W.R., Ayars, J.E., Evans, R.O. and Fausey, N.R., 2007. Agricultural drainage management, quality and disposal issues in North America. Irrigation and Drainage: The journal of the International Commission on Irrigation and Drainage, 56(S1), pp.S35-S45.	Study class
Marchand, F., Beaulaton, L., Prévost, E., Delanoë, R., Destouches, J.P., Gueraud, F., Guilloux, Y., Jeannot, N., Huchet, E., Lange, F. and Rives, J., 2017. Abundance indices and biological traits of juvenile salmon (Salmo salar) sampled in three rivers on the Atlantic and Channel coasts (France). Biodiversity Data Journal, (5).	Study class
Marchegiani, E.A. 1984. Handout materials, Susitna Agency Workshop 1, instream flow studies, February 15.	Study class
McIntyre, E. 2008. Moon River Walleye Spawning Bed Enhancement Project Summary Report. Prepared for Eastern Georgian Bay Stewardship Council. Ontario.	Study class
McNaughton, C.E., 2019. Link flow, nutrients and fish: an integrated approach to estuary management (Doctoral dissertation, Monash University).	Study class
Monk, W.A. and Curry, R.A. 2015. Developing environmental flows for Wolastoq / Saint John River / Fleuve Saint-Jean. Summary report Workshop 1: Data resources, critical habitats, and target taxa. Mactaquac Aquatic Ecosystem Study Report Series 2015-027. Canadian Rivers Institute, University of New Brunswick. 68 p.	Study class	https://unbscholar.lib.unb.ca/islandora/object/unbscholar%3A8053
Monk, W.A., 2016. Mactaquac Aquatic Ecosystem Study Report Series 2016-042, Contract Deliverable 3.1. 1.1–Developing environmental flows for Wolastoq/Saint John River/Fleuve Saint-Jean, Summary report Workshop 3: Refining hypotheses and identifying flow needs.	Study class
Müller, S., Cleynen, O., Hoerner, S., Lichtenberg, N. and Thévenin, D., 2018. Numerical analysis of the compromise between power output and fish-friendliness in a vortex power plant. Journal of Ecohydraulics, 3(2), pp.86-98.	Study class
Munteanu Pila, M., Stanciu, S., 2018, Particularities Regarding the Functional Status of the Natural Aquatic Ecosystems in the Republic of Moldova, Proceedings of The 32 IBIMA Conference: Vision 2020: Sustainable Economic Development and Application of Innovation Management, (Seville, Spain, Nov. 15-16, 2018), Ed. Soliman, K.S., ISBN:978-0-9998551- 1-9, Vols. I–X, pp. 4907-4912	Study class
Mycko, S.A., 2017. Abundance Modeling and Movement of Smallmouth Bass in a Regulated Section of the Broad River, SC (Doctoral dissertation, Clemson University).	Study class
NATECH Environmental Services Inc. 2015. Mactaquac Aquatic Ecosystem Study (MAES) Hydrodynamics Model Setup for the Saint John River at Mactaquac. Prepared for New Brunswick Power and the Canadian Rivers Institute.	Study class	https://unbscholar.lib.unb.ca/islandora/object/unbscholar%3A8057
National Marine Fisheries Service. 2003. National Marine Fisheries Service submits a Draft Biological Opinion on FERC's proposed license for the operation of the Cowlitz River Hydroelectric Project under P-2016.. FERC Accession Number. 20031222-0522	Study class	20031222-0522
National Marine Fisheries Service. 2004. National Marine Fisheries Service submits its draft biological opinion on FERC's proposed license for the operation of the Lake Chelan Hydro Project under P-637. FERC Accession Number. 20040617-0042	Study class	20040617-0042
National Marine Fisheries Service. 2004. National Marine Fisheries Service submits the biological opinion for the Cowlitz River Hydroelectric Project under P-2016.. FERC Accession Number. 20040326-0023	Study class	20040326-0023
National Marine Fisheries Service. 2005. National Marine Fisheries Service's supplemental filing re Virginia Electric & Power Co dba Dominion Virginia Power/ Dominion North Carolina Power's Roanoke Rapids & Gaston Project under P-2009. Part 3 of 4.. FERC Accession Number. 20050216-0076	Study class	20050216-0076
National Marine Fisheries Service. 2011. Comments of National Marine Fisheries Service re the Santa Felicia Hydroelectric Project under P-2153.. FERC Accession Number. 20111024-0018	Study class	20111024-0018
Ncube, S., Beevers, L., Adeloye, A.J. and Visser, A., 2018. Assessment of freshwater ecosystem services in the Beas River Basin, Himalayas region, India. Proceedings of the International Association of Hydrological Sciences, 379, pp.67-72.	Study class
New York Power Authority. 2010. Comprehensive fish passage report of New York Power Authority under P-4678.. FERC Accession Number. 20100315-5011	Study class	20100315-5011
New York Power Authority. 2013. New York Power Authority submits letter re the 2012 Juvenile Blueback Herring Sound Deterrence Study Report Submittal for the Crescent Hydroelectric Project under P-4678.. FERC Accession Number. 20130701-0011	Study class	20130701-0011
Niagara Mohawk Pwr Corp. 1991. Niagara Mohawk Pwr Corp submits application for new license for Beaver River Project under P-2645. Part 7 of 10.. FERC Accession Number. 19911203-0536	Study class	19911203-0536
NOAA Fisheries Service. 2011. Comments of NOAA Fisheries Service, Southwest Region under P-2153, on United August 18, 2011, draft, "Water Release and Ramping Rate Effectiveness Monitoring Plan for Piru Creek.". FERC Accession Number. 20111019-5011	Study class	20111019-5011
NOAA/ National Marine Fisheries Service. 2009. Comment of NOAA/ National Marine Fisheries Service under P-2833, NMFS's ESA & MSA EFH Habitat Conservation Recommendations for the operation of the Cowlitz Falls Project and an amendment to the license for the Mitigation Trout Program.. FERC Accession Number. 20090603-5081	Study class	20090603-5081
NOAA's National Marine Fisheries Service. 2006. Decision of ALJ on disputed issues of material fact concerning conditions and prescriptions under P-2082.. FERC Accession Number. 20061002-5081	Study class	20061002-5081
NOAA's National Marine Fisheries Service. 2013. NOAA's National Marine Fisheries Service's (NMFS) comments under P-2153.. FERC Accession Number. 20130319-5013	Study class	20130319-5013
Northen Lights Inc. 1984. Initial decision(full distribution portion) re Northern Lights appl for lic for Kootenai River Hydro Proj,MT.. FERC Accession Number. 19840425-0582	Study class	19840425-0582
Northwest Power and Conservation Council. 2010. Multi-state: Northwest Power and Conservation Council submits Columbia River Basin Subplan Amendments for Flathead Subbasin under ZZ09-5. (CD 5 of 9) (Part 9 of CD 5).. FERC Accession Number. 20100603-4077	Study class	20100603-4077
Northwest Power and Conservation Council. 2010. Multi-state: Northwest Power and Conservation Council submits Columbia River Basin Subplan Amendments for Methow Subbasin under ZZ09-5. (CD 9 of 9) (Part 2 of CD 9, Appendix A subfolder).. FERC Accession Number. 20100603-4086	Study class	20100603-4086
Northwest Power and Conservation Council. 2010. Multi-state: Northwest Power and Conservation Council submits Columbia River Basin Subplan Amendments for Williamette Subbasin under ZZ09-5. (CD 6 of 9) (Part 2 of CD 6). (Part 6 of 9, Sub-folders App I - K).. FERC Accession Number. 20100603-4036	Study class	20100603-4036
NYSDEC. 2016. Bureau of Fisheries Lake Ontario Unit and St. Lawerence River Unit 2015 Annual Report. Prepared for Great Lakes Fishery Commission's Lake Ontario Committee. Albany, NY.	Study class	https://www.dec.ny.gov/outdoor/27068.html
NYSDEC. 2017. Bureau of Fisheries Lake Ontario Unit and St. Lawerence River Unit 2016 Annual Report. Prepared for Great Lakes Fishery Commission's Lake Ontario Committee. Albany, NY.	Study class	https://www.dec.ny.gov/outdoor/27068.html
NYSDEC. 2018. Bureau of Fisheries Lake Ontario Unit and St. Lawerence River Unit 2017 Annual Report. Prepared for Great Lakes Fishery Commission's Lake Ontario Committee. Albany, NY.	Study class	https://www.dec.ny.gov/outdoor/27068.html
NYSDEC. 2019. Bureau of Fisheries Lake Ontario Unit and St. Lawerence River Unit 2018 Annual Report. Prepared for Great Lakes Fishery Commission's Lake Ontario Committee. Albany, NY.	Study class	https://www.dec.ny.gov/outdoor/27068.html
O’Sullivan,A., Curry, R.A., and Yamazaki, G. 2016. Assessment of the Mactaquac Headpond geomorphology and estimated sediment distribution. Mactaquac Aquatic Ecosystem Study Report Series 2016-29. Canadian Rivers Institute, University of New Brunswick, 10p.	Study class	https://unbscholar.lib.unb.ca/islandora/object/unbscholar%3A7993
Oregon Department of Fish & Wildlife Service. 2004. Oregon Department of Fish & Wildlife Service requests that Oregon Fish Management Plan for the Klamath River Basin be filed with FERC as a Comprehensive Plan.. FERC Accession Number. 20040825-0100	Study class	20040825-0100
Oregon Hydroelectric Application Review Team. 2003. Comments of Oregon Hydroelectric Application Review Team on PacifiCorp's Prospect Hydro Complex FERC P-2630. FERC Accession Number. 20030106-5018	Study class	20030106-5018
Pacific Gas and Electric Co. 2005. Pacific Gas and Electric Co's reply comments to Items 11, 12, 13, 14, 15 & 23 of the 11/24/04 Additional Information Request re Poe Hydroelectric Project under P-2107. Part 4 of 6.. FERC Accession Number. 20050121-0004	Study class	20050121-0004
Pacific Gas and Electric Company. 2003. Pacific Gas and Electric Company submits the license compliance plans for the Pit 1 Project under P-2687.. FERC Accession Number. 20030925-0092	Study class	20030925-0092
Pacific Gas and Electric Company. 2007. Supplement to the PAD and the RSP. PG&E will include two new developments in its Application for New License no later than 7/31/09 etc under P-2106.. FERC Accession Number. 20071017-5065	Study class	20071017-5065
Pacific Gas and Electric Company. 2008. Follow-up Report on Pit 345 Hydroelectric Project, FERC Project No. 233, under License Article 401(a); request for approval of the Biological Monitoring and Adaptive Management Plan.. FERC Accession Number. 20081029-5012	Study class	20081029-5012
Pacific Gas and Electric Company. 2008. Pacific Gas and Electric Company under P-233, regarding License Articles 401 and 405, on request for approval of fish and invertebrate monitoring plans for Pit 3, 4, and 5 Hydroelectric Project, FERC No. 233.. FERC Accession Number. 20081001-5103	Study class	20081001-5103
Pacific Gas and Electric Company. 2011. PGE Appendix A, Article 8(h)(4) and Appendix B, Article 18(a) Oak Grove Fork Side Channel Enhancement Plan for the Clackamas River Hydroelectric Project under P-2195.. FERC Accession Number. 20111129-5188	Study class	20111129-5188
Pacific Gas and Electric Company. 2012. Supplemental Information/Request of Pacific Gas and Electric Company under P-233, Pit 3, 4, and 5 Hydroelectric Project, FERC No. 233, regarding License Article 402; Request for Approval of Amendments to the Gravel Management Plan. FERC Accession Number. 20120928-5156	Study class	20120928-5156
Pacific Gas and Electric Company. 2013. Report/Form of Pacific Gas and Electric Company under P-233, Pit 3, 4, and 5 Hydro Project, FERC No. 233, regarding License Article 405; 2013 Technical Review Group Consultation Documentation, pursuant to USDA-FS 4(e) Condition 23(a) requirements. FERC Accession Number. 20130502-5082	Study class	20130502-5082
Pacific Gas and Electric Company. 2013. Supplemental Information of Pacific Gas and Electric Company under P-233, Pit 3,4,5 Hydro Project, FERC No. 233, regarding License Article 401; Request for Approval of Amendments to the River Fish Monitoring Plan. FERC Accession Number. 20130717-5237	Study class	20130717-5237
Pacific Gas and Electric Company. 2014. Pacific Gas and Electric Company submittal regarding Proposed Study Plan, Study Plan Meeting Announcement, and Response to FERC's Additional Information Request dated 04/09/2014 for the Bucks Creek Project under P-619. FERC Accession Number. 20140529-5204	Study class	20140529-5204
Pacific Gas and Electric Company. 2014. Pacific Gas and Electric Company's Submittal of Revised Study Plan for the Bucks Creek Hydroelectric Project under P-619.. FERC Accession Number. 20140926-5153	Study class	20140926-5153
Pacific Gas and Electric Company. 2017. Report / Form of Pacific Gas and Electric Company under P-233, Pit 3,4,5 Project, FERC No. 233, re: License Art 401; Pit 5 Whitewater Release Ecological Monitoring Summary & Recreation Use Reports and Cultural Resource Monitoring 2011-2016 Summary Report.. FERC Accession Number. 20170605-5225	Study class	20170605-5225
Pacific Gas and Electric Company. 2017. Supplemental Information / Request of Pacific Gas and Electric Company under P-233, Pit 3, 4, and 5 Hydroelectric Project, FERC No. 233, Re: License Article 401; Amended River Fish Monitoring Plan. FERC Accession Number. 20171005-5166	Study class	20171005-5166
PacifiCorp. 2004. PacifiCorp-2005-Technical Report Klamath Hydroelectric Project (FERC Project 2082) Evaluation of the Effects of Flow Fluctuation on Aquatic Resources within the J.C. Boyle Peaking Reach. FERC Accession Number. 20040426-5030	Study class	20040426-5030
PacifiCorp. 2016. Filing of Final License Application for the existing Prospect No. 3 Hydroelectric Project. Filing includes: Confidential Notice, Transmittal Letter, Volume I, Volume II, Volume III, and Volume IV (CEII) under P-2337. FERC Accession Number. 20161230-5233	Study class	20161230-5233
Pope, G. and Stanley, D. 2009. Kakabeka Falls GS Kaministiquia Water management Plan Sturgeon Spawning Issue Habitat Surveys - July 15 to 16, 2009. Prepared for Ontario Power Generation, Hydroelectric Business Unit - environment Division, Northwest Plant Group. Thunder Bay, Ontario.	Study class
Public Service Co of New Hampshire. 2003. Public Service Co of New Hampshire submits application for new license for major project existing dams for the Merrimack River Project under P-1893. Volume V.. FERC Accession Number. 20040102-0168	Study class	20040102-0168
Public Utility 1 of Cowlitz County. 2004. Public Utility 1 of Cowlitz County, WA's CD containing Executive Summary Initial Statement et al to its Final Application for New License & Preliminary Draft Environmental Assessment for the existing Swift 2 Hydro Project under P-2213.. FERC Accession Number. 20040423-4008	Study class	20040423-4008
Public Utility District #1 of Cowlitz County. 2004. Final Application of Public Utility District #1 of Cowlitz County, WA for a new license and Preliminary Draft Environmental Assessment for the Swift 2 Hydroelectric Proj-2213. Part 2 of 10.. FERC Accession Number. 20040426-0121	Study class	20040426-0121
Public Utility District 1 of Chelan County and Douglas County. 2003. Public Utility District 1 of Chelan County and Douglas County submits an application for approval of Rock Isand and Rocky Reach Anadromous Fish Agreement and Habitat Conservation Plan etc under P-943. Part 6 of 9.. FERC Accession Number. 20031128-0058	Study class	20031128-0058
Public Utility District 1 of Chelan County, Washington et al. 2003. Public Utility District 1 of Chelan County, Washington et al submits an application for approval of the Rock Island Anadromous Fish Agreement and Habitat Conservation Plan et al under P-2149. Part 3 of 8. FERC Accession Number. 20031128-0046	Study class	20031128-0046
Public Utility District 1 of Douglas County. 2008. Public Utility District 1 of Douglas County, WA's CD containing their annual report of activities related to the Anadromous Fish Agreement and Habitat Conservation Plan for the Wells Project under P-2149. FERC Accession Number. 20080415-4013	Study class	20080415-4013
Public Utility District 2 of Grant County. 2003. Public Utility District 2 of Grant County, WA submits the Draft Application for New License Major Project Existing Dam for the Priest Rapids Prioject under P-2114. Volume 8, Part 1.. FERC Accession Number. 20030509-0238	Study class	20030509-0238
Public Utility District No. 2 of Grant County. 2010. Public Utility District No. 2 of Grant County, Washington Priest Rapids Project License Article 401(a) 14 Hanford Reach Study Plan - cover letter and final study plan under P-2114-223. FERC Accession Number. 20100729-5064	Study class	20100729-5064
PUD 1 of Chelan County, Washington et al. 2003. PUD 1 of Chelan County, Washington et al submits an application for approval of the Rock Island Anadromous Fish Agreement and Habitat Conservation Plan and Adoption as an amended license under P-943 et al. Part 3 of 10.. FERC Accession Number. 20031126-0135	Study class	20031126-0135
Randklev, C.R., Lundeen, B.j., Skorupski, J., Kennedy, J.H., and Wolverton, S. 2011. Final Report Toledo Bend Relicensing Project - Lower Sabine River Mussel Study. Prepared for Sabine River Authority.	Study class
Robison, E. G. Oregon Department of Fish and Wildlife. 2007. Comment on Filing of Oregon Department of Fish and Wildlife under P-2082. Powerpoint presentations given to FERC and consultants at the Dec 12-14, 2006 FERC 10(j) meetings in Redding, CA by agency staff Robison, Stuart, Tinniswood, and Manj. FERC Accession Number. 20070104-5020	Study class	20070104-5020
Scherelis, C.C., 2017. Using Hydroacoustics to Investigate Biological Responses in Fish Abundance to Restoration Efforts in the Penobscot River, Maine.	Study class
Snohomish County PUD No. 1. 2013. Snohomish County PUD No. 1 transmit reports (Critical Areas/Veg Assessment and Addendum, Physical Habiat, Lake Trout) for the Hancock Creek Hydro Project under P-13994.. FERC Accession Number. 20130917-5102	Study class	20130917-5102
Snohomish County PUD No. 1. 2013. Snohomish County PUD No. 1 transmit study reports (Critical Areas/Vegetation Assessment and addendum, Physical Habitat Survey, Lake Trout) for the Calligan Creek Hydro Project under P-13948.. FERC Accession Number. 20130917-5099	Study class	20130917-5099
Song, C. and Mo, W., 2019. A temporal perspective to dam management: influence of dam life and threshold fishery conditions on the energy-fish tradeoff. Stochastic Environmental Research and Risk Assessment, pp.1-12.	Study class
Sonoma County Water Agency	Study class
Southern California Edison. 2019. Southern California Edison submits State Water Resources Control Board (SWB) Approval of the Long Term Operating Rules and Monitoring Plan under the Adaptive Management Plan for Big Creek No. 4 under P-2017. FERC Accession Number. 20190823-5015	Study class	20190823-5015
State of Oregon. 2004. Oregon - State of Oregon submits the Comprehensive Plan, Lower Columbia Salmon Recovery and Fish & Wildlife Subbasin Plan, Volume II, Chapter 6 Appendix Management of Fish Habitat Conditions, dated December 15, 2004. FERC Accession Number. 20090207-2384	Study class	20090207-2384
Symbiotics. 2004. Symbiotics, LLC submits Final License Application for the Arthur R Bowman Dam Hydroelectric Project under P-11925. FERC Accession Number. 20040802-0103	Study class	20040802-0103
Tacoma Power. 2009. Tacoma Power Biological Evaluations related to Amended Project License and amendment to add North Fork PH under P-460.. FERC Accession Number. 20090824-5018	Study class	20090824-5018
Tacoma Power. 2011. Tacoma Power License Article 413 Fish Habitat and Monitoring Plan for the Cushman Project under P-460.. FERC Accession Number. 20110715-5097	Study class	20110715-5097
Tacoma Power. 2013. Tacoma Power License Article 413 Fish Habitat and Monitoring Plan 2012 Annual Report for the Cushman Project under P-460. FERC Accession Number. 20130628-5257	Study class	20130628-5257
Tarter, M.M. 2018., Effects of Flow Intermittence on Fish Fauna in Mediterranean-Climate Rivers (Doctoral dissertation, Master’s Thesis, University of Barcelona, Barcelona, Spain, 2018.	Study class
Taylor, C.M., Miyazono, S., Cheek, C.A., Edwards, R.J. and Patiño, R., 2019. The spatial scale of homogenisation and differentiation in Chihuahuan Desert fish assemblages. Freshwater Biology, 64(1), pp.222-232.	Study class
The Confederated Salish & Kootenai Tribes of the Flathead Nation. 2002. The Confederated Salish & Kootenai Tribes of the Flathead Nation reports & plans required by the fish & wildlife mitigation articles for the license for the Kerr Hydroelectric Project under P-5.. FERC Accession Number. 20020628-0298	Study class	20020628-0298
The Confederated Salish & Kootenai Tribes. 2006. The Confederated Salish & Kootenai Tribes' CD containing its Annual Report, Revised Fiscal Year 2006 Work Plan etc under P-5.. FERC Accession Number. 20060623-4015	Study class	20060623-4015
The Idaho Department of Fish and Game. 2007. Comment on Filing of Idaho Department of Fish and Game under P-12486.. FERC Accession Number. 20070416-5028	Study class	20070416-5028
The South Carolina Public Service Authority. 2005. The South Carolina Public Service Authority's response to Item 6) a. as described in Schedule A of FERC's 10/4/04 Additional Information Request under P-199.. FERC Accession Number. 20050202-0029	Study class	20050202-0029
The South Carolina Public Service Co. 2005. South Carolina Public Service Co submits the remaining volumes of the final Instream Flow Study Report in response to FERC's Additional Information Request 6a re its Santee Cooper Project under P-199.. FERC Accession Number. 20051006-0170	Study class	20051006-0170
Tonolla, D., Bruder, A. and Schweizer, S., 2017. Evaluation of mitigation measures to reduce hydropeaking impacts on river ecosystems–a case study from the Swiss Alps. Science of the Total Environment, 574, pp.594-604.	Study class
TransCanada Hydro Northeast Inc. 2013. TransCanada Hydro Northeast Inc. Updates shown in track changes version to the April 16, 2013 proposed study plan. It reflects changes due to comments and discussions. Serves as basis for new comments under P-188 et al.. FERC Accession Number. 20130709-5024	Study class	20130709-5024
Turlock Irrigation District et al. 2009. Exhibit FWS-32 in Turlock Irrigation District's et al proceeding under P-2299: Evaluation of the Effects of Flows on Trout Stream Ecology.. FERC Accession Number. 20091129-0213	Study class	20091129-0213
Twin Lakes Canal Company. 2012. Re-filing of Study 1-2 (Bear River Fisheries and Aquatic Ecology) Revised Study Plan Final Report and Appendices under P-12486.. FERC Accession Number. 20120203-5195	Study class	20120203-5195
Twin Lakes Canal Company. 2012. Study 1-2 final report and appendices of Twin Lakes Canal Company under P-12486.. FERC Accession Number. 20120501-5012	Study class	20120501-5012
Twin Lakes Canal Company. 2012. Twin Lakes Canal Company submits its Revised Final Study Reports for the Bear River Narrows Hydroelectric Project under P-12486.. FERC Accession Number. 20120127-5022	Study class	20120127-5022
U.S. Fish and Wildlife Service. 2012. Comments of U.S. Fish and Wildlife Service under P-14241.. FERC Accession Number. 20121002-5099	Study class	20121002-5099
United Water Conservation District. 2007. Testimony of UNITED WATER CONSERVATION DISTRICT (CA) under P-2153, et al.. FERC Accession Number. 20070514-5047	Study class	20070514-5047
United Water Conservation District. 2013. Status update to FERC on monitoring and adaptive management plans for water releases at Santa Felicia. Untied has provided the draft of these plans compiled into one document plus appendices to NMFS for review under P-2153.. FERC Accession Number. 20130131-5142	Study class	20130131-5142
United Water. 2012. United Water submits Water Release and Ramping Rate Monitoring Plan: Plan A(access) and draft Plan B(limited access) under P-2153. FERC Accession Number. 20120731-5148	Study class	20120731-5148
Upper Peninsula Power Company. 2019. Bond Falls Hydroelectric Project - Bond Falls Implementation Team Annual Report (Article 417) / Request of Upper Peninsula Power Company under P-1864. FERC Accession Number. 20190122-5097	Study class	20190122-5097
US Fish and Wildlife Service. 2006. US Fish and Wildlife Service provides comments on the Draft License Application for the South Feather Water and Power Agency's South Feather Power Project under P-2088.. FERC Accession Number. 20061027-0028	Study class	20061027-0028
US Fish and Wildlife Service. 2007. US Fish and Wildlife Service files its preliminary terms, conditions, prescriptions and recommendations for the Klamath Hydroelectric Project under P-2082. Part 1 of 2. EPAct Hearing Material. FERC Accession Number. 20070205-0042	Study class	20070205-0042
US Fish and Wildlife Service. 2016. The US Fish and Wildlife Service's Modified Prescription for Fishways for the Conowingo Hydroelectric Project under P-405.. FERC Accession Number. 20160608-5066	Study class	20160608-5066
US Fish and Wildllife Service. 2005. US Fish and Wildllife Service submits the Adminstrative Record and Index of the Section 18 Modifies Fishway Prescriptions for the Augusta Canal Hydro Project et al under P-11810 et al. Part 4 of 4.. FERC Accession Number. 20051110-0133	Study class	20051110-0133
US Forest Service. 1990. Oregon - US Forest Service submits the Comprehensive Plan, Appendix K Final Environmental Impact Statement, Land and Resource Management Plan re Winema National Forest dated 1990, Part 2 of 3. FERC Accession Number. 20090207-2029	Study class	20090207-2029
US Forest Service. 2004. US Forest Service announces the completion of the Final Environmental Impact Statement and the Revised Forest Land & Resource Management Plan and submits a summary of the main points. Part 7 of 7. FERC Accession Number. 20040123-0116	Study class	20040123-0116
US Forest Service. 2004. US Forest Service submits appendices for the Final Environmental Impact Statement for the Revised Land & Resource Plan in the National Forest in Alabama under P-2165. Part D 3 of 3.. FERC Accession Number. 20040719-0063	Study class	20040719-0063
USDA Forest Service. 2009. USDA Forest Service submits Revised Preliminary 4(e) Terms and Conditions, Justification Statements, Preliminary WSR Determination and Submittals to the Administrative Record for Carmen Smith Project under P-2242. FERC Accession Number. 20090126-5004	Study class	20090126-5004
USDA-FS PSW Region. 2008. Final Section 4(e) Terms and Conditions, Big Creek Nos. 2A, 8 and Eastwood Hydroelectric Project, FERC No. 67	Study class	20080227-5066
Vera‐Escalona, I., Senthivasan, S., Habit, E. and Ruzzante, D.E., 2018. Past, present, and future of a freshwater fish metapopulation in a threatened landscape. Conservation Biology, 32(4), pp.849-859.	Study class
Virginia Electric & Power Co. 2003. Virginia Electric & Power Co's Aquatic Resources of the Lower Roanoke River Updated Version of 1996 Year-End Report relating to Roanoke Rapids & Gaston relicensing under P-2009. Part 7 of 13.. FERC Accession Number. 20030501-0107	Study class	20030501-0107
Wallace, B. and M. Gautreau. 2015. METHODS PAPER: Downstream Bathymetry and BioBase Analyses of Substrate and Macrophytes. Mactaquac Aquatic Ecosystem Study Report Series 2015-006. Canadian Rivers Institute, University of New Brunswick, 5p.	Study class	https://unbscholar.lib.unb.ca/islandora/object/unbscholar%3A8046
Wallace, B. and W.A. Monk. 2015. METHODS PAPER: Benthic Macroinvertebrate Sampling in the Saint John River Downstream of the Mactaquac Generating Station. Mactaquac Aquatic Ecosystem Study Report Series 2015-002. Canadian Rivers Institute, University of New Brunswick. 12 p.	Study class	https://unbscholar.lib.unb.ca/islandora/object/unbscholar%3A8043
Yoder, C.O., Thoma, R.F., Hersha, L.E., Rankin, E.T., Kulik, B.H. and Apell, B.R., 2008. Maine rivers fish assemblage assessment: Development of an index of biotic integrity for non-wadeable rivers. MBI Technical Report MBI/2008-11-2. Final Project Report to US EPA, Region I, Boston, MA.	Study class	https://midwestbiodiversityinst.org/publications/reports/maine-rivers-fish-assemblage-assessment-index-of-biotic-integrity-for-non-wadeable-rivers-addendum-december-31-2015
Yuba County Water Agency. 2016. Yuba County Water Agency Understanding of Agreed-Upon FPA Section 10(j) Potential Recommendations, Yuba River Development Project under P-2246. FERC Accession Number. 20161201-5304	Study class	20161201-5304

## Sheet: Relevant reviews
Full citation	URL (if applicable)/FERC Accession number (if applicable)
Araújo-Lima, C.A.R.M., AGOSTINHO, A.A. and FABRÉ, N.N., 2018. Trophic aspects of fish communities in Brazilian rivers and reservoirs.
Arthington, A.H., Kennen, J.G., Stein, E.D. and Webb, J.A., 2018. Recent advances in environmental flows science and water management—Innovation in the Anthropocene. Freshwater Biology, 63(8), pp.1022-1034.
Avista Corporation. 2007. Avista Corp's 2006 Annual Report Implementation of PM&E Measures re the Noxon Rapids Hydroelectric Development et al of the Clark Fork Project under P-2058. FERC Accession number 20070420-0178	20070420-0178
Avista Corporation. 2011. Avista Corporation submits the 2010 Clark Fork Annual Report on Implementation of PM&E Measures and the 2011 Implementation Plans - Water and Terrestrial Resources under P-2058, et al FERC Accession number 20110415-5150	20110415-5150
Avista Corporation. 2012. 2011 Annual Report and 2012 Annual Implementation Plans for Clark Fork Project P-2058. FERC Accession number 20120416-5006	20120416-5006
BC Hydro. 2006. Jordan River Water Use Plan - Annual Report - December 2006	https://www.bchydro.com/content/dam/hydro/medialib/internet/documents/environment/pdf/wup_jordan_river_2006_annual_report.pdf
BC Hydro. 2006. Wahleach Water Use Plan – Annual Report 2006	https://www.bchydro.com/content/dam/hydro/medialib/internet/documents/environment/pdf/water_use_planning_2006_wahleach_annual_report.pdf
BC Hydro. 2007. Jordan River Water Use Plan - Annual Report - December 2007	https://www.bchydro.com/content/dam/hydro/medialib/internet/documents/environment/pdf/wup_jordan_river_2007_annual_report.pdf
BC Hydro. 2007. Puntledge River Water Use Plan - Annual Report 2007	https://www.bchydro.com/content/dam/hydro/medialib/internet/documents/environment/pdf/wup_puntledge_river_project_monitoring_programs_and_phys.pdf
BC Hydro. 2007. Wahleach Water Use Plan – Annual Report 2007	https://www.bchydro.com/content/dam/hydro/medialib/internet/documents/environment/pdf/wup_2007_annual_report_for_wahleach_water_use_plan.pdf
BC Hydro. 2008. Cheakamus Project Water Use Plan – Annual Report 2008	https://www.bchydro.com/content/dam/hydro/medialib/internet/documents/environment/pdf/wup_-_cheakamus_cms.pdf
BC Hydro. 2008. Columbia River Project Water Use Plan - Lower Columbia River Fish Management Plan – Annual Report 2007	https://www.bchydro.com/content/dam/hydro/medialib/internet/documents/environment/pdf/wup_2007_annual_report_for_lower_columbia_river_fish_man.pdf
BC Hydro. 2008. Jordan River Water Use Plan - Annual Report - December 2008	https://www.bchydro.com/content/dam/hydro/medialib/internet/documents/environment/pdf/wup_-_jordan_river2.pdf
BC Hydro. 2008. Jordan River Water Use Plan - Annual Report - December 2009	https://www.bchydro.com/content/dam/hydro/medialib/internet/documents/planning_regulatory/wup/vancouver_island/jor_2009_annual_report.pdf
BC Hydro. 2008. Puntledge River Water Use Plan - Annual Report 2008	https://www.bchydro.com/content/dam/hydro/medialib/internet/documents/environment/pdf/wup_2008_puntledge_river_water_use_plan_annual_report.pdf
BC Hydro. 2008. Wahleach Water Use Plan – Annual Report 2008	https://www.bchydro.com/content/dam/hydro/medialib/internet/documents/environment/pdf/wup_2008_annual_report_for_wahleach_water_use_plan.pdf
BC Hydro. 2009. Alouette Water Use Plan - Annual Report 2009	https://www.bchydro.com/content/dam/hydro/medialib/internet/documents/planning_regulatory/wup/lower_mainland/alouette_2009_annual.pdf
BC Hydro. 2009. Cheakamus Project Water Use Plan – Annual Report 2009	https://www.bchydro.com/content/dam/hydro/medialib/internet/documents/planning_regulatory/wup/lower_mainland/cms_annual_report.pdf
BC Hydro. 2009. Columbia River Project Water Use Plan - Columbia River White Sturgeon Management Plan – Annual Report 2008	https://www.bchydro.com/content/dam/hydro/medialib/internet/documents/environment/pdf/wup_-_columbia_wsmp.pdf
BC Hydro. 2009. Columbia River Project Water Use Plan - Lower Columbia River Fish Management Plan – Annual Report 2008	https://www.bchydro.com/content/dam/hydro/medialib/internet/documents/environment/pdf/wup_-_lcr_annual_report.pdf
BC Hydro. 2009. Columbia River Project Water Use Plan - Revelstoke Flow Management Plan – Annual Report 2008	https://www.bchydro.com/content/dam/hydro/medialib/internet/documents/environment/pdf/wup_-_columbia_revelstoke0.pdf
BC Hydro. 2009. Puntledge River Water Use Plan - Annual Report 2009	https://www.bchydro.com/content/dam/hydro/medialib/internet/documents/environment/pdf/wup_-_pun_annual_report.pdf
BC Hydro. 2009. Wahleach Water Use Plan – Annual Report 2009	https://www.bchydro.com/content/dam/hydro/medialib/internet/documents/environment/pdf/wup_-_wahleach_annual.pdf
BC Hydro. 2010. Alouette Water Use Plan - Annual Report 2010	https://www.bchydro.com/content/dam/hydro/medialib/internet/documents/planning_regulatory/wup/lower_mainland/2010q2/alu_2010_annual_report.pdf
BC Hydro. 2010. Cheakamus Project Water Use Plan – Annual Report 2010	https://www.bchydro.com/content/dam/hydro/medialib/internet/documents/planning_regulatory/wup/lower_mainland/2010q4/cms_annual_report.pdf
BC Hydro. 2010. Clayton Falls Project Water Use Plan – Annual Report 2010	https://www.bchydro.com/content/dam/hydro/medialib/internet/documents/planning_regulatory/wup/northern_interior/2010q3/cla_annual_report.pdf
BC Hydro. 2010. Columbia River Project Water Use Plan - Columbia River White Sturgeon Management Plan – Annual Report 2009	https://www.bchydro.com/content/dam/hydro/medialib/internet/documents/planning_regulatory/wup/southern_interior/2010q2/wsmp_annual_report.pdf
BC Hydro. 2010. Columbia River Project Water Use Plan - Lower Columbia River Fish Management Plan – Annual Report 2010	https://www.bchydro.com/content/dam/hydro/medialib/internet/documents/planning_regulatory/wup/southern_interior/2010q3/lcr_annual_report.pdf
BC Hydro. 2010. Columbia River Project Water Use Plan - Revelstoke Flow Management Plan – Annual Report 2009	https://www.bchydro.com/content/dam/hydro/medialib/internet/documents/planning_regulatory/wup/southern_interior/columbia_2009_rev.pdf
BC Hydro. 2010. Coquitlam-Buntzen Water Use Plan – Annual Report 2010	https://www.bchydro.com/content/dam/hydro/medialib/internet/documents/planning_regulatory/wup/lower_mainland/2010q2/cqd_2010_annual_report.pdf
BC Hydro. 2010. Jordan River Water Use Plan - Annual Report - December 2010	https://www.bchydro.com/content/dam/hydro/medialib/internet/documents/planning_regulatory/wup/vancouver_island/2010q4/jor_annual_report.pdf
BC Hydro. 2010. Peace Project Water Use Plan – Annual Report 2010	https://www.bchydro.com/content/dam/hydro/medialib/internet/documents/planning_regulatory/wup/northern_interior/2010q3/2010_peace_project.pdf
BC Hydro. 2010. Puntledge River Water Use Plan - Annual Report 2010	https://www.bchydro.com/content/dam/hydro/medialib/internet/documents/planning_regulatory/wup/vancouver_island/2010q3/pun_annual_report.pdf
BC Hydro. 2010. Wahleach Water Use Plan – Annual Report 2010	https://www.bchydro.com/content/dam/hydro/medialib/internet/documents/planning_regulatory/wup/lower_mainland/wahleach_annual_report.pdf
BC Hydro. 2011. Aberfeldie Water Use Plan – Annual Report 2011	https://www.bchydro.com/content/dam/hydro/medialib/internet/documents/planning_regulatory/wup/southern_interior/2011q3/abf_annual_report.pdf
BC Hydro. 2011. Alouette Water Use Plan - Annual Report 2011	https://www.bchydro.com/content/dam/hydro/medialib/internet/documents/planning_regulatory/wup/lower_mainland/2011q2/alu_annual_report.pdf
BC Hydro. 2011. Cheakamus Project Water Use Plan – Annual Report 2011	https://www.bchydro.com/content/dam/hydro/medialib/internet/documents/planning_regulatory/wup/lower_mainland/2011q4/cms_annual_report.pdf
BC Hydro. 2011. Columbia River Project Water Use Plan - Columbia River White Sturgeon Management Plan – Annual Report 2011	https://www.bchydro.com/content/dam/hydro/medialib/internet/documents/planning_regulatory/wup/southern_interior/2011q2/clb_mp5_annual_report.pdf
BC Hydro. 2011. Columbia River Project Water Use Plan - Lower Columbia River Fish Management Plan – Annual Report 2011	https://www.bchydro.com/content/dam/hydro/medialib/internet/documents/planning_regulatory/wup/southern_interior/2011q3/clb_mp8_annual_report_2011-08-31.pdf
BC Hydro. 2011. Columbia River Project Water Use Plan - Revelstoke Flow Management Plan – Annual Report 2011	https://www.bchydro.com/content/dam/hydro/medialib/internet/documents/planning_regulatory/wup/southern_interior/2011q1/clb_mp4_annual_report.pdf
BC Hydro. 2011. Coquitlam-Buntzen Water Use Plan – Annual Report 2011	https://www.bchydro.com/content/dam/hydro/medialib/internet/documents/planning_regulatory/wup/lower_mainland/2011q2/coq_annual_report.pdf
BC Hydro. 2011. Jordan River Water Use Plan - Annual Report - December 2011	https://www.bchydro.com/content/dam/hydro/medialib/internet/documents/planning_regulatory/wup/vancouver_island/2011q4/jor_annual_report.pdf
BC Hydro. 2011. Peace Project Water Use Plan – Annual Report 2011	https://www.bchydro.com/content/dam/hydro/medialib/internet/documents/planning_regulatory/wup/northern_interior/2011q3/gms_annual_report.pdf
BC Hydro. 2011. Puntledge River Water Use Plan - Annual Report 2011	https://www.bchydro.com/content/dam/hydro/medialib/internet/documents/planning_regulatory/wup/vancouver_island/2011q3/pun_annual_report.pdf
BC Hydro. 2011. Stave River Project Water Use Plan – Annual Report 2011	https://www.bchydro.com/content/dam/hydro/medialib/internet/documents/planning_regulatory/wup/lower_mainland/2011q3/sfl_annual_report.pdf
BC Hydro. 2011. Wahleach Water Use Plan – Annual Report 2011	https://www.bchydro.com/content/dam/hydro/medialib/internet/documents/planning_regulatory/wup/lower_mainland/2011q1/wah_annual_report.pdf
BC Hydro. 2011. Walter Hardman Project Water Use Plan – Annual Report 2011	https://www.bchydro.com/content/dam/hydro/medialib/internet/documents/planning_regulatory/wup/southern_interior/2011q4/WHN_AnnualReport.pdf
BC Hydro. 2012. Aberfeldie Water Use Plan – Annual Report 2012	https://www.bchydro.com/content/dam/hydro/medialib/internet/documents/planning_regulatory/wup/southern_interior/2012q2/abf_annualreport_20120629.pdf
BC Hydro. 2012. Alouette Water Use Plan - Annual Report 2012	https://www.bchydro.com/content/dam/hydro/medialib/internet/documents/planning_regulatory/wup/lower_mainland/2012q3/alu_annual_report0.pdf
BC Hydro. 2012. Columbia River Project Water Use Plan - Columbia River White Sturgeon Management Plan – Annual Report 2012	https://www.bchydro.com/content/dam/hydro/medialib/internet/documents/planning_regulatory/wup/southern_interior/2012q2/clb_mp5_annual_report.pdf
BC Hydro. 2012. Columbia River Project Water Use Plan - Lower Columbia River Fish Management Plan – Annual Report 2012	https://www.bchydro.com/content/dam/hydro/medialib/internet/documents/planning_regulatory/wup/southern_interior/2012q3/annual_report_august.pdf
BC Hydro. 2012. Columbia River Project Water Use Plan - Revelstoke Flow Management Plan – Annual Report 2012	https://www.bchydro.com/content/dam/hydro/medialib/internet/documents/planning_regulatory/wup/southern_interior/2012q1/CLB_MP4_AnnualReport.pdf
BC Hydro. 2012. Coquitlam-Buntzen Water Use Plan – Annual Report 2012	https://www.bchydro.com/content/dam/hydro/medialib/internet/documents/planning_regulatory/wup/lower_mainland/2012q2/coq_annual_report.pdf
BC Hydro. 2012. Jordan River Water Use Plan - Annual Report - December 2012	https://www.bchydro.com/content/dam/BCHydro/customer-portal/documents/corporate/environment-sustainability/water-use-planning/vancouver-island/jordan-river-water-use-plan-annual-report.pdf
BC Hydro. 2012. Puntledge River Water Use Plan - Annual Report 2012	https://www.bchydro.com/content/dam/hydro/medialib/internet/documents/planning_regulatory/wup/vancouver_island/2012q3/pun_annual_report.pdf
BC Hydro. 2012. Stave River Project Water Use Plan – Annual Report 2012	https://www.bchydro.com/content/dam/hydro/medialib/internet/documents/planning_regulatory/wup/lower_mainland/2012q3/sfl_annual_report.pdf
BC Hydro. 2013. Coquitlam-Buntzen Water Use Plan – Annual Report 2013	https://www.bchydro.com/content/dam/BCHydro/customer-portal/documents/corporate/environment-sustainability/water-use-planning/lower-mainland/coquitlam-buntzen-wup-annual-report-2013-april.pdf
BC Hydro. 2014. Coquitlam-Buntzen Water Use Plan – Annual Report 2014	https://www.bchydro.com/content/dam/BCHydro/customer-portal/documents/corporate/environment-sustainability/water-use-planning/lower-mainland/coq-annual-report-2014-04-30.pdf
BC Hydro. 2016. Campbell River Water Use Plan - Annual Report 2016	https://www.bchydro.com/content/dam/BCHydro/customer-portal/documents/corporate/environment-sustainability/water-use-planning/vancouver-island/campbell-river/campbell-river-annual-report-2016-10-31.pdf
BC Hydro. 2016. Cheakamus Project Water Use Plan – Annual Report 2016	https://www.bchydro.com/content/dam/BCHydro/customer-portal/documents/corporate/environment-sustainability/water-use-planning/lower-mainland/cheakamus-wup-annual-report-2016-11-30.pdf
BC Hydro. 2017. Campbell River Water Use Plan - Annual Report 2017	https://www.bchydro.com/content/dam/BCHydro/customer-portal/documents/corporate/environment-sustainability/water-use-planning/vancouver-island/jht-annual-report-2017-10-31.pdf
BC Hydro. 2017. Cheakamus Project Water Use Plan – Annual Report 2017	https://www.bchydro.com/content/dam/BCHydro/customer-portal/documents/corporate/environment-sustainability/water-use-planning/lower-mainland/cms-annual-report-2017-11-29.pdf
BC Hydro. 2018. Campbell River Water Use Plan - Annual Report 2018	https://www.bchydro.com/content/dam/BCHydro/customer-portal/documents/corporate/environment-sustainability/water-use-planning/vancouver-island/campbell-river/jht-annual-report-2018-10-31.pdf
BC Hydro. 2018. Cheakamus Project Water Use Plan – Annual Report 2018	https://www.bchydro.com/content/dam/BCHydro/customer-portal/documents/corporate/environment-sustainability/water-use-planning/lower-mainland/cms-annual-report-2018-11-30.pdf
BC Hydro. 2019. Coquitlam-Buntzen Water Use Plan – Annual Report 2019	https://www.bchydro.com/content/dam/BCHydro/customer-portal/documents/corporate/environment-sustainability/water-use-planning/lower-mainland/coq-annual-report-2019-04-30.pdf
Birnie‐Gauvin, K., Aarestrup, K., Riis, T.M., Jepsen, N. and Koed, A., 2017. Shining a light on the loss of rheophilic fish habitat in lowland rivers as a forgotten consequence of barriers, and its implications for management. Aquatic Conservation: Marine and Freshwater Ecosystems, 27(6), pp.1345-1349.
Brusca, R.C., Álvarez-Borrego, S., Hastings, P.A. and Findley, L.T., 2017. Colorado River flow and biological productivity in the Northern Gulf of California, Mexico. Earth-Science Reviews, 164, pp.1-30.
Burt, D.W. 2017. Jordan River Water Use Plan – Synthesis of Monitoring Programs Conducted from 2005 to 2011. Prepared for BC Hydro Water Use Planning, Burnaby BC.
Chateauvert, A., Linnansaari, T., Yamazaki, G. and Curry, R.A., 2015. Considerations for Large Dam Removals.
Drieschner, D., K. Hawes, M.A. Olson-Russello, and J. Schleppe. 2008. Arrow Lakes Tributary Fish Migration Access. Status of Knowledge Report. Program No. CLBMON-32 / Q8-8004. Ecoscape Environmental Consultants Ltd. Kelowna, BC. 99pp. + appendices.
Ellender, B.R., Wasserman, R.J., Chakona, A., Skelton, P.H. and Weyl, O.L., 2017. A review of the biology and status of Cape Fold Ecoregion freshwater fishes. Aquatic Conservation: Marine and Freshwater Ecosystems, 27(4), pp.867-879.
Hamilton, J., Rondorf, D., Hampton, M., Quiñones, R., Simondet, J. and Smith, T., 2011. Synthesis of the effects to fish species of two management scenarios for the secretarial determination on removal of the lower four dams on the Klamath River. US fish and Wildlife Service, Yreka.
Hunter, M.A., 1992. Hydropower flow fluctuations and salmonids: a review of the biological effects, mechanical causes, and options for mitigation. State of Washington, Department of Fisheries, Habitat Management Division.
International Association for Hydro-Environment Engineering and Research. 2018. 7th IAHR International Symposium on Hydraulic Structures, ISHS 2018
Langshaw, R.B., Graf, P.J. and Pearsons, T.N., 2018. Hydropower and high productivity in the Hanford Reach: A synthesis of how flow management may benefit fall Chinook Salmon in the Columbia River, USA. Wiley Interdisciplinary Reviews: Water, 5(2), p.e1275.
Linnansaari, T., Wallace, B., Curry, R.A. and Yamazaki, G., 2015. Fish passage in large rivers: A literature review. Mactaquac Aquatic Ecosystem Study Report Series, 2016.
Lobón‐Cerviá, J., Rasmussen, G.H. and Mortensen, E., 2017. Discharge‐dependent recruitment in stream‐spawning brown trout. In Brown trout: biology, ecology and management (pp. 299-318). Wiley.
McArthur, M., Martel, G., Berdusco, J. and Marrello, M. 2010. Assessment of Rampdown Duration to Minimize River Stage Change During Full Plant Outages (SPNMON-1). BC Hydro, Burnaby, BC.
Melcher, A.H., Bakken, T.H., Friedrich, T., Greimel, F., Humer, N., Schmutz, S., Zeiringer, B. and Webb, J.A., 2017. Drawing together multiple lines of evidence from assessment studies of hydropeaking pressures in impacted rivers. Freshwater Science, 36(1), pp.220-230.
Melis-2017-Using Large Scale Flow Experiments to Rehabilitate Colorado River Ecosystem Function in Grand Canyon Basis for an Adaptive Climate Resilient S
Miller, K.A., Casas-Mulet, R., de Little, S.C., Stewardson, M.J., Koster, W.M. and Webb, J.A., 2018. Deficiencies in our understanding of the hydro-ecology of several native Australian fish: a rapid evidence synthesis. Marine and Freshwater Research, 69(8), pp.1208-1221.
Moreira, M., Hayes, D.S., Boavida, I., Schletterer, M., Schmutz, S. and Pinheiro, A., 2019. Ecologically-based criteria for hydropeaking mitigation: A review. Science of the Total Environment, 657, pp.1508-1522.
Nieminen, E., Hyytiäinen, K. and Lindroos, M., 2017. Economic and policy considerations regarding hydropower and migratory fish. Fish and Fisheries, 18(1), pp.54-78.
NMFS (National Marine Fisheries Service). 2011. Biological Opinion for ESA Section 7 consultation for the Jackson Hydroelectric Project, FERC Project No, 2157-188. NMFS Consultation F/NWR/2010/01972.	20110209-5130
NMFS (National Marine Fisheries Service). 2012. Biological Opinion, Not Likely to Adversely Affect Determination, and Essential Fish Habitat Consultation for the Skagit River Hydroelectric Project, FERC Project No. 553.	20121121-5124
Pacific Gas and Electric Company. 2012. Mokelumne River Project (FERC Project No. 137) Block Water Rationale Report - Guiding document outlining the collaborative agreement of the ERC and FS Team in 2011 for block water use in Years 6-10 of the Stream Ecology Monitoring Program, 2012-2016.	20120531-5358
PacifiCorp-2005-Technical Report Klamath Hydroelectric Project (FERC Project 2082) Evaluation of the Effects of Flow Fluctuation on Aquatic Resources within the J.C. Boyle Peaking Reach	20050816-5066
Pelicice, F.M., Azevedo‐Santos, V.M., Vitule, J.R., Orsi, M.L., Lima Junior, D.P., Magalhães, A.L., Pompeu, P.S., Petrere Jr, M. and Agostinho, A.A., 2017. Neotropical freshwater fishes imperilled by unsustainable policies. Fish and fisheries, 18(6), pp.1119-1133.
Petts, G.E., 1989. Perspectives for ecological management of regulated rivers. Alternatives in regulated river management, pp.3-24.
Reiser, D. W., Nightengale, T., Hendrix, N. and Beck, S. 2005. Effects of pulse flows on benthic macroinvertebrates and fish – a review and synthesis of information. Prepared by R2 Resource Consultants for Pacific Gas and Electric Company. Pages 56-200 in The US Fish & Wildlife Service submits comments on FERCs Section 10(j) Preliminary Determination of Inconsistency for the Hells Canyon Hydroele…	20061130-0150
Rolls, R.J. and Bond, N.R., 2017. Environmental and ecological effects of flow alteration in surface water ecosystems. In Water for the Environment (pp. 65-82). Academic Press.
Roni, P., 2019. Does river restoration increase fish abundance and survival or concentrate fish? The effects of project scale, location, and fish life history. Fisheries, 44(1), pp.7-19.
Rosenfeld, J.S., 2017. Developing flow–ecology relationships: Implications of nonlinear biological responses for water management. Freshwater Biology, 62(8), pp.1305-1324.
Rulifson, R.A. and C.S. Manooch, III (eds). 1993. Roanoke River Water Flow Committee Report for 1991 -1993. Published by the Albemarle-Pamlico Estuarine Study, Raleigh, NC. Project No. APES 93-18, 384 p.
Sabater, S., Bregoli, F., Acuña, V., Barceló, D., Elosegi, A., Ginebreda, A., Marcé, R., Muñoz, I., Sabater-Liesa, L. and Ferreira, V., 2018. Effects of human-driven water stress on river ecosystems: a meta-analysis. Scientific reports, 8(1), pp.1-11
Saltveit, S.J., Brabrand, Å. and Brittain, J.E., 2019. Rivers need floods: Management lessons learnt from the regulation of the Norwegian salmon river, Suldalslågen. River Research and Applications, 35(8), pp.1181-1191.
Sammons, S.M. and M.J. Maceina. 2017. Literature review of the impacts of hydropeaking on riverine warm water biota
Scotton, K. & Beckmann, M.A. 2017. Stave River Water Use Plan Technical Report Seasonal Timing and Assemblages of Resident Fish Prepared for BC Hydro Water Use Requirements and Syem’Quantlen Business Group. Prepared by: PGL Environmental Consultants. Vancouver, BC.
Soininen, N., Belinskij, A., Vainikka, A. and Huuskonen, H., 2019. Bringing back ecological flows: migratory fish, hydropower and legal maladaptivity in the governance of Finnish rivers. Water international, 44(3), pp.321-336.
Taylor, M.J., 2017. The influence of flow management and habitat improvement works on fish communities in Yorkshire rivers (Doctoral dissertation, University of Hull).
Thompson, R.M., King, A.J., Kingsford, R.M., Mac Nally, R. and Poff, N.L., 2018. Legacies, lags and long‐term trends: Effective flow restoration in a changed and changing world. Freshwater Biology, 63(8), pp.986-995
US Fish and Wildlife Service. 2006. The US Fish & Wildlife Service submits comments on FERC's Section 10(j) Preliminary Determination of Inconsistency for the Hells Canyon Complex Hydro Proj-1971.	20061130-0150
US Fish and Wildlife Service. 2015. Amended Preliminary Prescription and Comments of USFWS CBFO under P-405. FERC Accession number 20150807-5184	20150807-5184
Walburg, C.H. 1981. Effects of reservoir release on tailwater ecology: a literature review
Warren, A.M., 2017. The impact of river flow on the distribution and abundance of salmonid fishes (Doctoral dissertation, University of St Andrews).
Wedderburn, S.D., Hammer, M.P., Bice, C.M., Lloyd, L.N., Whiterod, N.S. and Zampatti, B.P., 2017. Flow regulation simplifies a lowland fish assemblage in the Lower River Murray, South Australia. Transactions of the Royal Society of South Australia, 141(2), pp.169-192.
Wheeler, K., Wenger, S.J. and Freeman, M.C., 2018. States and rates: Complementary approaches to developing flow‐ecology relationships. Freshwater Biology, 63(8), pp.906-916.
Wu, H., Chen, J., Xu, J., Zeng, G., Sang, L., Liu, Q., Yin, Z., Dai, J., Yin, D., Liang, J. and Ye, S., 2019. Effects of dam construction on biodiversity: A review. Journal of cleaner production.
Yan, J., Fu, X., Yang, Z. and Liu, Q., 2018. Hydraulic method to determine the ecological flow for fish. In MATEC Web of Conferences (Vol. 246, p. 01110). EDP Sciences.
Yang, T., Cui, T., Xu, C.Y., Ciais, P. and Shi, P., 2017. Development of a new IHA method for impact assessment of climate change on flow regime. Global and planetary change, 156, pp.68-79.

## Sheet: Unobtainable
Full citation	Explanation	URL (if applicable)/FERC Accession number (if applicable)
BC Hydro. 2014. BC Hydro. 2014. BC Hydro. 2014. CLBMON-20 Mid Columbia River White Sturgeon Spawning Habitat Assessment - AppendicesAppendices for Effects of Flow Changes on White Sturgeon Spawning, Incubation, and Early Rearing Habitats in the Middle Columbia River Implementation Years 1-4 Study Period Jun 2010 to Aug 2014 – September 2015. https://www.bchydro.com/content/dam/BCHydro/customer-po…	not accessible	https://www.bchydro.com/content/dam/BCHydro/customer-portal/documents/corporate/environment-sustainability/water-use-planning/southern-interior/part2-clbmon-20-clbmon-54-yr1-4-2014-09-12.pdf
BC Hydro. 2014. BC Hydro. 2014. BC Hydro. 2014. CLBMON-54 Mid Columbia River Effects of Flow Changes on Incubation and Early Rearing Sturgeon - Appendices Appendices for Mid Columbia River Effects of Flow Changes on White Sturgeon Spawning, Incubation, and Early Rearing Habitats Year 1 to 4 Study Period 2010 to 2014 - September 2014. https://www.bchydro.com/content/dam/BCHydro/customer-portal/doc…	not accessible	https://www.bchydro.com/content/dam/BCHydro/customer-portal/documents/corporate/environment-sustainability/water-use-planning/southern-interior/part2-clbmon-20-clbmon-54-yr1-4-2014-09-12.pdf
Black Canyon Hydro LLC. 2013. Black Canyon Hydro LLC. 2013. Black Canyon Hydro LLC. 2013. ILP Rev. Study Plan of Black Canyon Hydro, LLC under P-14110.. 20130107-5172. FERC Accession number 20130107-5172. FERC Accession number 20130107-5172	not accessible	20130107-5172
California Institute for Water Resources - California Institute for Water	insufficient information
Central Nebraska Public Power & Irrigation. 2007. Central Nebraska Public Power & Irrigation. 2007. Central Nebraska Public Power & Irrigation. 2007. Central Nebraska Public Power & Irrigation District's CD containing Governance Committee's Final Platte River Recovery Implementation Program, Cooperative Agreement under P-1417.. 20070305-4013. FERC Accession number 20070305-4013. FERC Accession nu…	not accessible	20070305-4013
Domtar Maine Corp. 2009. Domtar Maine Corp. 2009. Domtar Maine Corp. 2009. Appl. For License / Relicense of West Branch Project for Domtar Maine Corp. under P-2618.Availability: Public. 20090319-5099. FERC Accession number 20090319-5099. FERC Accession number 20090319-5099	not accessible	20090319-5099
Essig, R., Laney, R.W., Appelman, M.H., Harris, F.A., Rulifson, R.A. and Nelson, K.L., 2018, August. Atlantic Striped Bass: An interjurisdictional fisheries management success story. In 148th Annual Meeting of the American Fisheries Society. AFS.	not accessible
Eugene Water & Electric Board. 2006. Eugene Water & Electric Board. 2006. Eugene Water & Electric Board. 2006. Eugene Water & Eelectric Board's CD containing Appendix to Exhibit E, Appendix E-6H Aquatic Habitats and Instream Flows regarding the Carmen-Smith Hydroelectric Project under P-2242. (vidoe not loade. 20061124-4013. FERC Accession number 20061124-4013. FERC Accession number 20061124-4013	not accessible	20061124-4013
Exelon Generation Company. 2012. Exelon Generation Company. 2012. Exelon Generation Company. 2012. Volume 1 of 2-Public (Part 1: RSP 3.1-3.12)Updated Study Report, Exelon Generation Company, LLC under P-405.. 20120124-5004. FERC Accession number 20120124-5004. FERC Accession number 20120124-5004	not accessible	20120124-5004
George. 2019. Calculating Flow-Ecology Relationships to Interpret Historical Streamflow Alteration for Basins in the Contermionus United States	insufficient information
Logan City Light & Power. 2016. Logan City Light & Power. 2016. Logan City Light & Power. 2016. This supplemental filing contains responses to 22FEB16 FERC comments and supporting items for Logan Number 2 Project license amendment application of Logan City Light & Power under P-4285.. 20160323-5088. FERC Accession number 20160323-5088. FERC Accession number 20160323-5088	not accessible	20160323-5088
Loup River Public Power District. 2010. Union Electric Company. 2007. Union Electric Company dba AmerenUE's CD containing Volume I, II & V - Study Reports to its Draft License Application Documents for the Taum Sauk Pumped-Storage Project under P-2277. FERC Accession number 20071017-4010. FERC Accession number 20100827-5011	not accessible	20100827-5011
PacifiCorp. 2015. PacifiCorp. 2015. PacifiCorp. 2015. ILP Initial or Updated Study Report of PacifiCorp under P-2337, Prospect No. 3 Hydroelectric Project: Filing of Initial Study Reports: Confidential Information Notice, Letter, and 12 Public Files and 2 Privileged Files.. 20150512-5107. FERC Accession number 20150512-5107. FERC Accession number 20150512-5107	not accessible	20150512-5107
Public Utility District #2 of Grant County. 2003. Public Utility District #2 of Grant County. 2003. Public Utility District #2 of Grant County. 2003. Public Utility District #2 of Grant County, WA's Final Application for New License for Priest Rapids Hydroelectric Proj-2114. CD 2 of 5. Directory: E:Technical AppendicesE4-Fish Resources.. 20031029-0236. FERC Accession number 20031029-0236. FERC Ac…	not accessible	20031029-0236
South Feather Water and Power Agency. 2007. South Feather Water and Power Agency. 2007. South Feather Water and Power Agency. 2007. South Feather Water and Power Agency's CD containing Second Stage Consultation - Response to Draft License Application Letters re the license application for the South Feather Power Project under P-2088. 20070326-4009. FERC Accession number 20070326-4009. FERC Access…	not accessible	20070326-4009
TransCanada Hydro Northeast Inc. 2016. TransCanada Hydro Northeast Inc. 2016. TransCanada Hydro Northeast Inc. 2016. ILP May 16, 2016 Updated Study Reports of TransCanada Hydro Northeast Inc. under P-1855, et. al. and Status summary on studies previously to be filed in the future.. 20160517-5034. FERC Accession number 20160517-5034. FERC Accession number 20160517-5034	not accessible	20160517-5034
Union Electric Company. 2007. Union Electric Company. 2007. Union Electric Company. 2007. Union Electric Company dba AmerenUE's CD containing Volume I, II & V - Study Reports to its Draft License Application Documents for the Taum Sauk Pumped-Storage Project under P-2277. FERC Accession number 20071017-4010. FERC Accession number 20071017-4010. FERC Accession number 20071017-4010	not accessible	20071017-4010
