# Supplementary material for: How do changes in flow magnitude due to hydropower operations affect fish abundance and biomass in temperate regions? A systematic review
Source: Environ Evid. 2022 Feb 4;11:3. doi: 10.1186/s13750-021-00254-8 (PMC8813579; doi:10.1186/s13750-021-00254-8)
Supplement: Supplementary file 5 — Additional file 5. Data-extraction sheet. Contains the coding (extracted data) for all articles/studies included in the narrative synthesis. Includes a description of the coding form, the actual coding of all articles/studies, and a list of supplementary articles. [file 13750_2021_254_MOESM5_ESM.xlsx]

## Sheet: Description
Column ID	Data on Article	Description	Notes
A	Study identification	Hydro dam/facility name (site)
B		Site_ID	Use intervention site name (Dam, facility). If not Dam name, use facility. If no Facility name, use intervention river. When multiple dams on same river (i.e., hydopower scheme) use the single facility name or river if there are three or more dams/facilities. If there are multiple rivers, use NR. When there are less than three dams/facilities combine intervention site names (i.e., Keenleyside_Bri…
C		Unique Article ID	An independent publication (i.e., the primary source of relevant information)
D		Study ID	When multiple studies are reported within one article they are entered as independent lines in the database. Here, we define a study to be an experiment or observation that was undertaken over a specific time period at a particular site(s) reported as separate waterbodies that were not treated as replicates within the article.
E		Study_ID
F		Dataset ID	Multiple non-independent data sets (separate rows) that share the same Study ID (used in quantitative synthesis): (1) A single independent study from a single article; or (2) when a single independent study reported separate relevant comparisons for the same or different species, and different: (a) operating conditions (e.g., different flow magnitidues/intensities, operational regime); (b) outcom…
G		Multiple row description
H		Site Name (Hydro Dam or Hydrofacility name)
I	Article info	Full Citation
J		Citation
K		Authors
L		Year
M		Title
N		Publication Type
O		Pub_Type	CP = commerically published, GL = all other sources
P		Supplementary Material
Q	Study Summary	Objective
R		Project label (from study validity assessment)	Only include label if multiple projects for a given study; otherwise, leave blank. If a study contained more than one project (i.e., differed with respect to one or more components of the study validity criteria), each project will receive an individual validity rating and be labelled in the data-extraction table with letters (e.g., “Avery 1996 a/b/c" indicating that there are 3 projects). Upper …
S		Study Validity Category
T	Study location	Country
U		State/Province
V		Climate zone	Koeppen - Geiger classification http://koeppen-geiger.vu-wien.ac.at/
W		Waterbody name
X		Waterbody type
Y		Hydro dam name
Z		Hydropower facility name
AA		Dam size
AB		Operational Capacity (free form)
AC		Operational Regime
AD	Study design information	Study Design	Any studies that use a CI-gradient within the same waterbody (multiple sites with distance from dam) - highlight (yellow) and do not extract quantitative data yet. For CI-gradient across different waterbodies - go ahead and extract data.
AE		Type of temporal comparison
AF		Study design description (free form)
AG		Site description (Free-form)	Are the comparator/intervention sites well-matched? Include information on substrate, cover, river depth, width and any other descriptive information that will aid in determining whether sites are well-matched.
AH		Study Class
AI		Time since intervention (in years)	Time (in years) elapsed from start of intervention to first sampling year
AJ	Timescale (FOR SPATIAL STUDY DESIGNS ONLY)	Sampling years	Record each year fish outcomes were sampled separated by a comma eg., 1998, 1999, 2000 e.g., 2001, 2003. If there are multiple seasons with same treatment, list seasons per year eg. 1998 (July, October), 1999 (July, October).
AK		Monitoring duration (years)	Number of years after a change in magnitude for which results were monitored. If sampling occured within the same year as change, include that year in count. For BA studies, this would be the number of After years (e.g., 2000, 2001, 2003 = 3, record 3); If multiple After years were sampled for CI designs, extract data for each year separately (i.e., separate rows) - here, years since change will …
AL		Sampling season	Indicate the meterological season (for northern or southern hemisphere) in which sampling occurred and fish data is reported. In cases where multiple seasons are sampled but data are not separated and reported by season, all relevant seasons sampled will be included in this column, separated by commas (e.g., sampling was conducted monthly from May-September but all data combined; Spring, Summer, …
AM		Timescale Comment
AN	Intervention and comparator	Control site type
AO		Intervention description
AP		Direction of flow magnitude change (Increase/ Decrease/No change)	Qualitative indication of change in flow magnitude (if known).
AQ		Treatment magnitude (location in text)	Flow magnitude across treatment sites/time periods or single value if only one site/time period. If the magnitude varied slightly across treatments, use average.
AR		Comparator magnitude (location in text)	Flow magnitude across comparator sites/time periods or single value if only one site/time period. If the magnitude varied slightly across comparators, use average.
AS		Treatment magnitude Minimum (m3/s)
AT		Treatment Magnitude Maximum (m3/s)
AU		Treatment magnitude Mid-point (m3/s)
AV		Comparator magnitude Minimum (m3/s)
AW		Comparator magnitude Maximum (m3/s)
AX		Comparator magnitude Mid-point (m3/s)
AY		Flow magnitude period	Give the period for which flow magnitude was determined (i.e., March 1994-May 1995).
AZ		Comments (on magnitude)
BA		Other flow regime component alterations during same time period
BB		If Unclear for other flow components alterations, why?
BC		Comments (on other flow regime component alterations)	List other flow component alterations
BD		Other potential confounders
BE		Potentially impacted by stocking? Y/N	Is it is unclear whether waterbody is influenced by stocking? This may include, but is not limited to instances where authorsmention that stocking occurred in the past but do not indicate whether the population is established, or because of another supplementary article that includes information on stocking which is not mentioned in the main article.
BF	Outcome	Outcome
BG		Outcome metric
BH		Outcome description (free form)
BI		Comparison level
BJ		Sampling method
BK		Outcome data type
BL		Single and total group outcome data recorded? (Y/N)	When authors included both a total group outcome (i.e., total abundance) and single group data (i.e., abundance of a particular age group) and both are recorded, indicate. Not applicable for species data, as no total outcomes will be extracted.
BM		Comments
BN	Species	Species-specific study? (Y/N)
BO		N focal species
BP		Family
BQ		Genus
BR		Species
BS		Common name
BT		Life stage
BU		Comments
BV	Study findings	Study findings (Free form)
BW	BA or CI (ALT-CI, RCA, NR): Intervention	Intervention mean	Mean value for outcome in area/time period subject to intervention.
BX		Intervention deviance	When N=1, N/A. When a mean (whether for true or pseudoreplicated units) is reported by no SD is reported or once cannot be calculated, NR.
BY		Type of Outcome reported (mean, #)
BZ		Type of Deviance (e.g, SD, SE, CI)	When N=1 and no deviation is recorded, use N/A. When a mean is recorded (whether based on true or pseudoreplicated units) but no deviation is reported or cannot be calculated, use N/A
CA		Intervention N (used by authors to calculate mean and SD/SE)	Sample size for outcome in area/time period subject to intervention. BA: either # months (within-in year), or # years (interannual)
CB		Temporal replication type
CC		Sampling Year(s)/ Season(s)	For After time period: Within-year: each after year will be extracted as a separate row (i.e., different data sets from the same study), with the mean fish abundance and variation for each after time period coming from within-year sampling (e.g., average across sampling months) so this would only include one year and any seasons sampled within that given year e.g., 2005 (Spring, Summer, Fall); no…
CD		Outcome combined across multiple sites? (for temporal study designs)
CE		Subsampled sites	Applies when multiple sites are sampled in the same river and averaged
CF		Subsampled sites comments (free-form)
CG		Assessed spatial replication
CH		Adjusted Ntrue (Determined by review team, based on author description)	This applies to any pseudoreplicated designs where review team does not agree with N as reported by authors
CI		Size of sampling unit (m2)
CJ		Length of sampling unit (m)	Used only when it is not possible to calculate size of sampling units (m^2)
CK		Outcomes calculated from reported data (Y/N)	See excel workbook: HYDRO_raw data or averages and calculations
CL		Source of data (Figure, Table #, in text)
CM		Comments
CN	BA or CI (ALT-CI, RCA, NR): Comparator	Mutiple comparisons with a single comparator (Y/N)
CO		Comparator mean
CP		Comparator deviance
CQ		Type of outcome reported (mean, #)
CR		Type of Deviance (e.g, SD, SE, CI)	When N=1 and no deviation is recorded, use N/A. When a mean is recorded (whether based on true or pseudoreplicated units) but no deviation is reported or cannot be calculated, use N/A
CS		Comparator N (used by authors to calculate mean and SD/SE)
CT		Temporal replication type
CU		Sampling Year(s)/ Season(s)	For Before time period: Within-year: If fish were sampled for only one before year (but for >1 month), that before within-year mean and variation will be used as the comparator for each separate after year (there are ways to account for the use of single comparator for multiple ES during ES calculations). e.g., 2005 (Spring, Summer, Fall); note, Intervention N could be larger than # of seasons if…
CV		Outcome combined across multiple sites? (for temporal study designs)
CW		Subsampled sites	Applies when multiple sites are sampled in the same river and averaged
CX		Subsampled sites comments (free-form)
CY		Assessed spatial replication
CZ		Adjusted Ntrue (Determined by review team, based on author description)	This applies to any pseudoreplicated or unreplicated design where review team does not agree with N as reported by authors
DA		Size of sampling unit (m2)
DB		Length of sampling unit (m)	Used only when it is not possible to calculate size of sampling units (m^2)
DC		Outcomes calculated from reported data (Y/N)	See excel workbook: HYDRO_raw data and calculations
DD		Source of data (Figure, Table #, In text)
DE		Comments
DF	BACI designs	BACI conversion
DG	BACI (BA or CI conversion): Before _Control	Before-Intervention Mean
DH		Before-Intervention Deviance
DI		Type of outcome (mean, #)
DJ		Type of Deviance (e.g, SD, SE, CI)	When N=1 and no deviation is recorded, use N/A. When a mean is recorded (whether based on true or pseudoreplicated units) but no deviation is reported or cannot be calculated, use N/A
DK		Temporal Ntrue
DL		Temporal replication type
DM		Sampling Year(s)/ Season(s)
DN		Outcome combined across multiple sites? (for temporal study designs)
DO		Subsampled sites	Applies when multiple sites are sampled in the same river
DP		Subsampled sites comments (free-form)
DQ		Assessed spatial replication
DR		Adjusted Ntrue (Determined by review team, based on author description)	This applies to any pseudoreplicated or unreplicated design where review team does not agree with N as reported by authors
DS		Size of sampling unit (m2)
DT		Length of sampling unit (m)	Used only when it is not possible to calculate size of sampling units (m^2)
DU		Outcomes calculated from reported raw data (Y/N)
DV		Source of data (Figure, Table #)
DW		Comments
DX	BACI (BA or CI conversion): After_Intervention	After-Intervention Mean
DY		After-Intervention Deviance
DZ		Type of outcome (mean, #)
EA		Type of Deviance
EB		Temporal Ntrue
EC		Temporal replication type
ED		Sampling Year(s)/ Season(s)
EE		Outcome combined across multiple sites? (for temporal study designs)
EF		Subsampled sites	Applies when multiple sites are sampled in the same river
EG		Subsampled sites comments (free-form)
EH		Assessed spatial replication
EI		Adjusted Ntrue (Determined by review team, based on author description)	This applies to any pseudoreplicated or unreplicated design where review team does not agree with N as reported by authors
EJ		Size of sampling unit (m2)
EK		Length of sampling unit (m)	Used only when it is not possible to calculate size of sampling units (m^2)
EL		Outcomes calculated from reported raw data (Y/N)
EM		Source of data (Figure, Table #)
EN		Comments
EO	CI-gradient	Correlation coefficient (r)	Measure of linear correlation between two variables (Pearson correlation coefficient)
EP		Total N	Total sample size for studies that calculated the Pearson correlation coefficient
EQ	Other stats	Exact t value	t value from an independent t-test where given in the study
ER		Approximate P value	Approximate P value where exact value of P is not given
ES		Exact P value	Exact P value where it is given in the study
ET		Exact Z value	Exact Z value where it is given in the study
EU		Exact F value	Exact F value where it is given in the study. F values will only be taken from non-omnibus tests (i.e. not ANOVA tests) because these allow us to determine pairwise statistical significance
EV		Source of other stats data (Figure, Table #)
EW	Data Information	Comments
EX		Data Extraction done by
EY		Source	EPPI, Waves, Grey Lit, Rel Reviews FLOWS: - EPPI revised - EPPI initial - Websites - Waves - Grey lit - Reviews FLOWS_Hydro: - Hydro_EPPI - Hydro_Grey lit - Hydro_Hydro BC - Hydro_FERC - Hydro_Google - Hydro_Reference lists

## Sheet: Code legend
Codes used in the database
Codes	Definitions
General codes
NR	not reported
UNCLEAR	unclear
N/A	not applicable
Publication Type
ARTICLE	journal articles
THESIS	thesis (Masters or PhD)
CONF	conference proceeding
BOOK	book
BOOK CHAP	chapter in a book
REPORT	report (government, consultant)
OTHER	e.g., news article, presentation etc.
Study validity category
HIGH
MEDIUM
LOW
Waterbody type
RIVER	river or stream or creeks
ESTUARY	estuary
RESERV	canals or diversion channels
Dam size
VLH	very low head (i.e., <5 m)
LOW	low head (i.e., <10 m)
HIGH	high head (i.e., >10 m but as specified by authors)
UNCLEAR
Operational Regime
RUN	run of river or modified run of river
STORAGE	storage dams
PEAKING	peaking dams
UNCLEAR
Study design
BA	Before-after i.e., measured outcome before change/modification to flow and then again after within same waterbody (i.e., no control site comparator), including for example before and after (i) a hydroelectric facility is built, or (ii) a change/modification to an existing hydroelectric facility i.e., infrastructure or operational modification (e.g., a comparison between base level magnitude for a…
CI	Control-impact i.e., measures outcome at a control site/section of a waterbody (e.g., waterbody with no intervention or the base level) and an impacted site/section (i.e., no BA comparison - no before data); all impact sites the same (i.e., same intervention/level of exposure)
BACI	Before-After-Control-Impact i.e., combination of BA and CI; often statistically compared by testing the site:period interaction term.
INCOM-BACI	Incomplete BACI is where data is missing for certain components of the design i.e., missing before data for control sites, preventing the data from quantitative analysis using the full BACI design
RCT	randomized control trial
RCA	Reference conditional approach (RCA) compares metrics from a site of interest to metric values for many reference sites that are not exposed to the stressor or management action. The most common application uses community composition of benthic invertebrates as the metric, but it could also be applied to other taxa, including fish, provided that dispersal or access do not limit species distributi…
NR	Normal range design i.e., a variant of the RCA involves using a normal range of conditions or identified benchmarks rather than continued sampling of reference sites. To accomplish this, an expected value or range of values needs to be scientifically established from (i) sampling of appropriate reference sites, (ii) laboratory or field studies that can be used to identify optimal values, or (iii)…
ALT-CI	an alternative level of intervention on different study waterbodies (e.g., comparison between two different but unmodified discharge ratesi.e., comparison of current discharge rate of a hydro dam vs. a faster discharge rate).
DEF_BA	Deficient BA comparison: (1) before-data is not from exactly the same site(s); (2) when there is only 1 before or after replicate and that replicate is >5 years either prior to or following intervention; OR (3) lacking sufficient information i.e., no pre-intervention dates provided
Type of temporal comparison
New_Hydro	Temporal comparison design comparing fish outcome(s) before and after a hydroelectric facility is built and thus before and after a change in the intervention within the same waterbody
Existing_Hydro_base flow	Temporal comparison design comparing fish outcome(s) at an existing hydroelectric facility where base level magnitude (before) is compared to an increase or decrease from base level magnitude after
Existing_Hydro_alt flow	Temporal comparison design comparing fish outcome(s) at an existing hydroelectric facility where one flow magnitude before (which is not no magnitude or base level magnitude) is compared to an alternate level magnitude after
N/A	Spatial design studies (e.g., CIs)
Study Class
MAN	The researcher has control over the variable of interest and the response to manipulating it is measured (looking forward in time)
NON_MAN	Sometimes called observational or natural experiments, occur when the researcher takes advantage of changes that have happened (by using existing data) or are about to happen (by taking measurements, i.e. making observations) to understand its effect (retrospecitive)
Time since intervention
<1	Sampling begins within 12 months from the initation of the intervention
1	Sampling begins between 12 months and 24 months from the initiation of the intervention
2	Sampling begins between 24 and 36 months from the initiation of the intervention
3	Sampling begins between 36 and 48 months from the initiation of the intervention
4	Sampling begins between 48 and 60 months from the initiation of the intervention
>4	Sampling beings at point more than four years (61 months or more) from the the initiaton of the intervention
NR
Sampling season
Spring	Meteorological seasons. Northern Hemisphere: March 1 - May 31; Southern Hemisphere: September 1 - November 30.
Summer	Meteorological seasons. Northern Hemisphere: June 1 - August 31; Southern Hemisphere: December 1 - February 28 (or 29).
Fall	Metoeorlogical seasons. Northern Hemisphere: September 1 - November 30; Southern Hemisphere: March 1 - May 31
Winter	Meteorlogical seasons. Northern Hemisphere: December 1 - February 28 (or 29); Southern Hemisphere: June 1 - August 31.
Control site type
NO_HYDRO	A different nearby waterbody with no hydro infrastructure
UPSTREAM	Upstream condition i.e., unmodified sections of the study waterbody
UP+DOWNSTREAM	Both up- and downstream control sites were used (i.e., unmodified sections of the study waterbody)
ALT_HYDRO	A different nearby waterbody with hydro infrastructure operating at a different but unmodified flow magnitude
N/A	Not applicable if used a BA or ALT-BA
Other flow regime component alterations
YES	There are other flow regime component alterations during same time period as magnitude changes/modifications, but authors isolate impacts (i.e., have quantitative values for other components), and/or are accounted for appropriately in analysis.
NO	Magnitude is the only flow regime alteration at site/time period.
UNCLEAR	The study (1) does not specify a flow component [e.g., the study compares an unregulated stream (or section of a stream) to a regulated stream (i.e., regulated via a hydro dam)], or (2) reports unspecified multiple components affecting flow (i.e., do not report effects of components separately to isolate individual impacts of flows components).
NR	Not reported in study. Only use if it is suspected that another change may have occurred (i.e., in a hydropeaking river, we expect that frequency may have changed). Otherwise, use NO or UNCLEAR.
If Unclear for other flow components alterations, why?
UNREG	The study does not specify a flow component [e.g., the study compares an unregulated stream (or section of a stream) to a regulated stream (i.e., regulated via a hydro dam)]
UNSPEC	The study reports unspecified multiple components affecting flow (i.e., do not report effects of components separately to isolate individual impacts of flows components)
Outcome
BIOMASS	metrics related to biomass, yield
ABUND	abundance, density, CPUE (total #s, of just 1 age class), presence/absence, number of eggs when eggs are considered an age class and not part of a spawning event
DIVERS	diversity metrics (e.g., Shannon and Simpson indices); Diversity or richness that was transformed or corrected, for example using jackknife estimates, was also regarded as relevant; The following specific outcomes were not considered eligible since they are measures of beta diversity: Jaccard’s diversity index (a measure of species turnover rather than diversity); similarity indices, such as Sore…
RICH	richness (# of species or groups of interest); Studies which reported a representative list of species in the study area based on standard survey methods suitable for the taxa of study were included in the review, and the outcome was used as a measure of species richness, even if authors did not provide a total of the number of species listed or refer to species richness explicitly.
COMP	composition (taxanomic, not age class structure)
Outcome metric
BIOMASS	biomass
YIELD	yield
ABUND	abundance
DENSITY	density
CPUE	catch per unit effort
PRES	Presence/absence
#EGGS	number of eggs when eggs are considered an age class and not part of a spawning event
SHANNON	Shannon's diversity
SIMPSON	Simpsont' diversity
RICH	total number of the species in a community
COMP	composition (taxa, population, species - not age class structure)
Comparison level
SPECIES	For diversity, richness,composition outcomes, comparisons were made at the species level
GENERA	For diversity, richness,composition outcomes, comparisons were made at the genera level
FAMILY	For diversity, richness,composition outcomes, comparisons were made at the family level
ORDER	For diversity, richness,composition outcomes, comparisons were made at the order level
OTHER	For diversity, richness,composition outcomes, comparisons were made at some other level e.g., functional type
N/A	For abundance and biomass outcomes
Sampling method
GEAR	active and/or passive gear (e.g. Electrofishing, gill-, fyke-, seine-netting, trapping). No mark-recapture techniques included.
ANGLING	angling
TELEM	telemetry (acoustic or radio)
VISUAL	observation, snorkelling, underwater cameras, electronic counter
MARK	mark-recapture (e.g., fin clipping) techniques. Assume use of various types of gear.
PIT	passive integrated transponder tags
MULTIPLE	multiple methods combined (i.e., electrofishing and angling results pooled)
OTHER	e.g., commercial fishery catch data that does not specify method(s) used; specify method in comments column if OTHER selected. Other examples include: passive acoustic recorders, hydroacoustics (such as SONAR)
Outcome data type
QUANT	outcomes for treatment and comparator groups are reported as quantitative values
SEMI_QUANT	outcomes are reported as semi-quantitative values (e.g., presence before and a quantiative value after a change in flow)
QUAL	outcomes for treatment and comparator groups are reported as qualitative descriptors (e.g., presence/absence before and after a change in flow)
Life stage
EGG	Eggs, nests/redds
LARV	Larvae, Alevins, free embryos
AGE0	Fry, Parr (0+), Age0+, YOY
JUV	Age 1+, Parr (1+), Juvenile, fingerling (if specific developmental stage not identified), smolt.
ADULT	adult, spawner, kelt
MIXED	assortment of life stages not isolated
NR	not reported
Assessed spatial replication
True_rep	The replication used by authors is considered to be true replication (i.e., mean abundance is determined from two control sites in two spatially independent rivers, therefore N=2)
Pseudo_rep	The replication used by the authors is considered to be pseudoreplicated (i.e., the sites the authors use are likely not spatially independent; for example if the authors state N=4 for their calcualtions of the mean abundance, but two sites are in one river, and two sites are in another river, then in reality N=2).
Un_rep	The replication used by authors is considered to be unreplicated (i.e., while the authors provide a mean abundance, there is truly only one site sampled many times. The authors state that N=9, but in reality N=1 sampled nine times, once per month).
N/A	Not applicable for BA studies.
Subsampled sites
Independent	When subsampled sites in the same river are spatially independent [as stated by authors or assumed by methods (e.g., use of block nets, mark-recapture)].
Non_independent	When subsampled sites in the same river are spatially non-independent (as stated by authors or determined by reviewers).
Unclear	If it is not possible to determine from provided information how samples were treated during sampling or where sites were possition in relation to each other.
N/A	Not applicable for BA, when only one site was sampled within the same river or if Ntrue >1 (i.e., articles sample in different rivers).
Temporal replication type
Within-year	> 1 temporal replicates (i.e., months/seasons in a given year) for either before and/or after time periods.
Interannual	> 1 temporal replicates (i.e., years) for either before and/or after time periods.
Unreplicated	the fish outcome was only sampled once in a given study
N/A	Spatial design studies (e.g., CIs)
Outcome combined across multiple sites? (for temporal study designs)
Yes	When a single waterbody was sampled in a BA design at multiple locations downstream of the hydro dam, and the study combines fish outcomes across sites (e.g., total or average fish abundance across downstream locations)
No	When a single waterbody was sampled in a BA design at one location only, or studies report fish outcomes separately for each downstream location
Unclear	It is unclear whether the fish outcome is combined across sites within a single waterbody for a BA design.
N/A	Spatial design studies (e.g., CIs)
Direction of flow magnitude change
Peakflow_Inc	Increase in reported peak flow magnitude from the before to the after period, or when peak flow magnitude of the intervention site is lower than the comparator site (reported as qualitative or quantiative measure of alterations in flood, peak, or high flow etc.)
Peakflow_Dec	Decrease in reported peak flow magnitude from the before to the after period, or when peak flow magnitude of the intervention site is lower than the comparator site (reported as qualitative or quantiative measure of alterations in flood, peak or high flow etc.)
Baseflow_Inc	Increase in reported base flow magnitude from the before to the after period, or when base flow magnitude of the intervention site is lower than the comparator site (reported as qualtiative or quantiatve meausre of alterations in base flow, low flow or drought conditions).
Baseflow_Dec	Decrease in reported base flow magnitude from the before to the after period, or when base flow magnitude of the intervention site is lower than the comparator site (reported as qualtiative or quantiatve meausre of alterations in base flow, low flow or drought conditions).
AvgDischarge_Inc	Increase in reported average flow magnitude from the before to the after period, or when average flow magnitude of the intervention site is lower than the comparator site (reported as qualiative or quantitiave changes in discharge, total flow or mean flow)
AvgDischarge_Dec	Decrease in reported average flow magnitude from the before to the after period, or when average flow magnitude of the intervention site is lower than the comparator site (reported as qualiative or quantitiave changes in discharge, total flow or mean flow)
ShortVar_Inc	Increase in reported short-term variation from the before to the after period, or when average flow magnitud eof the intervention site is lower than the comparator site (reported as qualtiative or quantiative changes in discharge, total flow or mean flow)
ShortVar_Dec	Decrease in reported short-term variation from the before to the after period, or when average flow magnitud eof the intervention site is lower than the comparator site (reported as qualtiative or quantiative changes in discharge, total flow or mean flow)
UNSPEC	1) The study does not specify a flow magnitude or direction of change [e.g., the study compares an unregulated stream (or section of a stream) to a regulated stream (i.e., regulated via a hydro dam)]; 2) The study reports unspecified multiple flow magnitude elements and flow magnitude direction (i.e., do not report effects of elements separately to isolate individual impacts of flows mangitude el…
UNCLEAR	Unclear description of change in flow.

## Sheet: Extraction Sheet
Study identification								Article info								Study Summary			Study location										Study design information						Timescale (FOR SPATIAL STUDY DESIGNS ONLY)				Intervention and comparator
Hydro dam/facility name (site)	Site_ID	Unique Article ID	Study ID	Study_ID	Dataset ID	Multiple row description	Site Name (Hydro Dam or Hydrofacility name)	Full Citation	Citation	Authors	Year	Title	Publication Type	Pub_Type	Supplementary Material	Objective	Project label (from study validity assessment)	Study Validity Category	Country	State/Province	Climate zone	Waterbody name	Waterbody type	Hydro dam name	Hydropower facility name	Dam size	Operational Capacity (free form)	Operational Regime	Study Design	Type of temporal comparison	Study design description (free form)	Site description (Free-form)	Study Class	Time since intervention (in years)	Sampling years	Monitoring duration (years)	Sampling season	Timescale Comment	Control site type	Intervention description	Direction of flow magnitude change (Increase/ Decrease/No change)	Treatment magnitude (location in text)	Comparator magnitude (location in text)	Treatment magnitude Minimum (m3/s)	Treatment Magnitude Maximum (m3/s)	Treatment magnitude Mid-point (m3/s)	Comparator magnitude Minimum (m3/s)	Comparator magnitude Maximum (m3/s)	Comparator magnitude Mid-point (m3/s)
Three Gorges Dam	ThreeGorges1	3_FHM	A	ThreeGorges1_A			Three Gorges Dam	Ban, X., Diplas, P., Shih, W., Pan, B., Xiao, F. and Yun, D., 2019. Impact of Three Gorges Dam operation on the spawning success of four major Chinese carps. Ecological engineering, 127, pp.268-275.	Ban et al. 2019	Ban, X., Diplas, P., Shih, W., Pan, B., Xiao, F. and Yun, D	2019	Impact of Three Gorges Dam operation on the spawning success of four major Chinese carps	ARTICLE	CP	3 supplementary materials: 1119_FHM. (also 2_FHM) Ban Xuan, Chen Si, Pan Bao-Zhu, Du Yun, Yin Da-Cong, and Bai Mu-Chen. 2017. "The eco-hydrologic influence of the Three Gorges Reservoir on the abundance of larval fish of four carp species in the Yangtze River, China". ECOHYDROLOGY 10(1): 1-10. (overlapping interannual tail counts, discharge) 1151_FHM. Duan X, Liu S, Huang M, Qiu S, Li Z, Wang K, …	As a first step to address this problem [lack of methodologies that can properly characterize the complex flow patterns and identify the suitable streamflow conditions to support fish communities] the present study undertakes a systematic examination of 1) various indicators of hydrology (IHs), representing pertinent flow properties; 2) the associated degrees of fish spawning success, reflected b…		LOW	China	NR	Cwa Cfa	Yangtze River	RIVER	Three Gorges Dam	Three Gorges Project	HIGH	NR	STORAGE	BA	New_Hydro	Authors examined interannual trends in fish outcomes BEFORE (1997 - 2002) the closure of the Three Gorges Reservoir, and AFTER (2003-2013) the closure occured in 2003 (Appendix III) in response to changes in His (magnitude, timing, frequency, duratio and rate of change). In this study we selected four gauge stations locoated downstream of the Three Gorges Dam to evaluate its effects on downstream…	Fish sampling was done throughout the study reach (downstream of the Three Gorges Dam in the Jiangli reach), and hydrological features were measured at four gauge stations. Station 1 (Yichang) and Station 2 (Jianli) are subject to the direct impact of dam operations, while Station 3 (Chenglingi) and Station 4 (Luoshan) may experience modest modification of flows caused by the Dongting Lake. Also,…	NON_MAN	<1	N/A	N/A	N/A	N/A	N/A	The closing of the Three Gorges Dam on June 1 2003. Discharge was measured daily over the sampling period (Figure 6, 7), and water level were measured during each month of sampling, for all years of sampling before and after closure (Table 3). The regulatewater flow does not perform similarly to the natural hydrograph. The peaks of floods were leveled off and there was a drastic alteration of the…	Baseflow_Inc	pg. 270, 272, Appendix III, supplementary material.	pg. 270, 272, Appendix III, supplementary material.	pg. 270, 272, Appendix III, supplementary material.	pg. 270, 272, Appendix III, supplementary material.	pg. 270, 272, Appendix III, supplementary material.	pg. 270, 272, Appendix III, supplementary material.	pg. 270, 272, Appendix III, supplementary material.	pg. 270, 272, Appendix III, supplementary material.
Three Gorges Dam	ThreeGorges2	1151_FHM	A	ThreeGorges2_A	1	same sampling site, within year (Table 3), different year (2003), different outcome (ABUND during larval flood)	Three Gorges Dam	Duan X, Liu S, Huang M, Qiu S, Li Z, Wang K, and Chen D. 2009. "Changes in abundance of larvae of the four domestic Chinese carps in the middle reach of the Yangtze River, China, before and after closing of the Three Gorges Dam". Environmental Biology of Fishes, 86:13–22.	Duan et al. 2009	Duan X, Liu S, Huang M, Qiu S, Li Z, Wang K, and Chen D	2009	Changes in abundance of larvae of the four domestic Chinese carps in the middle reach of the Yangtze River, China, before and after closing of the Three Gorges Dam	ARTICLE	CP		This investigation was initiated to determine the influence of the Three Gorges Project on the abundance of larvae of the four domestic Chinese carps, and to make counter measures required for protection of the four domestic Chinese carps.		LOW	China	NR	Csc, Cfa	Yangtze River	RIVER	Three Gorges Dam	Three Gorges Project	HIGH	NR	UNCLEAR	BA	New_Hydro	Authors examined monthly and interannual trends in fish outcomes BEFORE (1997-May 2003) the closure of the Three Gorges dam and AFTER (June 2003 - 2004) after the closure of the Three Gorges dam, when the regulated water flow does not perform similarly to the natural hydrograph and peakks were leveled off. Comparator: May and June, 1997 - 2001, May 2002. Intervention: May - June 2003, June 2002, …	The width of the main channel was about 1200 m between revetments. The maximum water depth measured at the sampling sites was 23m.	MAN	<1	N/A	N/A	N/A	N/A	N/A	The closing of the Three Gorges Dam on June 1 2003. Discharge was measured daily over the sampling period (Figure6, 7), and water level were measured during each month of sampling, for all years of sampling before and after closure (Table 3). The regulated water flow does not perform similarly to the natural hydrograph. The peaks of floods were leveled off and there was a drastic alteration of th…	UNCLEAR	In text (pg. 20), Table 3, Figure 7	In text (pg 20), Table 3, Figure 6	In text (pg. 20), Table 3, Figure 7	In text (pg 20), Table 3, Figure 6	In text (pg. 20), Table 3, Figure 7	In text (pg 20), Table 3, Figure 6	In text (pg. 20), Table 3, Figure 7	In text (pg 20), Table 3, Figure 6
Three Gorges Dam	ThreeGorges2	1151_FHM	A	ThreeGorges2_A	2	same sampling site, within year (Table 3), different year (2004), different outcome (ABUND during larval flood)	Three Gorges Dam	Duan X, Liu S, Huang M, Qiu S, Li Z, Wang K, and Chen D. 2009. "Changes in abundance of larvae of the four domestic Chinese carps in the middle reach of the Yangtze River, China, before and after closing of the Three Gorges Dam". Environmental Biology of Fishes, 86:13–22.	Duan et al. 2009	Duan X, Liu S, Huang M, Qiu S, Li Z, Wang K, and Chen D	2009	Changes in abundance of larvae of the four domestic Chinese carps in the middle reach of the Yangtze River, China, before and after closing of the Three Gorges Dam	ARTICLE	CP		This investigation was initiated to determine the influence of the Three Gorges Project on the abundance of larvae of the four domestic Chinese carps, and to make counter measures required for protection of the four domestic Chinese carps.		LOW	China	NR	Csc, Cfa	Yangtze River	RIVER	Three Gorges Dam	Three Gorges Project	HIGH	NR	UNCLEAR	BA	New_Hydro	Authors examined monthly and interannual trends in fish outcomes BEFORE (1997-May 2003) the closure of the Three Gorges dam and AFTER (June 2003 - 2004) after the closure of the Three Gorges dam, when the regulated water flow does not perform similarly to the natural hydrograph and peakks were leveled off. Comparator: May and June, 1997 - 2001, May 2002. Intervention: May - June 2003, June 2002, …	The width of the main channel was about 1200 m between revetments. The maximum water depth measured at the sampling sites was 23m.	MAN	<1	N/A	N/A	N/A	N/A	N/A	The closing of the Three Gorges Dam on June 1 2003. Discharge was measured daily over the sampling period (Figure6, 7), and water level were measured during each month of sampling, for all years of sampling before and after closure (Table 3). The regulated water flow does not perform similarly to the natural hydrograph. The peaks of floods were leveled off and there was a drastic alteration of th…	UNCLEAR	In text (pg. 20), Table 3, Figure 7	In text (pg 20), Table 3, Figure 6	In text (pg. 20), Table 3, Figure 7	In text (pg 20), Table 3, Figure 6	In text (pg. 20), Table 3, Figure 7	In text (pg 20), Table 3, Figure 6	In text (pg. 20), Table 3, Figure 7	In text (pg 20), Table 3, Figure 6
		1151_FHM	A			COMP (Table 2; pg. 17-18, Table 2)		Duan X, Liu S, Huang M, Qiu S, Li Z, Wang K, and Chen D. 2009. "Changes in abundance of larvae of the four domestic Chinese carps in the middle reach of the Yangtze River, China, before and after closing of the Three Gorges Dam". Environmental Biology of Fishes, 86:13–22.	Duan et al. 2009	Duan X, Liu S, Huang M, Qiu S, Li Z, Wang K, and Chen D	2009	Changes in abundance of larvae of the four domestic Chinese carps in the middle reach of the Yangtze River, China, before and after closing of the Three Gorges Dam	ARTICLE
Three Gorges Dam	ThreeGorges3	1228_FHM	A	ThreeGorges3_A			Three Gorges Dam	Wang, J., Li, C., Duan, X., Chen, D., Feng, S., Luo, H., Peng, Q. and Liao, W., 2014. Variation in the significant environmental factors affecting larval abundance of four major C hinese carp species: fish spawning response to the Three Gorges Dam. Freshwater Biology, 59(7), pp.1343-1360.	Wang et al. 2014	Wang, J., Li, C., Duan, X., Chen, D., Feng, S., Luo, H., Peng, Q. and Liao, W.	2014	Variation in the significant environmental factors affecting larval abundance of four major C hinese carp species: fish spawning response to the Three Gorges Dam	ARTICLE	CP	1 supplementary material: 1151_FHM. Duan X, Liu S, Huang M, Qiu S, Li Z, Wang K, and Chen D. 2009. "Changes in abundance of larvae of the four domestic Chinese carps in the middle reach of the Yangtze River, China, before and after closing of the Three Gorges Dam". Environmental Biology of Fishes, 86:13–22. - potentially has overlapping sampling dates (larval flood data may overlap with spawning …	Our objectives were (i) to examine the pattern of variation in significant factors influencing larval abundance of the four carp species; (ii) to explore the reasons for variation in significant factors and the sharp decline in larval abundance; (ii) to assess environmental flows for enhancing carp spawning; and (iv) to discuss the general suitability of using the natural flow regime as an optima…		MEDIUM	China	NR	Cfa (Csc)	Yangtze River	RIVER	Three Gorges Dam	Three Gorges Project	HIGH	NR	PEAKING	BA	New_Hydro	Authors examined monthly and interannual trends in fish outcomes BEFORE (1997-May 2003) the closure of the Three Gorges dam and AFTER (June 2003 - 2009) after the closure of the Three Gorges dam, when the regulated water flow does not perform similarly to the natural hydrograph and peakks were leveled off. In order to examine the impacts of TGR operation, monitoring sites at teh Sanzhou section (…	Larvae were sampled in the Sanzhou section (about 400 km downstream from the Three Gorges Dam	MAN	<1	N/A	N/A	N/A	N/A	N/A	The closure of the Three Gorges Dam changed the flow regime of the Yangtze River after impoundment in 2003. Mean minimum discharge of each flow increase increased post damming, average dsicharge of each flow increase also increased post damming, averaged daily flow rise rate of each flow increase increased as did the maximum daily flow rise rate of each flow increase (Table 1).	Peakflow_Inc; Baseflow_Inc; AvgDischarge_Inc; ShortVar_Inc	Table 1	Table 1	Table 1	Table 1	Table 1	Table 1	Table 1	Table 1
E.B. Campbell Generating Station	EBCampbell	1120_FHM	A	EBCampbell_A	1	species 1 (Goldeye); year 1 (2005); summer; 3 intervention sites; 2005 comparator site	E.B. Campbell Generating Station	Enders E C, Watkinson D A, Ghamry H, Mills K H, and Franzin W G. 2017. "Fish age and size distributions and species composition in a large, hydropeaking Prairie River". Rever Research and Applications 33(8):1-11.	Enders et al. 2017	Enders E C, Watkinson D A, Ghamry H, Mills K H, and Franzin W G.	2017	Fish age and size distributions and species composition in a large, hydropeaking Prairie River	ARTICLE	CP		The objectives of this study were to compare (a) fish abundance, (b) community composition, (c) population size structure, (d) growth rates in downstream river sections below the hydropeaking generating station within an unaffected upstream section on the Saskatchewan River, Saskatchewan Canada	Enders et al. 2017a	MEDIUM	Canada	Saskatchewan	Dfb	Saskatchewan River	RIVER	NR	E.B. Campbell Generating Station	HIGH	8 turbines with a combined generating capacity of 289 MW	PEAKING	CI	N/A	Three affected sites (Sites 1-3) and one unaffected upstream Reference Site were selected to represent the available habitat types in the Saskatchewan River (Table 1). Fish were sampled during 9 days in 2005 and 6 days in 2006. Each study reach was randomly divided into cross sections ~1 river width apart. Site 1 had 12 cross sections, Sites 2 and 3 had 9 cross sections, and the Reference site ha…	Three intervention sites: Site 1 is a 5.5 km long reach located 0.2-5.7 km downstream of the E.B. Campbell Generating Station (Figure 1). The river reach at Site 1 is characterized by a high gradient single channel with no defined thalweg channel for most of the reach. Site 1 has a dominant substrate of cobble with gravel and boulders (Table 1). Site 2 is a 5.2 km long reach located 11.6 - 16.8 k…	NON_MAN	<1	2005	1	Summer	two years sampled; Year 1 of 2	UPSTREAM	The Generating Station was operated on a hydropeaking regime that ranged from 0 to 1,000 m3/s prior to 2004. When the discharge out of Tobin Lake exceeds 1,000 m3/s. The excess water is released over a spillway into a ~6-km section of the old river channel. On September 7, 2004, the operation was changed to include a minimum flow of 75 m3/s and the station discharge ranges now from 75 to 1,000 m3…	ShortVar_Inc	see table 2; fig 2; pg. 2	see table 2; fig 2; pg. 2	see table 2; fig 2; pg. 2	see table 2; fig 2; pg. 2	see table 2; fig 2; pg. 2	see table 2; fig 2; pg. 2	see table 2; fig 2; pg. 2	see table 2; fig 2; pg. 2
E.B. Campbell Generating Station	EBCampbell	1120_FHM	A	EBCampbell_A	2	species 2 (Mooneye); year 1 (2005); summer; 3 intervention sites; 2005 comparator site	E.B. Campbell Generating Station	Enders E C, Watkinson D A, Ghamry H, Mills K H, and Franzin W G. 2017. "Fish age and size distributions and species composition in a large, hydropeaking Prairie River". Rever Research and Applications 33(8):1-11.	Enders et al. 2017	Enders E C, Watkinson D A, Ghamry H, Mills K H, and Franzin W G.	2017	Fish age and size distributions and species composition in a large, hydropeaking Prairie River	ARTICLE	CP		The objectives of this study were to compare (a) fish abundance, (b) community composition, (c) population size structure, (d) growth rates in downstream river sections below the hydropeaking generating station within an unaffected upstream section on the Saskatchewan River, Saskatchewan Canada/	Enders et al. 2017a	MEDIUM	Canada	Saskatchewan	Dfb	Saskatchewan River	RIVER	NR	E.B. Campbell Generating Station	HIGH	8 turbines with a combined generating capacity of 289 MW	PEAKING	CI	N/A	Three affected sites (Sites 1-3) and one unaffected upstream Reference Site were selected to represent the available habitat types in the Saskatchewan River (Table 1). Fish were sampled during 9 days in 2005 and 6 days in 2006. Each study reach was randomly divided into cross sections ~1 river width apart. Site 1 had 12 cross sections, Sites 2 and 3 had 9 cross sections, and the Reference site ha…	Three intervention sites: Site 1 is a 5.5 km long reach located 0.2-5.7 km downstream of the E.B. Campbell Generating Station (Figure 1). The river reach at Site 1 is characterized by a high gradient single channel with no defined thalweg channel for most of the reach. Site 1 has a dominant substrate of cobble with gravel and boulders (Table 1). Site 2 is a 5.2 km long reach located 11.6 - 16.8 k…	NON_MAN	<1	2005	1	Summer	two years sampled; Year 1 of 2	UPSTREAM	The Generating Station was operated on a hydropeaking regime that ranged from 0 to 1,000 m3/s prior to 2004. When the discharge out of Tobin Lake exceeds 1,000 m3/s. the exces water is released over a spillway into a ~6-km section of the old river channel. On September 7, 2004, the operation was changed to include a minimum flow of 75 m3/s and the station discharge ranges now from 75 to 1,000 m3/…	ShortVar_Inc	see table 2; fig 2; pg. 2	see table 2; fig 2; pg. 2	see table 2; fig 2; pg. 2	see table 2; fig 2; pg. 2	see table 2; fig 2; pg. 2	see table 2; fig 2; pg. 2	see table 2; fig 2; pg. 2	see table 2; fig 2; pg. 2
E.B. Campbell Generating Station	EBCampbell	1120_FHM	A	EBCampbell_A	3	species 3 (Emerald Shiner); year 1 (2005); summer; 3 intervention sites; 2005 comparator site	E.B. Campbell Generating Station	Enders E C, Watkinson D A, Ghamry H, Mills K H, and Franzin W G. 2017. "Fish age and size distributions and species composition in a large, hydropeaking Prairie River". Rever Research and Applications 33(8):1-11.	Enders et al. 2017	Enders E C, Watkinson D A, Ghamry H, Mills K H, and Franzin W G.	2017	Fish age and size distributions and species composition in a large, hydropeaking Prairie River	ARTICLE	CP		The objectives of this study were to compare (a) fish abundance, (b) community composition, (c) population size structure, (d) growth rates in downstream river sections below the hydropeaking generating station within an unaffected upstream section on the Saskatchewan River, Saskatchewan Canada/	Enders et al. 2017a	MEDIUM	Canada	Saskatchewan	Dfb	Saskatchewan River	RIVER	NR	E.B. Campbell Generating Station	HIGH	8 turbines with a combined generating capacity of 289 MW	PEAKING	CI	N/A	Three affected sites (Sites 1-3) and one unaffected upstream Reference Site were selected to represent the available habitat types in the Saskatchewan River (Table 1). Fish were sampled during 9 days in 2005 and 6 days in 2006. Each study reach was randomly divided into cross sections ~1 river width apart. Site 1 had 12 cross sections, Sites 2 and 3 had 9 cross sections, and the Reference site ha…	Three intervention sites: Site 1 is a 5.5 km long reach located 0.2-5.7 km downstream of the E.B. Campbell Generating Station (Figure 1). The river reach at Site 1 is characterized by a high gradient single channel with no defined thalweg channel for most of the reach. Site 1 has a dominant substrate of cobble with gravel and boulders (Table 1). Site 2 is a 5.2 km long reach located 11.6 - 16.8 k…	NON_MAN	<1	2005	1	Summer	two years sampled; Year 1 of 2	UPSTREAM	The Generating Station was operated on a hydropeaking regime that ranged from 0 to 1,000 m3/s prior to 2004. When the discharge out of Tobin Lake exceeds 1,000 m3/s. the exces water is released over a spillway into a ~6-km section of the old river channel. On September 7, 2004, the operation was changed to include a minimum flow of 75 m3/s and the station discharge ranges now from 75 to 1,000 m3/…	ShortVar_Inc	see table 2; fig 2; pg. 2	see table 2; fig 2; pg. 2	see table 2; fig 2; pg. 2	see table 2; fig 2; pg. 2	see table 2; fig 2; pg. 2	see table 2; fig 2; pg. 2	see table 2; fig 2; pg. 2	see table 2; fig 2; pg. 2
E.B. Campbell Generating Station	EBCampbell	1120_FHM	A	EBCampbell_A	4	species 4 (Spottail Shiner); year 1 (2005); summer; 3 intervention sites; 2005 comparator site	E.B. Campbell Generating Station	Enders E C, Watkinson D A, Ghamry H, Mills K H, and Franzin W G. 2017. "Fish age and size distributions and species composition in a large, hydropeaking Prairie River". Rever Research and Applications 33(8):1-11.	Enders et al. 2017	Enders E C, Watkinson D A, Ghamry H, Mills K H, and Franzin W G.	2017	Fish age and size distributions and species composition in a large, hydropeaking Prairie River	ARTICLE	CP		The objectives of this study were to compare (a) fish abundance, (b) community composition, (c) population size structure, (d) growth rates in downstream river sections below the hydropeaking generating station within an unaffected upstream section on the Saskatchewan River, Saskatchewan Canada/	Enders et al. 2017a	MEDIUM	Canada	Saskatchewan	Dfb	Saskatchewan River	RIVER	NR	E.B. Campbell Generating Station	HIGH	8 turbines with a combined generating capacity of 289 MW	PEAKING	CI	N/A	Three affected sites (Sites 1-3) and one unaffected upstream Reference Site were selected to represent the available habitat types in the Saskatchewan River (Table 1). Fish were sampled during 9 days in 2005 and 6 days in 2006. Each study reach was randomly divided into cross sections ~1 river width apart. Site 1 had 12 cross sections, Sites 2 and 3 had 9 cross sections, and the Reference site ha…	Three intervention sites: Site 1 is a 5.5 km long reach located 0.2-5.7 km downstream of the E.B. Campbell Generating Station (Figure 1). The river reach at Site 1 is characterized by a high gradient single channel with no defined thalweg channel for most of the reach. Site 1 has a dominant substrate of cobble with gravel and boulders (Table 1). Site 2 is a 5.2 km long reach located 11.6 - 16.8 k…	NON_MAN	<1	2005	1	Summer	two years sampled; Year 1 of 2	UPSTREAM	The Generating Station was operated on a hydropeaking regime that ranged from 0 to 1,000 m3/s prior to 2004. When the discharge out of Tobin Lake exceeds 1,000 m3/s. the exces water is released over a spillway into a ~6-km section of the old river channel. On September 7, 2004, the operation was changed to include a minimum flow of 75 m3/s and the station discharge ranges now from 75 to 1,000 m3/…	ShortVar_Inc	see table 2; fig 2; pg. 2	see table 2; fig 2; pg. 2	see table 2; fig 2; pg. 2	see table 2; fig 2; pg. 2	see table 2; fig 2; pg. 2	see table 2; fig 2; pg. 2	see table 2; fig 2; pg. 2	see table 2; fig 2; pg. 2
E.B. Campbell Generating Station	EBCampbell	1120_FHM	A	EBCampbell_A	5	species 5 (Fathead Minnow); year 1(2005); summer; 3 intervention sites; 2005 comparator site	E.B. Campbell Generating Station	Enders E C, Watkinson D A, Ghamry H, Mills K H, and Franzin W G. 2017. "Fish age and size distributions and species composition in a large, hydropeaking Prairie River". Rever Research and Applications 33(8):1-11.	Enders et al. 2017	Enders E C, Watkinson D A, Ghamry H, Mills K H, and Franzin W G.	2017	Fish age and size distributions and species composition in a large, hydropeaking Prairie River	ARTICLE	CP		The objectives of this study were to compare (a) fish abundance, (b) community composition, (c) population size structure, (d) growth rates in downstream river sections below the hydropeaking generating station within an unaffected upstream section on the Saskatchewan River, Saskatchewan Canada/	Enders et al. 2017a	MEDIUM	Canada	Saskatchewan	Dfb	Saskatchewan River	RIVER	NR	E.B. Campbell Generating Station	HIGH	8 turbines with a combined generating capacity of 289 MW	PEAKING	CI	N/A	Three affected sites (Sites 1-3) and one unaffected upstream Reference Site were selected to represent the available habitat types in the Saskatchewan River (Table 1). Fish were sampled during 9 days in 2005 and 6 days in 2006. Each study reach was randomly divided into cross sections ~1 river width apart. Site 1 had 12 cross sections, Sites 2 and 3 had 9 cross sections, and the Reference site ha…	Three intervention sites: Site 1 is a 5.5 km long reach located 0.2-5.7 km downstream of the E.B. Campbell Generating Station (Figure 1). The river reach at Site 1 is characterized by a high gradient single channel with no defined thalweg channel for most of the reach. Site 1 has a dominant substrate of cobble with gravel and boulders (Table 1). Site 2 is a 5.2 km long reach located 11.6 - 16.8 k…	NON_MAN	<1	2005	1	Summer	two years sampled; Year 1 of 2	UPSTREAM	The Generating Station was operated on a hydropeaking regime that ranged from 0 to 1,000 m3/s prior to 2004. When the discharge out of Tobin Lake exceeds 1,000 m3/s. the exces water is released over a spillway into a ~6-km section of the old river channel. On September 7, 2004, the operation was changed to include a minimum flow of 75 m3/s and the station discharge ranges now from 75 to 1,000 m3/…	ShortVar_Inc	see table 2; fig 2; pg. 2	see table 2; fig 2; pg. 2	see table 2; fig 2; pg. 2	see table 2; fig 2; pg. 2	see table 2; fig 2; pg. 2	see table 2; fig 2; pg. 2	see table 2; fig 2; pg. 2	see table 2; fig 2; pg. 2
E.B. Campbell Generating Station	EBCampbell	1120_FHM	A	EBCampbell_A	6	species 6 (Flathead Chub); year 1 (2005); summer; 3 intervention sites; 2005 comparator sites	E.B. Campbell Generating Station	Enders E C, Watkinson D A, Ghamry H, Mills K H, and Franzin W G. 2017. "Fish age and size distributions and species composition in a large, hydropeaking Prairie River". Rever Research and Applications 33(8):1-11.	Enders et al. 2017	Enders E C, Watkinson D A, Ghamry H, Mills K H, and Franzin W G.	2017	Fish age and size distributions and species composition in a large, hydropeaking Prairie River	ARTICLE	CP		The objectives of this study were to compare (a) fish abundance, (b) community composition, (c) population size structure, (d) growth rates in downstream river sections below the hydropeaking generating station within an unaffected upstream section on the Saskatchewan River, Saskatchewan Canada/	Enders et al. 2017a	MEDIUM	Canada	Saskatchewan	Dfb	Saskatchewan River	RIVER	NR	E.B. Campbell Generating Station	HIGH	8 turbines with a combined generating capacity of 289 MW	PEAKING	CI	N/A	Three affected sites (Sites 1-3) and one unaffected upstream Reference Site were selected to represent the available habitat types in the Saskatchewan River (Table 1). Fish were sampled during 9 days in 2005 and 6 days in 2006. Each study reach was randomly divided into cross sections ~1 river width apart. Site 1 had 12 cross sections, Sites 2 and 3 had 9 cross sections, and the Reference site ha…	Three intervention sites: Site 1 is a 5.5 km long reach located 0.2-5.7 km downstream of the E.B. Campbell Generating Station (Figure 1). The river reach at Site 1 is characterized by a high gradient single channel with no defined thalweg channel for most of the reach. Site 1 has a dominant substrate of cobble with gravel and boulders (Table 1). Site 2 is a 5.2 km long reach located 11.6 - 16.8 k…	NON_MAN	<1	2005	1	Summer	two years sampled; Year 1 of 2	UPSTREAM	The Generating Station was operated on a hydropeaking regime that ranged from 0 to 1,000 m3/s prior to 2004. When the discharge out of Tobin Lake exceeds 1,000 m3/s. the exces water is released over a spillway into a ~6-km section of the old river channel. On September 7, 2004, the operation was changed to include a minimum flow of 75 m3/s and the station discharge ranges now from 75 to 1,000 m3/…	ShortVar_Inc	see table 2; fig 2; pg. 2	see table 2; fig 2; pg. 2	see table 2; fig 2; pg. 2	see table 2; fig 2; pg. 2	see table 2; fig 2; pg. 2	see table 2; fig 2; pg. 2	see table 2; fig 2; pg. 2	see table 2; fig 2; pg. 2
E.B. Campbell Generating Station	EBCampbell	1120_FHM	A	EBCampbell_A	7	species 7 (Quilback); year 1 (2005); summer; 3 intervention sites; 2005 comparator site	E.B. Campbell Generating Station	Enders E C, Watkinson D A, Ghamry H, Mills K H, and Franzin W G. 2017. "Fish age and size distributions and species composition in a large, hydropeaking Prairie River". Rever Research and Applications 33(8):1-11.	Enders et al. 2017	Enders E C, Watkinson D A, Ghamry H, Mills K H, and Franzin W G.	2017	Fish age and size distributions and species composition in a large, hydropeaking Prairie River	ARTICLE	CP		The objectives of this study were to compare (a) fish abundance, (b) community composition, (c) population size structure, (d) growth rates in downstream river sections below the hydropeaking generating station within an unaffected upstream section on the Saskatchewan River, Saskatchewan Canada/	Enders et al. 2017a	MEDIUM	Canada	Saskatchewan	Dfb	Saskatchewan River	RIVER	NR	E.B. Campbell Generating Station	HIGH	8 turbines with a combined generating capacity of 289 MW	PEAKING	CI	N/A	Three affected sites (Sites 1-3) and one unaffected upstream Reference Site were selected to represent the available habitat types in the Saskatchewan River (Table 1). Fish were sampled during 9 days in 2005 and 6 days in 2006. Each study reach was randomly divided into cross sections ~1 river width apart. Site 1 had 12 cross sections, Sites 2 and 3 had 9 cross sections, and the Reference site ha…	Three intervention sites: Site 1 is a 5.5 km long reach located 0.2-5.7 km downstream of the E.B. Campbell Generating Station (Figure 1). The river reach at Site 1 is characterized by a high gradient single channel with no defined thalweg channel for most of the reach. Site 1 has a dominant substrate of cobble with gravel and boulders (Table 1). Site 2 is a 5.2 km long reach located 11.6 - 16.8 k…	NON_MAN	<1	2005	1	Summer	two years sampled; Year 1 of 2	UPSTREAM	The Generating Station was operated on a hydropeaking regime that ranged from 0 to 1,000 m3/s prior to 2004. When the discharge out of Tobin Lake exceeds 1,000 m3/s. the exces water is released over a spillway into a ~6-km section of the old river channel. On September 7, 2004, the operation was changed to include a minimum flow of 75 m3/s and the station discharge ranges now from 75 to 1,000 m3/…	ShortVar_Inc	see table 2; fig 2; pg. 2	see table 2; fig 2; pg. 2	see table 2; fig 2; pg. 2	see table 2; fig 2; pg. 2	see table 2; fig 2; pg. 2	see table 2; fig 2; pg. 2	see table 2; fig 2; pg. 2	see table 2; fig 2; pg. 2
E.B. Campbell Generating Station	EBCampbell	1120_FHM	A	EBCampbell_A	8	species 8 (Longnose Sucker); year 1 (2005); summer; 3 intervention sites; 2005 comparator site	E.B. Campbell Generating Station	Enders E C, Watkinson D A, Ghamry H, Mills K H, and Franzin W G. 2017. "Fish age and size distributions and species composition in a large, hydropeaking Prairie River". Rever Research and Applications 33(8):1-11.	Enders et al. 2017	Enders E C, Watkinson D A, Ghamry H, Mills K H, and Franzin W G.	2017	Fish age and size distributions and species composition in a large, hydropeaking Prairie River	ARTICLE	CP		The objectives of this study were to compare (a) fish abundance, (b) community composition, (c) population size structure, (d) growth rates in downstream river sections below the hydropeaking generating station within an unaffected upstream section on the Saskatchewan River, Saskatchewan Canada/	Enders et al. 2017a	MEDIUM	Canada	Saskatchewan	Dfb	Saskatchewan River	RIVER	NR	E.B. Campbell Generating Station	HIGH	8 turbines with a combined generating capacity of 289 MW	PEAKING	CI	N/A	Three affected sites (Sites 1-3) and one unaffected upstream Reference Site were selected to represent the available habitat types in the Saskatchewan River (Table 1). Fish were sampled during 9 days in 2005 and 6 days in 2006. Each study reach was randomly divided into cross sections ~1 river width apart. Site 1 had 12 cross sections, Sites 2 and 3 had 9 cross sections, and the Reference site ha…	Three intervention sites: Site 1 is a 5.5 km long reach located 0.2-5.7 km downstream of the E.B. Campbell Generating Station (Figure 1). The river reach at Site 1 is characterized by a high gradient single channel with no defined thalweg channel for most of the reach. Site 1 has a dominant substrate of cobble with gravel and boulders (Table 1). Site 2 is a 5.2 km long reach located 11.6 - 16.8 k…	NON_MAN	<1	2005	1	Summer	two years sampled; Year 1 of 2	UPSTREAM	The Generating Station was operated on a hydropeaking regime that ranged from 0 to 1,000 m3/s prior to 2004. When the discharge out of Tobin Lake exceeds 1,000 m3/s. the exces water is released over a spillway into a ~6-km section of the old river channel. On September 7, 2004, the operation was changed to include a minimum flow of 75 m3/s and the station discharge ranges now from 75 to 1,000 m3/…	ShortVar_Inc	see table 2; fig 2; pg. 2	see table 2; fig 2; pg. 2	see table 2; fig 2; pg. 2	see table 2; fig 2; pg. 2	see table 2; fig 2; pg. 2	see table 2; fig 2; pg. 2	see table 2; fig 2; pg. 2	see table 2; fig 2; pg. 2
E.B. Campbell Generating Station	EBCampbell	1120_FHM	A	EBCampbell_A	9	species 9 (White sucker); year 1 (2005); summer; 3 intervention sites; 2005 comparator site	E.B. Campbell Generating Station	Enders E C, Watkinson D A, Ghamry H, Mills K H, and Franzin W G. 2017. "Fish age and size distributions and species composition in a large, hydropeaking Prairie River". Rever Research and Applications 33(8):1-11.	Enders et al. 2017	Enders E C, Watkinson D A, Ghamry H, Mills K H, and Franzin W G.	2017	Fish age and size distributions and species composition in a large, hydropeaking Prairie River	ARTICLE	CP		The objectives of this study were to compare (a) fish abundance, (b) community composition, (c) population size structure, (d) growth rates in downstream river sections below the hydropeaking generating station within an unaffected upstream section on the Saskatchewan River, Saskatchewan Canada/	Enders et al. 2017a	MEDIUM	Canada	Saskatchewan	Dfb	Saskatchewan River	RIVER	NR	E.B. Campbell Generating Station	HIGH	8 turbines with a combined generating capacity of 289 MW	PEAKING	CI	N/A	Three affected sites (Sites 1-3) and one unaffected upstream Reference Site were selected to represent the available habitat types in the Saskatchewan River (Table 1). Fish were sampled during 9 days in 2005 and 6 days in 2006. Each study reach was randomly divided into cross sections ~1 river width apart. Site 1 had 12 cross sections, Sites 2 and 3 had 9 cross sections, and the Reference site ha…	Three intervention sites: Site 1 is a 5.5 km long reach located 0.2-5.7 km downstream of the E.B. Campbell Generating Station (Figure 1). The river reach at Site 1 is characterized by a high gradient single channel with no defined thalweg channel for most of the reach. Site 1 has a dominant substrate of cobble with gravel and boulders (Table 1). Site 2 is a 5.2 km long reach located 11.6 - 16.8 k…	NON_MAN	<1	2005	1	Summer	two years sampled; Year 1 of 2	UPSTREAM	The Generating Station was operated on a hydropeaking regime that ranged from 0 to 1,000 m3/s prior to 2004. When the discharge out of Tobin Lake exceeds 1,000 m3/s. the exces water is released over a spillway into a ~6-km section of the old river channel. On September 7, 2004, the operation was changed to include a minimum flow of 75 m3/s and the station discharge ranges now from 75 to 1,000 m3/…	ShortVar_Inc	see table 2; fig 2; pg. 2	see table 2; fig 2; pg. 2	see table 2; fig 2; pg. 2	see table 2; fig 2; pg. 2	see table 2; fig 2; pg. 2	see table 2; fig 2; pg. 2	see table 2; fig 2; pg. 2	see table 2; fig 2; pg. 2
E.B. Campbell Generating Station	EBCampbell	1120_FHM	A	EBCampbell_A	10	species 10 (Silver redhorse); year 1 (2005); summer; 3 intervention sites; 2005 comparator site	E.B. Campbell Generating Station	Enders E C, Watkinson D A, Ghamry H, Mills K H, and Franzin W G. 2017. "Fish age and size distributions and species composition in a large, hydropeaking Prairie River". Rever Research and Applications 33(8):1-11.	Enders et al. 2017	Enders E C, Watkinson D A, Ghamry H, Mills K H, and Franzin W G.	2017	Fish age and size distributions and species composition in a large, hydropeaking Prairie River	ARTICLE	CP		The objectives of this study were to compare (a) fish abundance, (b) community composition, (c) population size structure, (d) growth rates in downstream river sections below the hydropeaking generating station within an unaffected upstream section on the Saskatchewan River, Saskatchewan Canada/	Enders et al. 2017a	MEDIUM	Canada	Saskatchewan	Dfb	Saskatchewan River	RIVER	NR	E.B. Campbell Generating Station	HIGH	8 turbines with a combined generating capacity of 289 MW	PEAKING	CI	N/A	Three affected sites (Sites 1-3) and one unaffected upstream Reference Site were selected to represent the available habitat types in the Saskatchewan River (Table 1). Fish were sampled during 9 days in 2005 and 6 days in 2006. Each study reach was randomly divided into cross sections ~1 river width apart. Site 1 had 12 cross sections, Sites 2 and 3 had 9 cross sections, and the Reference site ha…	Three intervention sites: Site 1 is a 5.5 km long reach located 0.2-5.7 km downstream of the E.B. Campbell Generating Station (Figure 1). The river reach at Site 1 is characterized by a high gradient single channel with no defined thalweg channel for most of the reach. Site 1 has a dominant substrate of cobble with gravel and boulders (Table 1). Site 2 is a 5.2 km long reach located 11.6 - 16.8 k…	NON_MAN	<1	2005	1	Summer	two years sampled; Year 1 of 2	UPSTREAM	The Generating Station was operated on a hydropeaking regime that ranged from 0 to 1,000 m3/s prior to 2004. When the discharge out of Tobin Lake exceeds 1,000 m3/s. the exces water is released over a spillway into a ~6-km section of the old river channel. On September 7, 2004, the operation was changed to include a minimum flow of 75 m3/s and the station discharge ranges now from 75 to 1,000 m3/…	ShortVar_Inc	see table 2; fig 2; pg. 2	see table 2; fig 2; pg. 2	see table 2; fig 2; pg. 2	see table 2; fig 2; pg. 2	see table 2; fig 2; pg. 2	see table 2; fig 2; pg. 2	see table 2; fig 2; pg. 2	see table 2; fig 2; pg. 2
E.B. Campbell Generating Station	EBCampbell	1120_FHM	A	EBCampbell_A	11	species 11 (Shorthead readhorse); year 1 (2005); summer; 3 intervention sites; 2005 comparator site	E.B. Campbell Generating Station	Enders E C, Watkinson D A, Ghamry H, Mills K H, and Franzin W G. 2017. "Fish age and size distributions and species composition in a large, hydropeaking Prairie River". Rever Research and Applications 33(8):1-11.	Enders et al. 2017	Enders E C, Watkinson D A, Ghamry H, Mills K H, and Franzin W G.	2017	Fish age and size distributions and species composition in a large, hydropeaking Prairie River	ARTICLE	CP		The objectives of this study were to compare (a) fish abundance, (b) community composition, (c) population size structure, (d) growth rates in downstream river sections below the hydropeaking generating station within an unaffected upstream section on the Saskatchewan River, Saskatchewan Canada/	Enders et al. 2017a	MEDIUM	Canada	Saskatchewan	Dfb	Saskatchewan River	RIVER	NR	E.B. Campbell Generating Station	HIGH	8 turbines with a combined generating capacity of 289 MW	PEAKING	CI	N/A	Three affected sites (Sites 1-3) and one unaffected upstream Reference Site were selected to represent the available habitat types in the Saskatchewan River (Table 1). Fish were sampled during 9 days in 2005 and 6 days in 2006. Each study reach was randomly divided into cross sections ~1 river width apart. Site 1 had 12 cross sections, Sites 2 and 3 had 9 cross sections, and the Reference site ha…	Three intervention sites: Site 1 is a 5.5 km long reach located 0.2-5.7 km downstream of the E.B. Campbell Generating Station (Figure 1). The river reach at Site 1 is characterized by a high gradient single channel with no defined thalweg channel for most of the reach. Site 1 has a dominant substrate of cobble with gravel and boulders (Table 1). Site 2 is a 5.2 km long reach located 11.6 - 16.8 k…	NON_MAN	<1	2005	1	Summer	two years sampled; Year 1 of 2	UPSTREAM	The Generating Station was operated on a hydropeaking regime that ranged from 0 to 1,000 m3/s prior to 2004. When the discharge out of Tobin Lake exceeds 1,000 m3/s. the exces water is released over a spillway into a ~6-km section of the old river channel. On September 7, 2004, the operation was changed to include a minimum flow of 75 m3/s and the station discharge ranges now from 75 to 1,000 m3/…	ShortVar_Inc	see table 2; fig 2; pg. 2	see table 2; fig 2; pg. 2	see table 2; fig 2; pg. 2	see table 2; fig 2; pg. 2	see table 2; fig 2; pg. 2	see table 2; fig 2; pg. 2	see table 2; fig 2; pg. 2	see table 2; fig 2; pg. 2
E.B. Campbell Generating Station	EBCampbell	1120_FHM	A	EBCampbell_A	12	species 12 (Northern Pike); year 1 (2005); summer; 3 intervention sites; 2005 comparator site	E.B. Campbell Generating Station	Enders E C, Watkinson D A, Ghamry H, Mills K H, and Franzin W G. 2017. "Fish age and size distributions and species composition in a large, hydropeaking Prairie River". Rever Research and Applications 33(8):1-11.	Enders et al. 2017	Enders E C, Watkinson D A, Ghamry H, Mills K H, and Franzin W G.	2017	Fish age and size distributions and species composition in a large, hydropeaking Prairie River	ARTICLE	CP		The objectives of this study were to compare (a) fish abundance, (b) community composition, (c) population size structure, (d) growth rates in downstream river sections below the hydropeaking generating station within an unaffected upstream section on the Saskatchewan River, Saskatchewan Canada/	Enders et al. 2017a	MEDIUM	Canada	Saskatchewan	Dfb	Saskatchewan River	RIVER	NR	E.B. Campbell Generating Station	HIGH	8 turbines with a combined generating capacity of 289 MW	PEAKING	CI	N/A	Three affected sites (Sites 1-3) and one unaffected upstream Reference Site were selected to represent the available habitat types in the Saskatchewan River (Table 1). Fish were sampled during 9 days in 2005 and 6 days in 2006. Each study reach was randomly divided into cross sections ~1 river width apart. Site 1 had 12 cross sections, Sites 2 and 3 had 9 cross sections, and the Reference site ha…	Three intervention sites: Site 1 is a 5.5 km long reach located 0.2-5.7 km downstream of the E.B. Campbell Generating Station (Figure 1). The river reach at Site 1 is characterized by a high gradient single channel with no defined thalweg channel for most of the reach. Site 1 has a dominant substrate of cobble with gravel and boulders (Table 1). Site 2 is a 5.2 km long reach located 11.6 - 16.8 k…	NON_MAN	<1	2005	1	Summer	two years sampled; Year 1 of 2	UPSTREAM	The Generating Station was operated on a hydropeaking regime that ranged from 0 to 1,000 m3/s prior to 2004. When the discharge out of Tobin Lake exceeds 1,000 m3/s. the exces water is released over a spillway into a ~6-km section of the old river channel. On September 7, 2004, the operation was changed to include a minimum flow of 75 m3/s and the station discharge ranges now from 75 to 1,000 m3/…	ShortVar_Inc	see table 2; fig 2; pg. 2	see table 2; fig 2; pg. 2	see table 2; fig 2; pg. 2	see table 2; fig 2; pg. 2	see table 2; fig 2; pg. 2	see table 2; fig 2; pg. 2	see table 2; fig 2; pg. 2	see table 2; fig 2; pg. 2
E.B. Campbell Generating Station	EBCampbell	1120_FHM	A	EBCampbell_A	13	species 13 (Cisco); year 1 (2005); summer; 3 intervention sites; 2005 comparator site	E.B. Campbell Generating Station	Enders E C, Watkinson D A, Ghamry H, Mills K H, and Franzin W G. 2017. "Fish age and size distributions and species composition in a large, hydropeaking Prairie River". Rever Research and Applications 33(8):1-11.	Enders et al. 2017	Enders E C, Watkinson D A, Ghamry H, Mills K H, and Franzin W G.	2017	Fish age and size distributions and species composition in a large, hydropeaking Prairie River	ARTICLE	CP		The objectives of this study were to compare (a) fish abundance, (b) community composition, (c) population size structure, (d) growth rates in downstream river sections below the hydropeaking generating station within an unaffected upstream section on the Saskatchewan River, Saskatchewan Canada/	Enders et al. 2017a	MEDIUM	Canada	Saskatchewan	Dfb	Saskatchewan River	RIVER	NR	E.B. Campbell Generating Station	HIGH	8 turbines with a combined generating capacity of 289 MW	PEAKING	CI	N/A	Three affected sites (Sites 1-3) and one unaffected upstream Reference Site were selected to represent the available habitat types in the Saskatchewan River (Table 1). Fish were sampled during 9 days in 2005 and 6 days in 2006. Each study reach was randomly divided into cross sections ~1 river width apart. Site 1 had 12 cross sections, Sites 2 and 3 had 9 cross sections, and the Reference site ha…	Three intervention sites: Site 1 is a 5.5 km long reach located 0.2-5.7 km downstream of the E.B. Campbell Generating Station (Figure 1). The river reach at Site 1 is characterized by a high gradient single channel with no defined thalweg channel for most of the reach. Site 1 has a dominant substrate of cobble with gravel and boulders (Table 1). Site 2 is a 5.2 km long reach located 11.6 - 16.8 k…	NON_MAN	<1	2005	1	Summer	two years sampled; Year 1 of 2	UPSTREAM	The Generating Station was operated on a hydropeaking regime that ranged from 0 to 1,000 m3/s prior to 2004. When the discharge out of Tobin Lake exceeds 1,000 m3/s. the exces water is released over a spillway into a ~6-km section of the old river channel. On September 7, 2004, the operation was changed to include a minimum flow of 75 m3/s and the station discharge ranges now from 75 to 1,000 m3/…	ShortVar_Inc	see table 2; fig 2; pg. 2	see table 2; fig 2; pg. 2	see table 2; fig 2; pg. 2	see table 2; fig 2; pg. 2	see table 2; fig 2; pg. 2	see table 2; fig 2; pg. 2	see table 2; fig 2; pg. 2	see table 2; fig 2; pg. 2
E.B. Campbell Generating Station	EBCampbell	1120_FHM	A	EBCampbell_A	14	species 14 (Trout-perch); year 1 (2005); summer; 3 intervention sites; 2005 comparator site	E.B. Campbell Generating Station	Enders E C, Watkinson D A, Ghamry H, Mills K H, and Franzin W G. 2017. "Fish age and size distributions and species composition in a large, hydropeaking Prairie River". Rever Research and Applications 33(8):1-11.	Enders et al. 2017	Enders E C, Watkinson D A, Ghamry H, Mills K H, and Franzin W G.	2017	Fish age and size distributions and species composition in a large, hydropeaking Prairie River	ARTICLE	CP		The objectives of this study were to compare (a) fish abundance, (b) community composition, (c) population size structure, (d) growth rates in downstream river sections below the hydropeaking generating station within an unaffected upstream section on the Saskatchewan River, Saskatchewan Canada/	Enders et al. 2017a	MEDIUM	Canada	Saskatchewan	Dfb	Saskatchewan River	RIVER	NR	E.B. Campbell Generating Station	HIGH	8 turbines with a combined generating capacity of 289 MW	PEAKING	CI	N/A	Three affected sites (Sites 1-3) and one unaffected upstream Reference Site were selected to represent the available habitat types in the Saskatchewan River (Table 1). Fish were sampled during 9 days in 2005 and 6 days in 2006. Each study reach was randomly divided into cross sections ~1 river width apart. Site 1 had 12 cross sections, Sites 2 and 3 had 9 cross sections, and the Reference site ha…	Three intervention sites: Site 1 is a 5.5 km long reach located 0.2-5.7 km downstream of the E.B. Campbell Generating Station (Figure 1). The river reach at Site 1 is characterized by a high gradient single channel with no defined thalweg channel for most of the reach. Site 1 has a dominant substrate of cobble with gravel and boulders (Table 1). Site 2 is a 5.2 km long reach located 11.6 - 16.8 k…	NON_MAN	<1	2005	1	Summer	two years sampled; Year 1 of 2	UPSTREAM	The Generating Station was operated on a hydropeaking regime that ranged from 0 to 1,000 m3/s prior to 2004. When the discharge out of Tobin Lake exceeds 1,000 m3/s. the exces water is released over a spillway into a ~6-km section of the old river channel. On September 7, 2004, the operation was changed to include a minimum flow of 75 m3/s and the station discharge ranges now from 75 to 1,000 m3/…	ShortVar_Inc	see table 2; fig 2; pg. 2	see table 2; fig 2; pg. 2	see table 2; fig 2; pg. 2	see table 2; fig 2; pg. 2	see table 2; fig 2; pg. 2	see table 2; fig 2; pg. 2	see table 2; fig 2; pg. 2	see table 2; fig 2; pg. 2
E.B. Campbell Generating Station	EBCampbell	1120_FHM	A	EBCampbell_A	15	species 15 (Burbot); year 1 (2005); summer; 3 intervention sites; 2005 comparator site	E.B. Campbell Generating Station	Enders E C, Watkinson D A, Ghamry H, Mills K H, and Franzin W G. 2017. "Fish age and size distributions and species composition in a large, hydropeaking Prairie River". Rever Research and Applications 33(8):1-11.	Enders et al. 2017	Enders E C, Watkinson D A, Ghamry H, Mills K H, and Franzin W G.	2017	Fish age and size distributions and species composition in a large, hydropeaking Prairie River	ARTICLE	CP		The objectives of this study were to compare (a) fish abundance, (b) community composition, (c) population size structure, (d) growth rates in downstream river sections below the hydropeaking generating station within an unaffected upstream section on the Saskatchewan River, Saskatchewan Canada/	Enders et al. 2017a	MEDIUM	Canada	Saskatchewan	Dfb	Saskatchewan River	RIVER	NR	E.B. Campbell Generating Station	HIGH	8 turbines with a combined generating capacity of 289 MW	PEAKING	CI	N/A	Three affected sites (Sites 1-3) and one unaffected upstream Reference Site were selected to represent the available habitat types in the Saskatchewan River (Table 1). Fish were sampled during 9 days in 2005 and 6 days in 2006. Each study reach was randomly divided into cross sections ~1 river width apart. Site 1 had 12 cross sections, Sites 2 and 3 had 9 cross sections, and the Reference site ha…	Three intervention sites: Site 1 is a 5.5 km long reach located 0.2-5.7 km downstream of the E.B. Campbell Generating Station (Figure 1). The river reach at Site 1 is characterized by a high gradient single channel with no defined thalweg channel for most of the reach. Site 1 has a dominant substrate of cobble with gravel and boulders (Table 1). Site 2 is a 5.2 km long reach located 11.6 - 16.8 k…	NON_MAN	<1	2005	1	Summer	two years sampled; Year 1 of 2	UPSTREAM	The Generating Station was operated on a hydropeaking regime that ranged from 0 to 1,000 m3/s prior to 2004. When the discharge out of Tobin Lake exceeds 1,000 m3/s. the exces water is released over a spillway into a ~6-km section of the old river channel. On September 7, 2004, the operation was changed to include a minimum flow of 75 m3/s and the station discharge ranges now from 75 to 1,000 m3/…	ShortVar_Inc	see table 2; fig 2; pg. 2	see table 2; fig 2; pg. 2	see table 2; fig 2; pg. 2	see table 2; fig 2; pg. 2	see table 2; fig 2; pg. 2	see table 2; fig 2; pg. 2	see table 2; fig 2; pg. 2	see table 2; fig 2; pg. 2
E.B. Campbell Generating Station	EBCampbell	1120_FHM	A	EBCampbell_A	16	species 16 (Spoonhead sculpin); year 1 (2005); summer; 3 intervention sites; 2005 comparator site	E.B. Campbell Generating Station	Enders E C, Watkinson D A, Ghamry H, Mills K H, and Franzin W G. 2017. "Fish age and size distributions and species composition in a large, hydropeaking Prairie River". Rever Research and Applications 33(8):1-11.	Enders et al. 2017	Enders E C, Watkinson D A, Ghamry H, Mills K H, and Franzin W G.	2017	Fish age and size distributions and species composition in a large, hydropeaking Prairie River	ARTICLE	CP		The objectives of this study were to compare (a) fish abundance, (b) community composition, (c) population size structure, (d) growth rates in downstream river sections below the hydropeaking generating station within an unaffected upstream section on the Saskatchewan River, Saskatchewan Canada/	Enders et al. 2017a	MEDIUM	Canada	Saskatchewan	Dfb	Saskatchewan River	RIVER	NR	E.B. Campbell Generating Station	HIGH	8 turbines with a combined generating capacity of 289 MW	PEAKING	CI	N/A	Three affected sites (Sites 1-3) and one unaffected upstream Reference Site were selected to represent the available habitat types in the Saskatchewan River (Table 1). Fish were sampled during 9 days in 2005 and 6 days in 2006. Each study reach was randomly divided into cross sections ~1 river width apart. Site 1 had 12 cross sections, Sites 2 and 3 had 9 cross sections, and the Reference site ha…	Three intervention sites: Site 1 is a 5.5 km long reach located 0.2-5.7 km downstream of the E.B. Campbell Generating Station (Figure 1). The river reach at Site 1 is characterized by a high gradient single channel with no defined thalweg channel for most of the reach. Site 1 has a dominant substrate of cobble with gravel and boulders (Table 1). Site 2 is a 5.2 km long reach located 11.6 - 16.8 k…	NON_MAN	<1	2005	1	Summer	two years sampled; Year 1 of 2	UPSTREAM	The Generating Station was operated on a hydropeaking regime that ranged from 0 to 1,000 m3/s prior to 2004. When the discharge out of Tobin Lake exceeds 1,000 m3/s. the exces water is released over a spillway into a ~6-km section of the old river channel. On September 7, 2004, the operation was changed to include a minimum flow of 75 m3/s and the station discharge ranges now from 75 to 1,000 m3/…	ShortVar_Inc	see table 2; fig 2; pg. 2	see table 2; fig 2; pg. 2	see table 2; fig 2; pg. 2	see table 2; fig 2; pg. 2	see table 2; fig 2; pg. 2	see table 2; fig 2; pg. 2	see table 2; fig 2; pg. 2	see table 2; fig 2; pg. 2
E.B. Campbell Generating Station	EBCampbell	1120_FHM	A	EBCampbell_A	17	species 17 (American yellow perch); year 1 (2005); summer; 3 intervention sites; 2005 comparator site	E.B. Campbell Generating Station	Enders E C, Watkinson D A, Ghamry H, Mills K H, and Franzin W G. 2017. "Fish age and size distributions and species composition in a large, hydropeaking Prairie River". Rever Research and Applications 33(8):1-11.	Enders et al. 2017	Enders E C, Watkinson D A, Ghamry H, Mills K H, and Franzin W G.	2017	Fish age and size distributions and species composition in a large, hydropeaking Prairie River	ARTICLE	CP		The objectives of this study were to compare (a) fish abundance, (b) community composition, (c) population size structure, (d) growth rates in downstream river sections below the hydropeaking generating station within an unaffected upstream section on the Saskatchewan River, Saskatchewan Canada/	Enders et al. 2017a	MEDIUM	Canada	Saskatchewan	Dfb	Saskatchewan River	RIVER	NR	E.B. Campbell Generating Station	HIGH	8 turbines with a combined generating capacity of 289 MW	PEAKING	CI	N/A	Three affected sites (Sites 1-3) and one unaffected upstream Reference Site were selected to represent the available habitat types in the Saskatchewan River (Table 1). Fish were sampled during 9 days in 2005 and 6 days in 2006. Each study reach was randomly divided into cross sections ~1 river width apart. Site 1 had 12 cross sections, Sites 2 and 3 had 9 cross sections, and the Reference site ha…	Three intervention sites: Site 1 is a 5.5 km long reach located 0.2-5.7 km downstream of the E.B. Campbell Generating Station (Figure 1). The river reach at Site 1 is characterized by a high gradient single channel with no defined thalweg channel for most of the reach. Site 1 has a dominant substrate of cobble with gravel and boulders (Table 1). Site 2 is a 5.2 km long reach located 11.6 - 16.8 k…	NON_MAN	<1	2005	1	Summer	two years sampled; Year 1 of 2	UPSTREAM	The Generating Station was operated on a hydropeaking regime that ranged from 0 to 1,000 m3/s prior to 2004. When the discharge out of Tobin Lake exceeds 1,000 m3/s. the exces water is released over a spillway into a ~6-km section of the old river channel. On September 7, 2004, the operation was changed to include a minimum flow of 75 m3/s and the station discharge ranges now from 75 to 1,000 m3/…	ShortVar_Inc	see table 2; fig 2; pg. 2	see table 2; fig 2; pg. 2	see table 2; fig 2; pg. 2	see table 2; fig 2; pg. 2	see table 2; fig 2; pg. 2	see table 2; fig 2; pg. 2	see table 2; fig 2; pg. 2	see table 2; fig 2; pg. 2
E.B. Campbell Generating Station	EBCampbell	1120_FHM	A	EBCampbell_A	18	species 18 (Sauger); year 1 (2005); summer; 3 intevention sites; 2005 comparator site	E.B. Campbell Generating Station	Enders E C, Watkinson D A, Ghamry H, Mills K H, and Franzin W G. 2017. "Fish age and size distributions and species composition in a large, hydropeaking Prairie River". Rever Research and Applications 33(8):1-11.	Enders et al. 2017	Enders E C, Watkinson D A, Ghamry H, Mills K H, and Franzin W G.	2017	Fish age and size distributions and species composition in a large, hydropeaking Prairie River	ARTICLE	CP		The objectives of this study were to compare (a) fish abundance, (b) community composition, (c) population size structure, (d) growth rates in downstream river sections below the hydropeaking generating station within an unaffected upstream section on the Saskatchewan River, Saskatchewan Canada/	Enders et al. 2017a	MEDIUM	Canada	Saskatchewan	Dfb	Saskatchewan River	RIVER	NR	E.B. Campbell Generating Station	HIGH	8 turbines with a combined generating capacity of 289 MW	PEAKING	CI	N/A	Three affected sites (Sites 1-3) and one unaffected upstream Reference Site were selected to represent the available habitat types in the Saskatchewan River (Table 1). Fish were sampled during 9 days in 2005 and 6 days in 2006. Each study reach was randomly divided into cross sections ~1 river width apart. Site 1 had 12 cross sections, Sites 2 and 3 had 9 cross sections, and the Reference site ha…	Three intervention sites: Site 1 is a 5.5 km long reach located 0.2-5.7 km downstream of the E.B. Campbell Generating Station (Figure 1). The river reach at Site 1 is characterized by a high gradient single channel with no defined thalweg channel for most of the reach. Site 1 has a dominant substrate of cobble with gravel and boulders (Table 1). Site 2 is a 5.2 km long reach located 11.6 - 16.8 k…	NON_MAN	<1	2005	1	Summer	two years sampled; Year 1 of 2	UPSTREAM	The Generating Station was operated on a hydropeaking regime that ranged from 0 to 1,000 m3/s prior to 2004. When the discharge out of Tobin Lake exceeds 1,000 m3/s. the exces water is released over a spillway into a ~6-km section of the old river channel. On September 7, 2004, the operation was changed to include a minimum flow of 75 m3/s and the station discharge ranges now from 75 to 1,000 m3/…	ShortVar_Inc	see table 2; fig 2; pg. 2	see table 2; fig 2; pg. 2	see table 2; fig 2; pg. 2	see table 2; fig 2; pg. 2	see table 2; fig 2; pg. 2	see table 2; fig 2; pg. 2	see table 2; fig 2; pg. 2	see table 2; fig 2; pg. 2
E.B. Campbell Generating Station	EBCampbell	1120_FHM	A	EBCampbell_A	19	species 19 (Walleye); year 1 (2005); summer; 3 intervention sites; 2005 comparator site	E.B. Campbell Generating Station	Enders E C, Watkinson D A, Ghamry H, Mills K H, and Franzin W G. 2017. "Fish age and size distributions and species composition in a large, hydropeaking Prairie River". Rever Research and Applications 33(8):1-11.	Enders et al. 2017	Enders E C, Watkinson D A, Ghamry H, Mills K H, and Franzin W G.	2017	Fish age and size distributions and species composition in a large, hydropeaking Prairie River	ARTICLE	CP		The objectives of this study were to compare (a) fish abundance, (b) community composition, (c) population size structure, (d) growth rates in downstream river sections below the hydropeaking generating station within an unaffected upstream section on the Saskatchewan River, Saskatchewan Canada/	Enders et al. 2017a	MEDIUM	Canada	Saskatchewan	Dfb	Saskatchewan River	RIVER	NR	E.B. Campbell Generating Station	HIGH	8 turbines with a combined generating capacity of 289 MW	PEAKING	CI	N/A	Three affected sites (Sites 1-3) and one unaffected upstream Reference Site were selected to represent the available habitat types in the Saskatchewan River (Table 1). Fish were sampled during 9 days in 2005 and 6 days in 2006. Each study reach was randomly divided into cross sections ~1 river width apart. Site 1 had 12 cross sections, Sites 2 and 3 had 9 cross sections, and the Reference site ha…	Three intervention sites: Site 1 is a 5.5 km long reach located 0.2-5.7 km downstream of the E.B. Campbell Generating Station (Figure 1). The river reach at Site 1 is characterized by a high gradient single channel with no defined thalweg channel for most of the reach. Site 1 has a dominant substrate of cobble with gravel and boulders (Table 1). Site 2 is a 5.2 km long reach located 11.6 - 16.8 k…	NON_MAN	<1	2005	1	Summer	two years sampled; Year 1 of 2	UPSTREAM	The Generating Station was operated on a hydropeaking regime that ranged from 0 to 1,000 m3/s prior to 2004. When the discharge out of Tobin Lake exceeds 1,000 m3/s. the exces water is released over a spillway into a ~6-km section of the old river channel. On September 7, 2004, the operation was changed to include a minimum flow of 75 m3/s and the station discharge ranges now from 75 to 1,000 m3/…	ShortVar_Inc	see table 2; fig 2; pg. 2	see table 2; fig 2; pg. 2	see table 2; fig 2; pg. 2	see table 2; fig 2; pg. 2	see table 2; fig 2; pg. 2	see table 2; fig 2; pg. 2	see table 2; fig 2; pg. 2	see table 2; fig 2; pg. 2
E.B. Campbell Generating Station	EBCampbell	1120_FHM	A	EBCampbell_A	20	species 1 (Goldeye); year 2 (2006); spring, summer; 2 intervention sites; 2005 comparator site	E.B. Campbell Generating Station	Enders E C, Watkinson D A, Ghamry H, Mills K H, and Franzin W G. 2017. "Fish age and size distributions and species composition in a large, hydropeaking Prairie River". Rever Research and Applications 33(8):1-11.	Enders et al. 2017	Enders E C, Watkinson D A, Ghamry H, Mills K H, and Franzin W G.	2017	Fish age and size distributions and species composition in a large, hydropeaking Prairie River	ARTICLE	CP		The objectives of this study were to compare (a) fish abundance, (b) community composition, (c) population size structure, (d) growth rates in downstream river sections below the hydropeaking generating station within an unaffected upstream section on the Saskatchewan River, Saskatchewan Canada/	Enders et al. 2017b	LOW	Canada	Saskatchewan	Dfb	Saskatchewan River	RIVER	NR	E.B. Campbell Generating Station	HIGH	8 turbines with a combined generating capacity of 289 MW	PEAKING	CI	N/A	Three affected sites (Sites 1-3) and one unaffected upstream Reference Site were selected to represent the available habitat types in the Saskatchewan River (Table 1). Fish were sampled during 9 days in 2005 and 6 days in 2006. Each study reach was randomly divided into cross sections ~1 river width apart. Site 1 had 12 cross sections, Sites 2 and 3 had 9 cross sections, and the Reference site ha…	Three intervention sites: Site 1 is a 5.5 km long reach located 0.2-5.7 km downstream of the E.B. Campbell Generating Station (Figure 1). The river reach at Site 1 is characterized by a high gradient single channel with no defined thalweg channel for most of the reach. Site 1 has a dominant substrate of cobble with gravel and boulders (Table 1). Site 2 is a 5.2 km long reach located 11.6 - 16.8 k…	NON_MAN	<1	2006	2	Spring, Summer	two years sampled; Year 2 of 2	UPSTREAM	The Generating Station was operated on a hydropeaking regime that ranged from 0 to 1,000 m3/s prior to 2004. When the discharge out of Tobin Lake exceeds 1,000 m3/s. the exces water is released over a spillway into a ~6-km section of the old river channel. On September 7, 2004, the operation was changed to include a minimum flow of 75 m3/s and the station discharge ranges now from 75 to 1,000 m3/…	ShortVar_Inc	see table 2; fig 2; pg. 2	see table 2; fig 2; pg. 2	see table 2; fig 2; pg. 2	see table 2; fig 2; pg. 2	see table 2; fig 2; pg. 2	see table 2; fig 2; pg. 2	see table 2; fig 2; pg. 2	see table 2; fig 2; pg. 2
E.B. Campbell Generating Station	EBCampbell	1120_FHM	A	EBCampbell_A	21	species 2 (Mooneye); year 2 (2006); spring, summer; 2 intervention sites; 2005 comparator site	E.B. Campbell Generating Station	Enders E C, Watkinson D A, Ghamry H, Mills K H, and Franzin W G. 2017. "Fish age and size distributions and species composition in a large, hydropeaking Prairie River". Rever Research and Applications 33(8):1-11.	Enders et al. 2017	Enders E C, Watkinson D A, Ghamry H, Mills K H, and Franzin W G.	2017	Fish age and size distributions and species composition in a large, hydropeaking Prairie River	ARTICLE	CP		The objectives of this study were to compare (a) fish abundance, (b) community composition, (c) population size structure, (d) growth rates in downstream river sections below the hydropeaking generating station within an unaffected upstream section on the Saskatchewan River, Saskatchewan Canada/	Enders et al. 2017b	LOW	Canada	Saskatchewan	Dfb	Saskatchewan River	RIVER	NR	E.B. Campbell Generating Station	HIGH	8 turbines with a combined generating capacity of 289 MW	PEAKING	CI	N/A	Three affected sites (Sites 1-3) and one unaffected upstream Reference Site were selected to represent the available habitat types in the Saskatchewan River (Table 1). Fish were sampled during 9 days in 2005 and 6 days in 2006. Each study reach was randomly divided into cross sections ~1 river width apart. Site 1 had 12 cross sections, Sites 2 and 3 had 9 cross sections, and the Reference site ha…	Three intervention sites: Site 1 is a 5.5 km long reach located 0.2-5.7 km downstream of the E.B. Campbell Generating Station (Figure 1). The river reach at Site 1 is characterized by a high gradient single channel with no defined thalweg channel for most of the reach. Site 1 has a dominant substrate of cobble with gravel and boulders (Table 1). Site 2 is a 5.2 km long reach located 11.6 - 16.8 k…	NON_MAN	<1	2006	2	Spring, Summer	two years sampled; Year 2 of 2	UPSTREAM	The Generating Station was operated on a hydropeaking regime that ranged from 0 to 1,000 m3/s prior to 2004. When the discharge out of Tobin Lake exceeds 1,000 m3/s. the exces water is released over a spillway into a ~6-km section of the old river channel. On September 7, 2004, the operation was changed to include a minimum flow of 75 m3/s and the station discharge ranges now from 75 to 1,000 m3/…	ShortVar_Inc	see table 2; fig 2; pg. 2	see table 2; fig 2; pg. 2	see table 2; fig 2; pg. 2	see table 2; fig 2; pg. 2	see table 2; fig 2; pg. 2	see table 2; fig 2; pg. 2	see table 2; fig 2; pg. 2	see table 2; fig 2; pg. 2
E.B. Campbell Generating Station	EBCampbell	1120_FHM	A	EBCampbell_A	22	species 3 (Emerald Shiner); year 2 (2006); spring, summer; 2 intervention sites; 2005 comparator site	E.B. Campbell Generating Station	Enders E C, Watkinson D A, Ghamry H, Mills K H, and Franzin W G. 2017. "Fish age and size distributions and species composition in a large, hydropeaking Prairie River". Rever Research and Applications 33(8):1-11.	Enders et al. 2017	Enders E C, Watkinson D A, Ghamry H, Mills K H, and Franzin W G.	2017	Fish age and size distributions and species composition in a large, hydropeaking Prairie River	ARTICLE	CP		The objectives of this study were to compare (a) fish abundance, (b) community composition, (c) population size structure, (d) growth rates in downstream river sections below the hydropeaking generating station within an unaffected upstream section on the Saskatchewan River, Saskatchewan Canada/	Enders et al. 2017b	LOW	Canada	Saskatchewan	Dfb	Saskatchewan River	RIVER	NR	E.B. Campbell Generating Station	HIGH	8 turbines with a combined generating capacity of 289 MW	PEAKING	CI	N/A	Three affected sites (Sites 1-3) and one unaffected upstream Reference Site were selected to represent the available habitat types in the Saskatchewan River (Table 1). Fish were sampled during 9 days in 2005 and 6 days in 2006. Each study reach was randomly divided into cross sections ~1 river width apart. Site 1 had 12 cross sections, Sites 2 and 3 had 9 cross sections, and the Reference site ha…	Three intervention sites: Site 1 is a 5.5 km long reach located 0.2-5.7 km downstream of the E.B. Campbell Generating Station (Figure 1). The river reach at Site 1 is characterized by a high gradient single channel with no defined thalweg channel for most of the reach. Site 1 has a dominant substrate of cobble with gravel and boulders (Table 1). Site 2 is a 5.2 km long reach located 11.6 - 16.8 k…	NON_MAN	<1	2006	2	Spring, Summer	two years sampled; Year 2 of 2	UPSTREAM	The Generating Station was operated on a hydropeaking regime that ranged from 0 to 1,000 m3/s prior to 2004. When the discharge out of Tobin Lake exceeds 1,000 m3/s. the exces water is released over a spillway into a ~6-km section of the old river channel. On September 7, 2004, the operation was changed to include a minimum flow of 75 m3/s and the station discharge ranges now from 75 to 1,000 m3/…	ShortVar_Inc	see table 2; fig 2; pg. 2	see table 2; fig 2; pg. 2	see table 2; fig 2; pg. 2	see table 2; fig 2; pg. 2	see table 2; fig 2; pg. 2	see table 2; fig 2; pg. 2	see table 2; fig 2; pg. 2	see table 2; fig 2; pg. 2
E.B. Campbell Generating Station	EBCampbell	1120_FHM	A	EBCampbell_A	23	species 4 (Spottail shiner); year 2 (2006); spring, summer; 2 intervention sites; 2005 comparator site	E.B. Campbell Generating Station	Enders E C, Watkinson D A, Ghamry H, Mills K H, and Franzin W G. 2017. "Fish age and size distributions and species composition in a large, hydropeaking Prairie River". Rever Research and Applications 33(8):1-11.	Enders et al. 2017	Enders E C, Watkinson D A, Ghamry H, Mills K H, and Franzin W G.	2017	Fish age and size distributions and species composition in a large, hydropeaking Prairie River	ARTICLE	CP		The objectives of this study were to compare (a) fish abundance, (b) community composition, (c) population size structure, (d) growth rates in downstream river sections below the hydropeaking generating station within an unaffected upstream section on the Saskatchewan River, Saskatchewan Canada/	Enders et al. 2017b	LOW	Canada	Saskatchewan	Dfb	Saskatchewan River	RIVER	NR	E.B. Campbell Generating Station	HIGH	8 turbines with a combined generating capacity of 289 MW	PEAKING	CI	N/A	Three affected sites (Sites 1-3) and one unaffected upstream Reference Site were selected to represent the available habitat types in the Saskatchewan River (Table 1). Fish were sampled during 9 days in 2005 and 6 days in 2006. Each study reach was randomly divided into cross sections ~1 river width apart. Site 1 had 12 cross sections, Sites 2 and 3 had 9 cross sections, and the Reference site ha…	Three intervention sites: Site 1 is a 5.5 km long reach located 0.2-5.7 km downstream of the E.B. Campbell Generating Station (Figure 1). The river reach at Site 1 is characterized by a high gradient single channel with no defined thalweg channel for most of the reach. Site 1 has a dominant substrate of cobble with gravel and boulders (Table 1). Site 2 is a 5.2 km long reach located 11.6 - 16.8 k…	NON_MAN	<1	2006	2	Spring, Summer	two years sampled; Year 2 of 2	UPSTREAM	The Generating Station was operated on a hydropeaking regime that ranged from 0 to 1,000 m3/s prior to 2004. When the discharge out of Tobin Lake exceeds 1,000 m3/s. the exces water is released over a spillway into a ~6-km section of the old river channel. On September 7, 2004, the operation was changed to include a minimum flow of 75 m3/s and the station discharge ranges now from 75 to 1,000 m3/…	ShortVar_Inc	see table 2; fig 2; pg. 2	see table 2; fig 2; pg. 2	see table 2; fig 2; pg. 2	see table 2; fig 2; pg. 2	see table 2; fig 2; pg. 2	see table 2; fig 2; pg. 2	see table 2; fig 2; pg. 2	see table 2; fig 2; pg. 2
E.B. Campbell Generating Station	EBCampbell	1120_FHM	A	EBCampbell_A	24	species 5 (Flathead minnow); year 2 (2006); spring, summer; 2 intervention sites; 2005 comparator site	E.B. Campbell Generating Station	Enders E C, Watkinson D A, Ghamry H, Mills K H, and Franzin W G. 2017. "Fish age and size distributions and species composition in a large, hydropeaking Prairie River". Rever Research and Applications 33(8):1-11.	Enders et al. 2017	Enders E C, Watkinson D A, Ghamry H, Mills K H, and Franzin W G.	2017	Fish age and size distributions and species composition in a large, hydropeaking Prairie River	ARTICLE	CP		The objectives of this study were to compare (a) fish abundance, (b) community composition, (c) population size structure, (d) growth rates in downstream river sections below the hydropeaking generating station within an unaffected upstream section on the Saskatchewan River, Saskatchewan Canada/	Enders et al. 2017b	LOW	Canada	Saskatchewan	Dfb	Saskatchewan River	RIVER	NR	E.B. Campbell Generating Station	HIGH	8 turbines with a combined generating capacity of 289 MW	PEAKING	CI	N/A	Three affected sites (Sites 1-3) and one unaffected upstream Reference Site were selected to represent the available habitat types in the Saskatchewan River (Table 1). Fish were sampled during 9 days in 2005 and 6 days in 2006. Each study reach was randomly divided into cross sections ~1 river width apart. Site 1 had 12 cross sections, Sites 2 and 3 had 9 cross sections, and the Reference site ha…	Three intervention sites: Site 1 is a 5.5 km long reach located 0.2-5.7 km downstream of the E.B. Campbell Generating Station (Figure 1). The river reach at Site 1 is characterized by a high gradient single channel with no defined thalweg channel for most of the reach. Site 1 has a dominant substrate of cobble with gravel and boulders (Table 1). Site 2 is a 5.2 km long reach located 11.6 - 16.8 k…	NON_MAN	<1	2006	2	Spring, Summer	two years sampled; Year 2 of 2	UPSTREAM	The Generating Station was operated on a hydropeaking regime that ranged from 0 to 1,000 m3/s prior to 2004. When the discharge out of Tobin Lake exceeds 1,000 m3/s. the exces water is released over a spillway into a ~6-km section of the old river channel. On September 7, 2004, the operation was changed to include a minimum flow of 75 m3/s and the station discharge ranges now from 75 to 1,000 m3/…	ShortVar_Inc	see table 2; fig 2; pg. 2	see table 2; fig 2; pg. 2	see table 2; fig 2; pg. 2	see table 2; fig 2; pg. 2	see table 2; fig 2; pg. 2	see table 2; fig 2; pg. 2	see table 2; fig 2; pg. 2	see table 2; fig 2; pg. 2
E.B. Campbell Generating Station	EBCampbell	1120_FHM	A	EBCampbell_A	25	species 6 (Flathead chub); year 2 (2006); spring, summer; 2 intervention sites; 2005 comparator site	E.B. Campbell Generating Station	Enders E C, Watkinson D A, Ghamry H, Mills K H, and Franzin W G. 2017. "Fish age and size distributions and species composition in a large, hydropeaking Prairie River". Rever Research and Applications 33(8):1-11.	Enders et al. 2017	Enders E C, Watkinson D A, Ghamry H, Mills K H, and Franzin W G.	2017	Fish age and size distributions and species composition in a large, hydropeaking Prairie River	ARTICLE	CP		The objectives of this study were to compare (a) fish abundance, (b) community composition, (c) population size structure, (d) growth rates in downstream river sections below the hydropeaking generating station within an unaffected upstream section on the Saskatchewan River, Saskatchewan Canada/	Enders et al. 2017b	LOW	Canada	Saskatchewan	Dfb	Saskatchewan River	RIVER	NR	E.B. Campbell Generating Station	HIGH	8 turbines with a combined generating capacity of 289 MW	PEAKING	CI	N/A	Three affected sites (Sites 1-3) and one unaffected upstream Reference Site were selected to represent the available habitat types in the Saskatchewan River (Table 1). Fish were sampled during 9 days in 2005 and 6 days in 2006. Each study reach was randomly divided into cross sections ~1 river width apart. Site 1 had 12 cross sections, Sites 2 and 3 had 9 cross sections, and the Reference site ha…	Three intervention sites: Site 1 is a 5.5 km long reach located 0.2-5.7 km downstream of the E.B. Campbell Generating Station (Figure 1). The river reach at Site 1 is characterized by a high gradient single channel with no defined thalweg channel for most of the reach. Site 1 has a dominant substrate of cobble with gravel and boulders (Table 1). Site 2 is a 5.2 km long reach located 11.6 - 16.8 k…	NON_MAN	<1	2006	2	Spring, Summer	two years sampled; Year 2 of 2	UPSTREAM	The Generating Station was operated on a hydropeaking regime that ranged from 0 to 1,000 m3/s prior to 2004. When the discharge out of Tobin Lake exceeds 1,000 m3/s. the exces water is released over a spillway into a ~6-km section of the old river channel. On September 7, 2004, the operation was changed to include a minimum flow of 75 m3/s and the station discharge ranges now from 75 to 1,000 m3/…	ShortVar_Inc	see table 2; fig 2; pg. 2	see table 2; fig 2; pg. 2	see table 2; fig 2; pg. 2	see table 2; fig 2; pg. 2	see table 2; fig 2; pg. 2	see table 2; fig 2; pg. 2	see table 2; fig 2; pg. 2	see table 2; fig 2; pg. 2
E.B. Campbell Generating Station	EBCampbell	1120_FHM	A	EBCampbell_A	26	species 7 (Quillback); year 2 (2006); spring, summer; 2 intervention sites; 2005 comparator site	E.B. Campbell Generating Station	Enders E C, Watkinson D A, Ghamry H, Mills K H, and Franzin W G. 2017. "Fish age and size distributions and species composition in a large, hydropeaking Prairie River". Rever Research and Applications 33(8):1-11.	Enders et al. 2017	Enders E C, Watkinson D A, Ghamry H, Mills K H, and Franzin W G.	2017	Fish age and size distributions and species composition in a large, hydropeaking Prairie River	ARTICLE	CP		The objectives of this study were to compare (a) fish abundance, (b) community composition, (c) population size structure, (d) growth rates in downstream river sections below the hydropeaking generating station within an unaffected upstream section on the Saskatchewan River, Saskatchewan Canada/	Enders et al. 2017b	LOW	Canada	Saskatchewan	Dfb	Saskatchewan River	RIVER	NR	E.B. Campbell Generating Station	HIGH	8 turbines with a combined generating capacity of 289 MW	PEAKING	CI	N/A	Three affected sites (Sites 1-3) and one unaffected upstream Reference Site were selected to represent the available habitat types in the Saskatchewan River (Table 1). Fish were sampled during 9 days in 2005 and 6 days in 2006. Each study reach was randomly divided into cross sections ~1 river width apart. Site 1 had 12 cross sections, Sites 2 and 3 had 9 cross sections, and the Reference site ha…	Three intervention sites: Site 1 is a 5.5 km long reach located 0.2-5.7 km downstream of the E.B. Campbell Generating Station (Figure 1). The river reach at Site 1 is characterized by a high gradient single channel with no defined thalweg channel for most of the reach. Site 1 has a dominant substrate of cobble with gravel and boulders (Table 1). Site 2 is a 5.2 km long reach located 11.6 - 16.8 k…	NON_MAN	<1	2006	2	Spring, Summer	two years sampled; Year 2 of 2	UPSTREAM	The Generating Station was operated on a hydropeaking regime that ranged from 0 to 1,000 m3/s prior to 2004. When the discharge out of Tobin Lake exceeds 1,000 m3/s. the exces water is released over a spillway into a ~6-km section of the old river channel. On September 7, 2004, the operation was changed to include a minimum flow of 75 m3/s and the station discharge ranges now from 75 to 1,000 m3/…	ShortVar_Inc	see table 2; fig 2; pg. 2	see table 2; fig 2; pg. 2	see table 2; fig 2; pg. 2	see table 2; fig 2; pg. 2	see table 2; fig 2; pg. 2	see table 2; fig 2; pg. 2	see table 2; fig 2; pg. 2	see table 2; fig 2; pg. 2
E.B. Campbell Generating Station	EBCampbell	1120_FHM	A	EBCampbell_A	27	species 8 (Longnose sucker); year 2 (2006); spring, summer; 2 intervention sites; 2005 comparator site	E.B. Campbell Generating Station	Enders E C, Watkinson D A, Ghamry H, Mills K H, and Franzin W G. 2017. "Fish age and size distributions and species composition in a large, hydropeaking Prairie River". Rever Research and Applications 33(8):1-11.	Enders et al. 2017	Enders E C, Watkinson D A, Ghamry H, Mills K H, and Franzin W G.	2017	Fish age and size distributions and species composition in a large, hydropeaking Prairie River	ARTICLE	CP		The objectives of this study were to compare (a) fish abundance, (b) community composition, (c) population size structure, (d) growth rates in downstream river sections below the hydropeaking generating station within an unaffected upstream section on the Saskatchewan River, Saskatchewan Canada/	Enders et al. 2017b	LOW	Canada	Saskatchewan	Dfb	Saskatchewan River	RIVER	NR	E.B. Campbell Generating Station	HIGH	8 turbines with a combined generating capacity of 289 MW	PEAKING	CI	N/A	Three affected sites (Sites 1-3) and one unaffected upstream Reference Site were selected to represent the available habitat types in the Saskatchewan River (Table 1). Fish were sampled during 9 days in 2005 and 6 days in 2006. Each study reach was randomly divided into cross sections ~1 river width apart. Site 1 had 12 cross sections, Sites 2 and 3 had 9 cross sections, and the Reference site ha…	Three intervention sites: Site 1 is a 5.5 km long reach located 0.2-5.7 km downstream of the E.B. Campbell Generating Station (Figure 1). The river reach at Site 1 is characterized by a high gradient single channel with no defined thalweg channel for most of the reach. Site 1 has a dominant substrate of cobble with gravel and boulders (Table 1). Site 2 is a 5.2 km long reach located 11.6 - 16.8 k…	NON_MAN	<1	2006	2	Spring, Summer	two years sampled; Year 2 of 2	UPSTREAM	The Generating Station was operated on a hydropeaking regime that ranged from 0 to 1,000 m3/s prior to 2004. When the discharge out of Tobin Lake exceeds 1,000 m3/s. the exces water is released over a spillway into a ~6-km section of the old river channel. On September 7, 2004, the operation was changed to include a minimum flow of 75 m3/s and the station discharge ranges now from 75 to 1,000 m3/…	ShortVar_Inc	see table 2; fig 2; pg. 2	see table 2; fig 2; pg. 2	see table 2; fig 2; pg. 2	see table 2; fig 2; pg. 2	see table 2; fig 2; pg. 2	see table 2; fig 2; pg. 2	see table 2; fig 2; pg. 2	see table 2; fig 2; pg. 2
E.B. Campbell Generating Station	EBCampbell	1120_FHM	A	EBCampbell_A	28	species 9 (White sucker); year 2 (2006); spring, summer; 2 intervention sites; 2005 comparator site	E.B. Campbell Generating Station	Enders E C, Watkinson D A, Ghamry H, Mills K H, and Franzin W G. 2017. "Fish age and size distributions and species composition in a large, hydropeaking Prairie River". Rever Research and Applications 33(8):1-11.	Enders et al. 2017	Enders E C, Watkinson D A, Ghamry H, Mills K H, and Franzin W G.	2017	Fish age and size distributions and species composition in a large, hydropeaking Prairie River	ARTICLE	CP		The objectives of this study were to compare (a) fish abundance, (b) community composition, (c) population size structure, (d) growth rates in downstream river sections below the hydropeaking generating station within an unaffected upstream section on the Saskatchewan River, Saskatchewan Canada/	Enders et al. 2017b	LOW	Canada	Saskatchewan	Dfb	Saskatchewan River	RIVER	NR	E.B. Campbell Generating Station	HIGH	8 turbines with a combined generating capacity of 289 MW	PEAKING	CI	N/A	Three affected sites (Sites 1-3) and one unaffected upstream Reference Site were selected to represent the available habitat types in the Saskatchewan River (Table 1). Fish were sampled during 9 days in 2005 and 6 days in 2006. Each study reach was randomly divided into cross sections ~1 river width apart. Site 1 had 12 cross sections, Sites 2 and 3 had 9 cross sections, and the Reference site ha…	Three intervention sites: Site 1 is a 5.5 km long reach located 0.2-5.7 km downstream of the E.B. Campbell Generating Station (Figure 1). The river reach at Site 1 is characterized by a high gradient single channel with no defined thalweg channel for most of the reach. Site 1 has a dominant substrate of cobble with gravel and boulders (Table 1). Site 2 is a 5.2 km long reach located 11.6 - 16.8 k…	NON_MAN	<1	2006	2	Spring, Summer	two years sampled; Year 2 of 2	UPSTREAM	The Generating Station was operated on a hydropeaking regime that ranged from 0 to 1,000 m3/s prior to 2004. When the discharge out of Tobin Lake exceeds 1,000 m3/s. the exces water is released over a spillway into a ~6-km section of the old river channel. On September 7, 2004, the operation was changed to include a minimum flow of 75 m3/s and the station discharge ranges now from 75 to 1,000 m3/…	ShortVar_Inc	see table 2; fig 2; pg. 2	see table 2; fig 2; pg. 2	see table 2; fig 2; pg. 2	see table 2; fig 2; pg. 2	see table 2; fig 2; pg. 2	see table 2; fig 2; pg. 2	see table 2; fig 2; pg. 2	see table 2; fig 2; pg. 2
E.B. Campbell Generating Station	EBCampbell	1120_FHM	A	EBCampbell_A	29	species 10 (Silver redhorse); year 2 (2006); spring, summer; 2 intervention sites; 2005 comparator site	E.B. Campbell Generating Station	Enders E C, Watkinson D A, Ghamry H, Mills K H, and Franzin W G. 2017. "Fish age and size distributions and species composition in a large, hydropeaking Prairie River". Rever Research and Applications 33(8):1-11.	Enders et al. 2017	Enders E C, Watkinson D A, Ghamry H, Mills K H, and Franzin W G.	2017	Fish age and size distributions and species composition in a large, hydropeaking Prairie River	ARTICLE	CP		The objectives of this study were to compare (a) fish abundance, (b) community composition, (c) population size structure, (d) growth rates in downstream river sections below the hydropeaking generating station within an unaffected upstream section on the Saskatchewan River, Saskatchewan Canada/	Enders et al. 2017b	LOW	Canada	Saskatchewan	Dfb	Saskatchewan River	RIVER	NR	E.B. Campbell Generating Station	HIGH	8 turbines with a combined generating capacity of 289 MW	PEAKING	CI	N/A	Three affected sites (Sites 1-3) and one unaffected upstream Reference Site were selected to represent the available habitat types in the Saskatchewan River (Table 1). Fish were sampled during 9 days in 2005 and 6 days in 2006. Each study reach was randomly divided into cross sections ~1 river width apart. Site 1 had 12 cross sections, Sites 2 and 3 had 9 cross sections, and the Reference site ha…	Three intervention sites: Site 1 is a 5.5 km long reach located 0.2-5.7 km downstream of the E.B. Campbell Generating Station (Figure 1). The river reach at Site 1 is characterized by a high gradient single channel with no defined thalweg channel for most of the reach. Site 1 has a dominant substrate of cobble with gravel and boulders (Table 1). Site 2 is a 5.2 km long reach located 11.6 - 16.8 k…	NON_MAN	<1	2006	2	Spring, Summer	two years sampled; Year 2 of 2	UPSTREAM	The Generating Station was operated on a hydropeaking regime that ranged from 0 to 1,000 m3/s prior to 2004. When the discharge out of Tobin Lake exceeds 1,000 m3/s. the exces water is released over a spillway into a ~6-km section of the old river channel. On September 7, 2004, the operation was changed to include a minimum flow of 75 m3/s and the station discharge ranges now from 75 to 1,000 m3/…	ShortVar_Inc	see table 2; fig 2; pg. 2	see table 2; fig 2; pg. 2	see table 2; fig 2; pg. 2	see table 2; fig 2; pg. 2	see table 2; fig 2; pg. 2	see table 2; fig 2; pg. 2	see table 2; fig 2; pg. 2	see table 2; fig 2; pg. 2
E.B. Campbell Generating Station	EBCampbell	1120_FHM	A	EBCampbell_A	30	species 11 (Shorthead redhorse); year 2 (2006); spring, summer; 2 intervention sites; 2005 comparator site	E.B. Campbell Generating Station	Enders E C, Watkinson D A, Ghamry H, Mills K H, and Franzin W G. 2017. "Fish age and size distributions and species composition in a large, hydropeaking Prairie River". Rever Research and Applications 33(8):1-11.	Enders et al. 2017	Enders E C, Watkinson D A, Ghamry H, Mills K H, and Franzin W G.	2017	Fish age and size distributions and species composition in a large, hydropeaking Prairie River	ARTICLE	CP		The objectives of this study were to compare (a) fish abundance, (b) community composition, (c) population size structure, (d) growth rates in downstream river sections below the hydropeaking generating station within an unaffected upstream section on the Saskatchewan River, Saskatchewan Canada/	Enders et al. 2017b	LOW	Canada	Saskatchewan	Dfb	Saskatchewan River	RIVER	NR	E.B. Campbell Generating Station	HIGH	8 turbines with a combined generating capacity of 289 MW	PEAKING	CI	N/A	Three affected sites (Sites 1-3) and one unaffected upstream Reference Site were selected to represent the available habitat types in the Saskatchewan River (Table 1). Fish were sampled during 9 days in 2005 and 6 days in 2006. Each study reach was randomly divided into cross sections ~1 river width apart. Site 1 had 12 cross sections, Sites 2 and 3 had 9 cross sections, and the Reference site ha…	Three intervention sites: Site 1 is a 5.5 km long reach located 0.2-5.7 km downstream of the E.B. Campbell Generating Station (Figure 1). The river reach at Site 1 is characterized by a high gradient single channel with no defined thalweg channel for most of the reach. Site 1 has a dominant substrate of cobble with gravel and boulders (Table 1). Site 2 is a 5.2 km long reach located 11.6 - 16.8 k…	NON_MAN	<1	2006	2	Spring, Summer	two years sampled; Year 2 of 2	UPSTREAM	The Generating Station was operated on a hydropeaking regime that ranged from 0 to 1,000 m3/s prior to 2004. When the discharge out of Tobin Lake exceeds 1,000 m3/s. the exces water is released over a spillway into a ~6-km section of the old river channel. On September 7, 2004, the operation was changed to include a minimum flow of 75 m3/s and the station discharge ranges now from 75 to 1,000 m3/…	ShortVar_Inc	see table 2; fig 2; pg. 2	see table 2; fig 2; pg. 2	see table 2; fig 2; pg. 2	see table 2; fig 2; pg. 2	see table 2; fig 2; pg. 2	see table 2; fig 2; pg. 2	see table 2; fig 2; pg. 2	see table 2; fig 2; pg. 2
E.B. Campbell Generating Station	EBCampbell	1120_FHM	A	EBCampbell_A	31	species 12 (Northern pike); year 2 (2006); spring, summer; 2 intervention sites; 2005 comparator site	E.B. Campbell Generating Station	Enders E C, Watkinson D A, Ghamry H, Mills K H, and Franzin W G. 2017. "Fish age and size distributions and species composition in a large, hydropeaking Prairie River". Rever Research and Applications 33(8):1-11.	Enders et al. 2017	Enders E C, Watkinson D A, Ghamry H, Mills K H, and Franzin W G.	2017	Fish age and size distributions and species composition in a large, hydropeaking Prairie River	ARTICLE	CP		The objectives of this study were to compare (a) fish abundance, (b) community composition, (c) population size structure, (d) growth rates in downstream river sections below the hydropeaking generating station within an unaffected upstream section on the Saskatchewan River, Saskatchewan Canada/	Enders et al. 2017b	LOW	Canada	Saskatchewan	Dfb	Saskatchewan River	RIVER	NR	E.B. Campbell Generating Station	HIGH	8 turbines with a combined generating capacity of 289 MW	PEAKING	CI	N/A	Three affected sites (Sites 1-3) and one unaffected upstream Reference Site were selected to represent the available habitat types in the Saskatchewan River (Table 1). Fish were sampled during 9 days in 2005 and 6 days in 2006. Each study reach was randomly divided into cross sections ~1 river width apart. Site 1 had 12 cross sections, Sites 2 and 3 had 9 cross sections, and the Reference site ha…	Three intervention sites: Site 1 is a 5.5 km long reach located 0.2-5.7 km downstream of the E.B. Campbell Generating Station (Figure 1). The river reach at Site 1 is characterized by a high gradient single channel with no defined thalweg channel for most of the reach. Site 1 has a dominant substrate of cobble with gravel and boulders (Table 1). Site 2 is a 5.2 km long reach located 11.6 - 16.8 k…	NON_MAN	<1	2006	2	Spring, Summer	two years sampled; Year 2 of 2	UPSTREAM	The Generating Station was operated on a hydropeaking regime that ranged from 0 to 1,000 m3/s prior to 2004. When the discharge out of Tobin Lake exceeds 1,000 m3/s. the exces water is released over a spillway into a ~6-km section of the old river channel. On September 7, 2004, the operation was changed to include a minimum flow of 75 m3/s and the station discharge ranges now from 75 to 1,000 m3/…	ShortVar_Inc	see table 2; fig 2; pg. 2	see table 2; fig 2; pg. 2	see table 2; fig 2; pg. 2	see table 2; fig 2; pg. 2	see table 2; fig 2; pg. 2	see table 2; fig 2; pg. 2	see table 2; fig 2; pg. 2	see table 2; fig 2; pg. 2
E.B. Campbell Generating Station	EBCampbell	1120_FHM	A	EBCampbell_A	32	species 13 (Cisco); year 2 (2006); spring, summer; 2 intervention sites; 2005 comparator site	E.B. Campbell Generating Station	Enders E C, Watkinson D A, Ghamry H, Mills K H, and Franzin W G. 2017. "Fish age and size distributions and species composition in a large, hydropeaking Prairie River". Rever Research and Applications 33(8):1-11.	Enders et al. 2017	Enders E C, Watkinson D A, Ghamry H, Mills K H, and Franzin W G.	2017	Fish age and size distributions and species composition in a large, hydropeaking Prairie River	ARTICLE	CP		The objectives of this study were to compare (a) fish abundance, (b) community composition, (c) population size structure, (d) growth rates in downstream river sections below the hydropeaking generating station within an unaffected upstream section on the Saskatchewan River, Saskatchewan Canada/	Enders et al. 2017b	LOW	Canada	Saskatchewan	Dfb	Saskatchewan River	RIVER	NR	E.B. Campbell Generating Station	HIGH	8 turbines with a combined generating capacity of 289 MW	PEAKING	CI	N/A	Three affected sites (Sites 1-3) and one unaffected upstream Reference Site were selected to represent the available habitat types in the Saskatchewan River (Table 1). Fish were sampled during 9 days in 2005 and 6 days in 2006. Each study reach was randomly divided into cross sections ~1 river width apart. Site 1 had 12 cross sections, Sites 2 and 3 had 9 cross sections, and the Reference site ha…	Three intervention sites: Site 1 is a 5.5 km long reach located 0.2-5.7 km downstream of the E.B. Campbell Generating Station (Figure 1). The river reach at Site 1 is characterized by a high gradient single channel with no defined thalweg channel for most of the reach. Site 1 has a dominant substrate of cobble with gravel and boulders (Table 1). Site 2 is a 5.2 km long reach located 11.6 - 16.8 k…	NON_MAN	<1	2006	2	Spring, Summer	two years sampled; Year 2 of 2	UPSTREAM	The Generating Station was operated on a hydropeaking regime that ranged from 0 to 1,000 m3/s prior to 2004. When the discharge out of Tobin Lake exceeds 1,000 m3/s. the exces water is released over a spillway into a ~6-km section of the old river channel. On September 7, 2004, the operation was changed to include a minimum flow of 75 m3/s and the station discharge ranges now from 75 to 1,000 m3/…	ShortVar_Inc	see table 2; fig 2; pg. 2	see table 2; fig 2; pg. 2	see table 2; fig 2; pg. 2	see table 2; fig 2; pg. 2	see table 2; fig 2; pg. 2	see table 2; fig 2; pg. 2	see table 2; fig 2; pg. 2	see table 2; fig 2; pg. 2
E.B. Campbell Generating Station	EBCampbell	1120_FHM	A	EBCampbell_A	33	species 14 (Trout-perch); year 2 (2006); spring, summer; 2 intervention sites; 2005 comparator site	E.B. Campbell Generating Station	Enders E C, Watkinson D A, Ghamry H, Mills K H, and Franzin W G. 2017. "Fish age and size distributions and species composition in a large, hydropeaking Prairie River". Rever Research and Applications 33(8):1-11.	Enders et al. 2017	Enders E C, Watkinson D A, Ghamry H, Mills K H, and Franzin W G.	2017	Fish age and size distributions and species composition in a large, hydropeaking Prairie River	ARTICLE	CP		The objectives of this study were to compare (a) fish abundance, (b) community composition, (c) population size structure, (d) growth rates in downstream river sections below the hydropeaking generating station within an unaffected upstream section on the Saskatchewan River, Saskatchewan Canada/	Enders et al. 2017b	LOW	Canada	Saskatchewan	Dfb	Saskatchewan River	RIVER	NR	E.B. Campbell Generating Station	HIGH	8 turbines with a combined generating capacity of 289 MW	PEAKING	CI	N/A	Three affected sites (Sites 1-3) and one unaffected upstream Reference Site were selected to represent the available habitat types in the Saskatchewan River (Table 1). Fish were sampled during 9 days in 2005 and 6 days in 2006. Each study reach was randomly divided into cross sections ~1 river width apart. Site 1 had 12 cross sections, Sites 2 and 3 had 9 cross sections, and the Reference site ha…	Three intervention sites: Site 1 is a 5.5 km long reach located 0.2-5.7 km downstream of the E.B. Campbell Generating Station (Figure 1). The river reach at Site 1 is characterized by a high gradient single channel with no defined thalweg channel for most of the reach. Site 1 has a dominant substrate of cobble with gravel and boulders (Table 1). Site 2 is a 5.2 km long reach located 11.6 - 16.8 k…	NON_MAN	<1	2006	2	Spring, Summer	two years sampled; Year 2 of 2	UPSTREAM	The Generating Station was operated on a hydropeaking regime that ranged from 0 to 1,000 m3/s prior to 2004. When the discharge out of Tobin Lake exceeds 1,000 m3/s. the exces water is released over a spillway into a ~6-km section of the old river channel. On September 7, 2004, the operation was changed to include a minimum flow of 75 m3/s and the station discharge ranges now from 75 to 1,000 m3/…	ShortVar_Inc	see table 2; fig 2; pg. 2	see table 2; fig 2; pg. 2	see table 2; fig 2; pg. 2	see table 2; fig 2; pg. 2	see table 2; fig 2; pg. 2	see table 2; fig 2; pg. 2	see table 2; fig 2; pg. 2	see table 2; fig 2; pg. 2
E.B. Campbell Generating Station	EBCampbell	1120_FHM	A	EBCampbell_A	34	species 15 (Burbot); year 2 (2006); spring, summer; 2 intervention sites; 2005 comparator site	E.B. Campbell Generating Station	Enders E C, Watkinson D A, Ghamry H, Mills K H, and Franzin W G. 2017. "Fish age and size distributions and species composition in a large, hydropeaking Prairie River". Rever Research and Applications 33(8):1-11.	Enders et al. 2017	Enders E C, Watkinson D A, Ghamry H, Mills K H, and Franzin W G.	2017	Fish age and size distributions and species composition in a large, hydropeaking Prairie River	ARTICLE	CP		The objectives of this study were to compare (a) fish abundance, (b) community composition, (c) population size structure, (d) growth rates in downstream river sections below the hydropeaking generating station within an unaffected upstream section on the Saskatchewan River, Saskatchewan Canada/	Enders et al. 2017b	LOW	Canada	Saskatchewan	Dfb	Saskatchewan River	RIVER	NR	E.B. Campbell Generating Station	HIGH	8 turbines with a combined generating capacity of 289 MW	PEAKING	CI	N/A	Three affected sites (Sites 1-3) and one unaffected upstream Reference Site were selected to represent the available habitat types in the Saskatchewan River (Table 1). Fish were sampled during 9 days in 2005 and 6 days in 2006. Each study reach was randomly divided into cross sections ~1 river width apart. Site 1 had 12 cross sections, Sites 2 and 3 had 9 cross sections, and the Reference site ha…	Three intervention sites: Site 1 is a 5.5 km long reach located 0.2-5.7 km downstream of the E.B. Campbell Generating Station (Figure 1). The river reach at Site 1 is characterized by a high gradient single channel with no defined thalweg channel for most of the reach. Site 1 has a dominant substrate of cobble with gravel and boulders (Table 1). Site 2 is a 5.2 km long reach located 11.6 - 16.8 k…	NON_MAN	<1	2006	2	Spring, Summer	two years sampled; Year 2 of 2	UPSTREAM	The Generating Station was operated on a hydropeaking regime that ranged from 0 to 1,000 m3/s prior to 2004. When the discharge out of Tobin Lake exceeds 1,000 m3/s. the exces water is released over a spillway into a ~6-km section of the old river channel. On September 7, 2004, the operation was changed to include a minimum flow of 75 m3/s and the station discharge ranges now from 75 to 1,000 m3/…	ShortVar_Inc	see table 2; fig 2; pg. 2	see table 2; fig 2; pg. 2	see table 2; fig 2; pg. 2	see table 2; fig 2; pg. 2	see table 2; fig 2; pg. 2	see table 2; fig 2; pg. 2	see table 2; fig 2; pg. 2	see table 2; fig 2; pg. 2
E.B. Campbell Generating Station	EBCampbell	1120_FHM	A	EBCampbell_A	35	species 16 (Spoonhead sculpin); year 2 (2006); spring, summer; 2 intervention sites; 2005 comparator site	E.B. Campbell Generating Station	Enders E C, Watkinson D A, Ghamry H, Mills K H, and Franzin W G. 2017. "Fish age and size distributions and species composition in a large, hydropeaking Prairie River". Rever Research and Applications 33(8):1-11.	Enders et al. 2017	Enders E C, Watkinson D A, Ghamry H, Mills K H, and Franzin W G.	2017	Fish age and size distributions and species composition in a large, hydropeaking Prairie River	ARTICLE	CP		The objectives of this study were to compare (a) fish abundance, (b) community composition, (c) population size structure, (d) growth rates in downstream river sections below the hydropeaking generating station within an unaffected upstream section on the Saskatchewan River, Saskatchewan Canada/	Enders et al. 2017b	LOW	Canada	Saskatchewan	Dfb	Saskatchewan River	RIVER	NR	E.B. Campbell Generating Station	HIGH	8 turbines with a combined generating capacity of 289 MW	PEAKING	CI	N/A	Three affected sites (Sites 1-3) and one unaffected upstream Reference Site were selected to represent the available habitat types in the Saskatchewan River (Table 1). Fish were sampled during 9 days in 2005 and 6 days in 2006. Each study reach was randomly divided into cross sections ~1 river width apart. Site 1 had 12 cross sections, Sites 2 and 3 had 9 cross sections, and the Reference site ha…	Three intervention sites: Site 1 is a 5.5 km long reach located 0.2-5.7 km downstream of the E.B. Campbell Generating Station (Figure 1). The river reach at Site 1 is characterized by a high gradient single channel with no defined thalweg channel for most of the reach. Site 1 has a dominant substrate of cobble with gravel and boulders (Table 1). Site 2 is a 5.2 km long reach located 11.6 - 16.8 k…	NON_MAN	<1	2006	2	Spring, Summer	two years sampled; Year 2 of 2	UPSTREAM	The Generating Station was operated on a hydropeaking regime that ranged from 0 to 1,000 m3/s prior to 2004. When the discharge out of Tobin Lake exceeds 1,000 m3/s. the exces water is released over a spillway into a ~6-km section of the old river channel. On September 7, 2004, the operation was changed to include a minimum flow of 75 m3/s and the station discharge ranges now from 75 to 1,000 m3/…	ShortVar_Inc	see table 2; fig 2; pg. 2	see table 2; fig 2; pg. 2	see table 2; fig 2; pg. 2	see table 2; fig 2; pg. 2	see table 2; fig 2; pg. 2	see table 2; fig 2; pg. 2	see table 2; fig 2; pg. 2	see table 2; fig 2; pg. 2
E.B. Campbell Generating Station	EBCampbell	1120_FHM	A	EBCampbell_A	36	species 17 (American yellow perch); year 2 (2006); spring, summer; 2 intervention sites; 2005 comparator site	E.B. Campbell Generating Station	Enders E C, Watkinson D A, Ghamry H, Mills K H, and Franzin W G. 2017. "Fish age and size distributions and species composition in a large, hydropeaking Prairie River". Rever Research and Applications 33(8):1-11.	Enders et al. 2017	Enders E C, Watkinson D A, Ghamry H, Mills K H, and Franzin W G.	2017	Fish age and size distributions and species composition in a large, hydropeaking Prairie River	ARTICLE	CP		The objectives of this study were to compare (a) fish abundance, (b) community composition, (c) population size structure, (d) growth rates in downstream river sections below the hydropeaking generating station within an unaffected upstream section on the Saskatchewan River, Saskatchewan Canada/	Enders et al. 2017b	LOW	Canada	Saskatchewan	Dfb	Saskatchewan River	RIVER	NR	E.B. Campbell Generating Station	HIGH	8 turbines with a combined generating capacity of 289 MW	PEAKING	CI	N/A	Three affected sites (Sites 1-3) and one unaffected upstream Reference Site were selected to represent the available habitat types in the Saskatchewan River (Table 1). Fish were sampled during 9 days in 2005 and 6 days in 2006. Each study reach was randomly divided into cross sections ~1 river width apart. Site 1 had 12 cross sections, Sites 2 and 3 had 9 cross sections, and the Reference site ha…	Three intervention sites: Site 1 is a 5.5 km long reach located 0.2-5.7 km downstream of the E.B. Campbell Generating Station (Figure 1). The river reach at Site 1 is characterized by a high gradient single channel with no defined thalweg channel for most of the reach. Site 1 has a dominant substrate of cobble with gravel and boulders (Table 1). Site 2 is a 5.2 km long reach located 11.6 - 16.8 k…	NON_MAN	<1	2006	2	Spring, Summer	two years sampled; Year 2 of 2	UPSTREAM	The Generating Station was operated on a hydropeaking regime that ranged from 0 to 1,000 m3/s prior to 2004. When the discharge out of Tobin Lake exceeds 1,000 m3/s. the exces water is released over a spillway into a ~6-km section of the old river channel. On September 7, 2004, the operation was changed to include a minimum flow of 75 m3/s and the station discharge ranges now from 75 to 1,000 m3/…	ShortVar_Inc	see table 2; fig 2; pg. 2	see table 2; fig 2; pg. 2	see table 2; fig 2; pg. 2	see table 2; fig 2; pg. 2	see table 2; fig 2; pg. 2	see table 2; fig 2; pg. 2	see table 2; fig 2; pg. 2	see table 2; fig 2; pg. 2
E.B. Campbell Generating Station	EBCampbell	1120_FHM	A	EBCampbell_A	37	species 18 (Sauger); year 2 (2006); spring, summer; 2 intervention sites; 2005 comparator site	E.B. Campbell Generating Station	Enders E C, Watkinson D A, Ghamry H, Mills K H, and Franzin W G. 2017. "Fish age and size distributions and species composition in a large, hydropeaking Prairie River". Rever Research and Applications 33(8):1-11.	Enders et al. 2017	Enders E C, Watkinson D A, Ghamry H, Mills K H, and Franzin W G.	2017	Fish age and size distributions and species composition in a large, hydropeaking Prairie River	ARTICLE	CP		The objectives of this study were to compare (a) fish abundance, (b) community composition, (c) population size structure, (d) growth rates in downstream river sections below the hydropeaking generating station within an unaffected upstream section on the Saskatchewan River, Saskatchewan Canada/	Enders et al. 2017b	LOW	Canada	Saskatchewan	Dfb	Saskatchewan River	RIVER	NR	E.B. Campbell Generating Station	HIGH	8 turbines with a combined generating capacity of 289 MW	PEAKING	CI	N/A	Three affected sites (Sites 1-3) and one unaffected upstream Reference Site were selected to represent the available habitat types in the Saskatchewan River (Table 1). Fish were sampled during 9 days in 2005 and 6 days in 2006. Each study reach was randomly divided into cross sections ~1 river width apart. Site 1 had 12 cross sections, Sites 2 and 3 had 9 cross sections, and the Reference site ha…	Three intervention sites: Site 1 is a 5.5 km long reach located 0.2-5.7 km downstream of the E.B. Campbell Generating Station (Figure 1). The river reach at Site 1 is characterized by a high gradient single channel with no defined thalweg channel for most of the reach. Site 1 has a dominant substrate of cobble with gravel and boulders (Table 1). Site 2 is a 5.2 km long reach located 11.6 - 16.8 k…	NON_MAN	<1	2006	2	Spring, Summer	two years sampled; Year 2 of 2	UPSTREAM	The Generating Station was operated on a hydropeaking regime that ranged from 0 to 1,000 m3/s prior to 2004. When the discharge out of Tobin Lake exceeds 1,000 m3/s. the exces water is released over a spillway into a ~6-km section of the old river channel. On September 7, 2004, the operation was changed to include a minimum flow of 75 m3/s and the station discharge ranges now from 75 to 1,000 m3/…	ShortVar_Inc	see table 2; fig 2; pg. 2	see table 2; fig 2; pg. 2	see table 2; fig 2; pg. 2	see table 2; fig 2; pg. 2	see table 2; fig 2; pg. 2	see table 2; fig 2; pg. 2	see table 2; fig 2; pg. 2	see table 2; fig 2; pg. 2
E.B. Campbell Generating Station	EBCampbell	1120_FHM	A	EBCampbell_A	38	species 19 (Walleye); year 2 (2006); spring, summer; 2 intervention sites; 2005 comparator site	E.B. Campbell Generating Station	Enders E C, Watkinson D A, Ghamry H, Mills K H, and Franzin W G. 2017. "Fish age and size distributions and species composition in a large, hydropeaking Prairie River". Rever Research and Applications 33(8):1-11.	Enders et al. 2017	Enders E C, Watkinson D A, Ghamry H, Mills K H, and Franzin W G.	2017	Fish age and size distributions and species composition in a large, hydropeaking Prairie River	ARTICLE	CP		The objectives of this study were to compare (a) fish abundance, (b) community composition, (c) population size structure, (d) growth rates in downstream river sections below the hydropeaking generating station within an unaffected upstream section on the Saskatchewan River, Saskatchewan Canada/	Enders et al. 2017b	LOW	Canada	Saskatchewan	Dfb	Saskatchewan River	RIVER	NR	E.B. Campbell Generating Station	HIGH	8 turbines with a combined generating capacity of 289 MW	PEAKING	CI	N/A	Three affected sites (Sites 1-3) and one unaffected upstream Reference Site were selected to represent the available habitat types in the Saskatchewan River (Table 1). Fish were sampled during 9 days in 2005 and 6 days in 2006. Each study reach was randomly divided into cross sections ~1 river width apart. Site 1 had 12 cross sections, Sites 2 and 3 had 9 cross sections, and the Reference site ha…	Three intervention sites: Site 1 is a 5.5 km long reach located 0.2-5.7 km downstream of the E.B. Campbell Generating Station (Figure 1). The river reach at Site 1 is characterized by a high gradient single channel with no defined thalweg channel for most of the reach. Site 1 has a dominant substrate of cobble with gravel and boulders (Table 1). Site 2 is a 5.2 km long reach located 11.6 - 16.8 k…	NON_MAN	<1	2006	2	Spring, Summer	two years sampled; Year 2 of 2	UPSTREAM	The Generating Station was operated on a hydropeaking regime that ranged from 0 to 1,000 m3/s prior to 2004. When the discharge out of Tobin Lake exceeds 1,000 m3/s. the exces water is released over a spillway into a ~6-km section of the old river channel. On September 7, 2004, the operation was changed to include a minimum flow of 75 m3/s and the station discharge ranges now from 75 to 1,000 m3/…	ShortVar_Inc	see table 2; fig 2; pg. 2	see table 2; fig 2; pg. 2	see table 2; fig 2; pg. 2	see table 2; fig 2; pg. 2	see table 2; fig 2; pg. 2	see table 2; fig 2; pg. 2	see table 2; fig 2; pg. 2	see table 2; fig 2; pg. 2
		1120_FHM				RICH (section 3.3, Table 3), 8 turbines with a combined generating capacity of 289 MW		Enders E C, Watkinson D A, Ghamry H, Mills K H, and Franzin W G. 2017. "Fish age and size distributions and species composition in a large, hydropeaking Prairie River". Rever Research and Applications 33(8):1-11.	Enders et al. 2017	Enders E C, Watkinson D A, Ghamry H, Mills K H, and Franzin W G.	2017	Fish age and size distributions and species composition in a large, hydropeaking Prairie River	ARTICLE
		1120_FHM				COMP (Figure 4), 8 turbines with a combined generating capacity of 289 MW		Enders E C, Watkinson D A, Ghamry H, Mills K H, and Franzin W G. 2017. "Fish age and size distributions and species composition in a large, hydropeaking Prairie River". Rever Research and Applications 33(8):1-11.	Enders et al. 2017	Enders E C, Watkinson D A, Ghamry H, Mills K H, and Franzin W G.	2017	Fish age and size distributions and species composition in a large, hydropeaking Prairie River	ARTICLE
Jeziorsko Reservoir	Jeziorsko	1121_FHM	A	Jeziorsko_A	1	same sampling, same site, different species 1 (Perca fluviatilis)	Jeziorsko Reservoir	Grzybkowska Maria, Kucharski Leszek, Dukowska Malgorzata, Takeda Alice Michyio, Lik Joanna, and Leszczynska Joanna. 2017. "Submersed aquatic macrophytes and associated fauna as an effect of dam operation on a large lowland river". ECOLOGICAL ENGINEERING 99:256-264.	Grzybkowska et al. 2017	Grzybkowska Maria, Kucharski Leszek, Dukowska Malgorzata, Takeda Alice Michyio, Lik Joanna, and Leszczynska Joanna	2017	Submersed aquatic macrophytes and associated fauna as an effect of dam operation on a large lowland river	ARTICLE	CP		The main aim of our original research study is to show the influence of dam operation on the bottom recolonization by submersed macrophytes and associated organisms: epiphytic and benthic fauna, zooplankton, and fish assemblages, in the tailwater of the lowland Warta River, during planned water reservoir management.		LOW	Poland	NR	Csc	Warta River	RIVER	Jeziorsko Reservoir	NR	HIGH	two Kaplan turbines and generators (4.89 MW) - not sure if this is total or each	STORAGE	BA	Existing_Hydro_alt flow	Authors examined interannual differences in fish outcomes BEFORE (2004) a natural flood modified by flow control at the hydrelectric plant, and AFTER (2011) a natural flood during the year 2011. The study site on the Warta River was established in this lowland alluvial river approximately 1.5 km downstream of the Jeziorsko Reservoir and dam, constructed in 1986. At the SAM nabtait zooplankton and…	The study site was established in the lowland alluvial river (Warta River) approximately 1.5 km downstream of the Jeziorsko Reservoir and dam, constructed in 1986. The sample area was sized 40 m by 2.5 m and extended along the bank and along the transitional zone.	NON_MAN	<1	N/A	N/A	N/A	N/A	N/A	The dam is 2.73 km in length and is the second largest dam reservoir in Poland in terms of area. The hydroelectric plant was built and started functioning in 1994. This late construction of the hydroelectric power station caused its location outside the dam. The powerhouse was built on the right bank of the Warta in the immediate vicinity of the dam of the main weir. During sampling in the 1990s …	Peakflow_Inc	pg. 257, Fig. 1a	pg. 257, Fig. 1a	pg. 257, Fig. 1a	pg. 257, Fig. 1a	pg. 257, Fig. 1a	pg. 257, Fig. 1a	pg. 257, Fig. 1a	pg. 257, Fig. 1a
Jeziorsko Reservoir	Jeziorsko	1121_FHM	A	Jeziorsko_A	2	same sampling, same site, different species 2 (Gymnocephalus cernua)	Jeziorsko Reservoir	Grzybkowska Maria, Kucharski Leszek, Dukowska Malgorzata, Takeda Alice Michyio, Lik Joanna, and Leszczynska Joanna. 2017. "Submersed aquatic macrophytes and associated fauna as an effect of dam operation on a large lowland river". ECOLOGICAL ENGINEERING 99:256-264.	Grzybkowska et al. 2017	Grzybkowska Maria, Kucharski Leszek, Dukowska Malgorzata, Takeda Alice Michyio, Lik Joanna, and Leszczynska Joanna	2017	Submersed aquatic macrophytes and associated fauna as an effect of dam operation on a large lowland river	ARTICLE	CP		The main aim of our original research study is to show the influence of dam operation on the bottom recolonization by submersed macrophytes and associated organisms: epiphytic and benthic fauna, zooplankton, and fish assemblages, in the tailwater of the lowland Warta River, during planned water reservoir management.		LOW	Poland	NR	Csc	Warta River	RIVER	Jeziorsko Reservoir	NR	HIGH	two Kaplan turbines and generators (4.89 MW) - not sure if this is total or each	STORAGE	BA	Existing_Hydro_alt flow	Authors examined interannual differences in fish outcomes BEFORE (2004) a natural flood modified by flow control at the hydrelectric plant, and AFTER (2011) a natural flood during the year 2011. The study site on the Warta River was established in this lowland alluvial river approximately 1.5 km downstream of the Jeziorsko Reservoir and dam, constructed in 1986. At the SAM nabtait zooplankton and…	The study site was established in the lowland alluvial river (Warta River) approximately 1.5 km downstream of the Jeziorsko Reservoir and dam, constructed in 1986. The sample area was sized 40 m by 2.5 m and extended along the bank and along the transitional zone.	NON_MAN	<1	N/A	N/A	N/A	N/A	N/A	The dam is 2.73 km in length and is the second largest dam reservoir in Poland in terms of area. The hydroelectric plant was built and started functioning in 1994. This late construction of the hydroelectric power station caused its location outside the dam. The powerhouse was built on the right bank of the Warta in the immediate vicinity of the dam of the main weir. During sampling in the 1990s …	Peakflow_Inc	pg. 257, Fig. 1a	pg. 257, Fig. 1a	pg. 257, Fig. 1a	pg. 257, Fig. 1a	pg. 257, Fig. 1a	pg. 257, Fig. 1a	pg. 257, Fig. 1a	pg. 257, Fig. 1a
Jeziorsko Reservoir	Jeziorsko	1121_FHM	A	Jeziorsko_A	3	same sampling, same site, different species 3 (Rutilus rutilus)	Jeziorsko Reservoir	Grzybkowska Maria, Kucharski Leszek, Dukowska Malgorzata, Takeda Alice Michyio, Lik Joanna, and Leszczynska Joanna. 2017. "Submersed aquatic macrophytes and associated fauna as an effect of dam operation on a large lowland river". ECOLOGICAL ENGINEERING 99:256-264.	Grzybkowska et al. 2017	Grzybkowska Maria, Kucharski Leszek, Dukowska Malgorzata, Takeda Alice Michyio, Lik Joanna, and Leszczynska Joanna	2017	Submersed aquatic macrophytes and associated fauna as an effect of dam operation on a large lowland river	ARTICLE	CP		The main aim of our original research study is to show the influence of dam operation on the bottom recolonization by submersed macrophytes and associated organisms: epiphytic and benthic fauna, zooplankton, and fish assemblages, in the tailwater of the lowland Warta River, during planned water reservoir management.		LOW	Poland	NR	Csc	Warta River	RIVER	Jeziorsko Reservoir	NR	HIGH	two Kaplan turbines and generators (4.89 MW) - not sure if this is total or each	STORAGE	BA	Existing_Hydro_alt flow	Authors examined interannual differences in fish outcomes BEFORE (2004) a natural flood modified by flow control at the hydrelectric plant, and AFTER (2011) a natural flood during the year 2011. The study site on the Warta River was established in this lowland alluvial river approximately 1.5 km downstream of the Jeziorsko Reservoir and dam, constructed in 1986. At the SAM nabtait zooplankton and…	The study site was established in the lowland alluvial river (Warta River) approximately 1.5 km downstream of the Jeziorsko Reservoir and dam, constructed in 1986. The sample area was sized 40 m by 2.5 m and extended along the bank and along the transitional zone.	NON_MAN	<1	N/A	N/A	N/A	N/A	N/A	The dam is 2.73 km in length and is the second largest dam reservoir in Poland in terms of area. The hydroelectric plant was built and started functioning in 1994. This late construction of the hydroelectric power station caused its location outside the dam. The powerhouse was built on the right bank of the Warta in the immediate vicinity of the dam of the main weir. During sampling in the 1990s …	Peakflow_Inc	pg. 257, Fig. 1a	pg. 257, Fig. 1a	pg. 257, Fig. 1a	pg. 257, Fig. 1a	pg. 257, Fig. 1a	pg. 257, Fig. 1a	pg. 257, Fig. 1a	pg. 257, Fig. 1a
Jeziorsko Reservoir	Jeziorsko	1121_FHM	A	Jeziorsko_A	4	same sampling, same site, different species 4 (Leuciscus leuciscus)	Jeziorsko Reservoir	Grzybkowska Maria, Kucharski Leszek, Dukowska Malgorzata, Takeda Alice Michyio, Lik Joanna, and Leszczynska Joanna. 2017. "Submersed aquatic macrophytes and associated fauna as an effect of dam operation on a large lowland river". ECOLOGICAL ENGINEERING 99:256-264.	Grzybkowska et al. 2017	Grzybkowska Maria, Kucharski Leszek, Dukowska Malgorzata, Takeda Alice Michyio, Lik Joanna, and Leszczynska Joanna	2017	Submersed aquatic macrophytes and associated fauna as an effect of dam operation on a large lowland river	ARTICLE	CP		The main aim of our original research study is to show the influence of dam operation on the bottom recolonization by submersed macrophytes and associated organisms: epiphytic and benthic fauna, zooplankton, and fish assemblages, in the tailwater of the lowland Warta River, during planned water reservoir management.		LOW	Poland	NR	Csc	Warta River	RIVER	Jeziorsko Reservoir	NR	HIGH	two Kaplan turbines and generators (4.89 MW) - not sure if this is total or each	STORAGE	BA	Existing_Hydro_alt flow	Authors examined interannual differences in fish outcomes BEFORE (2004) a natural flood modified by flow control at the hydrelectric plant, and AFTER (2011) a natural flood during the year 2011. The study site on the Warta River was established in this lowland alluvial river approximately 1.5 km downstream of the Jeziorsko Reservoir and dam, constructed in 1986. At the SAM nabtait zooplankton and…	The study site was established in the lowland alluvial river (Warta River) approximately 1.5 km downstream of the Jeziorsko Reservoir and dam, constructed in 1986. The sample area was sized 40 m by 2.5 m and extended along the bank and along the transitional zone.	NON_MAN	<1	N/A	N/A	N/A	N/A	N/A	The dam is 2.73 km in length and is the second largest dam reservoir in Poland in terms of area. The hydroelectric plant was built and started functioning in 1994. This late construction of the hydroelectric power station caused its location outside the dam. The powerhouse was built on the right bank of the Warta in the immediate vicinity of the dam of the main weir. During sampling in the 1990s …	Peakflow_Inc	pg. 257, Fig. 1a	pg. 257, Fig. 1a	pg. 257, Fig. 1a	pg. 257, Fig. 1a	pg. 257, Fig. 1a	pg. 257, Fig. 1a	pg. 257, Fig. 1a	pg. 257, Fig. 1a
Jeziorsko Reservoir	Jeziorsko	1121_FHM	A	Jeziorsko_A	5	same sampling, same site, different species 5 (Gasterosteus aculeatus)	Jeziorsko Reservoir	Grzybkowska Maria, Kucharski Leszek, Dukowska Malgorzata, Takeda Alice Michyio, Lik Joanna, and Leszczynska Joanna. 2017. "Submersed aquatic macrophytes and associated fauna as an effect of dam operation on a large lowland river". ECOLOGICAL ENGINEERING 99:256-264.	Grzybkowska et al. 2017	Grzybkowska Maria, Kucharski Leszek, Dukowska Malgorzata, Takeda Alice Michyio, Lik Joanna, and Leszczynska Joanna	2017	Submersed aquatic macrophytes and associated fauna as an effect of dam operation on a large lowland river	ARTICLE	CP		The main aim of our original research study is to show the influence of dam operation on the bottom recolonization by submersed macrophytes and associated organisms: epiphytic and benthic fauna, zooplankton, and fish assemblages, in the tailwater of the lowland Warta River, during planned water reservoir management.		LOW	Poland	NR	Csc	Warta River	RIVER	Jeziorsko Reservoir	NR	HIGH	two Kaplan turbines and generators (4.89 MW) - not sure if this is total or each	STORAGE	BA	Existing_Hydro_alt flow	Authors examined interannual differences in fish outcomes BEFORE (2004) a natural flood modified by flow control at the hydrelectric plant, and AFTER (2011) a natural flood during the year 2011. The study site on the Warta River was established in this lowland alluvial river approximately 1.5 km downstream of the Jeziorsko Reservoir and dam, constructed in 1986. At the SAM nabtait zooplankton and…	The study site was established in the lowland alluvial river (Warta River) approximately 1.5 km downstream of the Jeziorsko Reservoir and dam, constructed in 1986. The sample area was sized 40 m by 2.5 m and extended along the bank and along the transitional zone.	NON_MAN	<1	N/A	N/A	N/A	N/A	N/A	The dam is 2.73 km in length and is the second largest dam reservoir in Poland in terms of area. The hydroelectric plant was built and started functioning in 1994. This late construction of the hydroelectric power station caused its location outside the dam. The powerhouse was built on the right bank of the Warta in the immediate vicinity of the dam of the main weir. During sampling in the 1990s …	Peakflow_Inc	pg. 257, Fig. 1a	pg. 257, Fig. 1a	pg. 257, Fig. 1a	pg. 257, Fig. 1a	pg. 257, Fig. 1a	pg. 257, Fig. 1a	pg. 257, Fig. 1a	pg. 257, Fig. 1a
Jeziorsko Reservoir	Jeziorsko	1121_FHM	A	Jeziorsko_A	6	same sampling, same site, different speceis (grouped as OTHER)	Jeziorsko Reservoir	Grzybkowska Maria, Kucharski Leszek, Dukowska Malgorzata, Takeda Alice Michyio, Lik Joanna, and Leszczynska Joanna. 2017. "Submersed aquatic macrophytes and associated fauna as an effect of dam operation on a large lowland river". ECOLOGICAL ENGINEERING 99:256-264.	Grzybkowska et al. 2017	Grzybkowska Maria, Kucharski Leszek, Dukowska Malgorzata, Takeda Alice Michyio, Lik Joanna, and Leszczynska Joanna	2017	Submersed aquatic macrophytes and associated fauna as an effect of dam operation on a large lowland river	ARTICLE	CP		The main aim of our original research study is to show the influence of dam operation on the bottom recolonization by submersed macrophytes and associated organisms: epiphytic and benthic fauna, zooplankton, and fish assemblages, in the tailwater of the lowland Warta River, during planned water reservoir management.		LOW	Poland	NR	Csc	Warta River	RIVER	Jeziorsko Reservoir	NR	HIGH	two Kaplan turbines and generators (4.89 MW) - not sure if this is total or each	STORAGE	BA	Existing_Hydro_alt flow	Authors examined interannual differences in fish outcomes BEFORE (2004) a natural flood modified by flow control at the hydrelectric plant, and AFTER (2011) a natural flood during the year 2011. The study site on the Warta River was established in this lowland alluvial river approximately 1.5 km downstream of the Jeziorsko Reservoir and dam, constructed in 1986. At the SAM nabtait zooplankton and…	The study site was established in the lowland alluvial river (Warta River) approximately 1.5 km downstream of the Jeziorsko Reservoir and dam, constructed in 1986. The sample area was sized 40 m by 2.5 m and extended along the bank and along the transitional zone.	NON_MAN	<1	N/A	N/A	N/A	N/A	N/A	The dam is 2.73 km in length and is the second largest dam reservoir in Poland in terms of area. The hydroelectric plant was built and started functioning in 1994. This late construction of the hydroelectric power station caused its location outside the dam. The powerhouse was built on the right bank of the Warta in the immediate vicinity of the dam of the main weir. During sampling in the 1990s …	Peakflow_Inc	pg. 257, Fig. 1a	pg. 257, Fig. 1a	pg. 257, Fig. 1a	pg. 257, Fig. 1a	pg. 257, Fig. 1a	pg. 257, Fig. 1a	pg. 257, Fig. 1a	pg. 257, Fig. 1a
		1121_FHM				RICH (number of species pg. 260); two Kaplan turbines and generators (4.89 MW) - not sure if this is total or each		Grzybkowska Maria, Kucharski Leszek, Dukowska Malgorzata, Takeda Alice Michyio, Lik Joanna, and Leszczynska Joanna. 2017. "Submersed aquatic macrophytes and associated fauna as an effect of dam operation on a large lowland river". ECOLOGICAL ENGINEERING 99:256-264.	Grzybkowska et al. 2017	Grzybkowska Maria, Kucharski Leszek, Dukowska Malgorzata, Takeda Alice Michyio, Lik Joanna, and Leszczynska Joanna	2017	Submersed aquatic macrophytes and associated fauna as an effect of dam operation on a large lowland river	ARTICLE
		1121_FHM				COMP (percent composition, pg. 260); two Kaplan turbines and generators (4.89 MW) - not sure if this is total or each		Grzybkowska Maria, Kucharski Leszek, Dukowska Malgorzata, Takeda Alice Michyio, Lik Joanna, and Leszczynska Joanna. 2017. "Submersed aquatic macrophytes and associated fauna as an effect of dam operation on a large lowland river". ECOLOGICAL ENGINEERING 99:256-264.	Grzybkowska et al. 2017	Grzybkowska Maria, Kucharski Leszek, Dukowska Malgorzata, Takeda Alice Michyio, Lik Joanna, and Leszczynska Joanna	2017	Submersed aquatic macrophytes and associated fauna as an effect of dam operation on a large lowland river	ARTICLE
NR	NR1	1122_FHM	A	NR1_A	1	same species, same comparator sites (14 unregulated rivers), different intervention sites (3 ROR rivers), different operational regime (RUN), different outcome (density)	NR	Senay C, Taranu Z E, Bourque G, Macnaughton C J, Lanthier G, Harvey-Lavoie S, and Boisclair D. 2017. "Effects of river scale flow regimes and local scale habitat properties on fish community attributes". AQUATIC SCIENCES 79(1):13-26.	Senay et al. 2017	Senay C, Taranu Z E, Bourque G, Macnaughton C J, Lanthier G, Harvey-Lavoie S, and Boisclair D	2017	Effects of river scale flow regimes and local scale habitat properties on fish community attributes	ARTICLE	CP		The general goal of this study was to investigate how river flow regime and local habitat properties explain and predict fish community attributes in unregulated and regulated rivers. Our objectives were: 1) to identify the hydrological indices that best describe the flow regimes of river segments subjected to different regulation types (unregulated, run-of-the-river, storage, and peaking), and ;…		MEDIUM	Canada	Alberta, Ontario, Quebec, New Brunswick	Dfb, Dfc	14 unregulated: Aubinadong River, Batchawana River, Goulais River, Au Saumon River, Becancour River, Du Loup River, Eaton River, Noire River, Ouelle River, Castle River, Elbow River, Petit-Saguenay River, Picanoc River, Nicolet River; 3 regulated (run): Coaticook River, Du Sud River, Etchemin River	RIVER	NR	NR	UNCLEAR	NR	RUN	CI	N/A	Our objectives required the estimation of hydrological indices, local habitat properties, and fish community attributes in rivers subjected to different regulation types. First, we categorized the type of flow regulation types (unregulated, ROR, storage, peaking) associated with hydropower facilities and their respective rivers across Canada by consulting databases from the Canadian Dam Associati…	14 unregulated rivers and 3 regulated (run of river) rivers. Unregulated sites were in the Abitibi, Appalachian, Cordilleran, Laurentian, and St-Lawrence physiographic regions. Regulated sites were in the Appalachian physiographic region. Although differences between sites are sampled (in terms of 77 hydrological indices, local habitat proprtions such as water velocity or depth, and substrate com…	NON_MAN	NR	2011, 2012, 2013	3	Summer	3 years of sampling from during summer months late- June to September; Northern Hemisphere	NO_HYDRO	Flow regulation by run-of-river hydropower facilities. Although hydrologic indicies are considered, the actual flow data is not included by authors, other than in PCA (see supplemental information for list of flow indicies considered). Differentiation between regulation type was possible through a total of 15 PCF and a variety of flow components, including hourly flow variation, which is a measur…	UNSPEC	NR	NR	NR	NR	NR	NR	NR	NR
NR	NR1	1122_FHM	A	NR1_A	2	same species, same comparator sites (14 unregulated rivers), different intervention sites (3 ROR rivers), different operational regime (RUN), different outcome (biomass)	NR	Senay C, Taranu Z E, Bourque G, Macnaughton C J, Lanthier G, Harvey-Lavoie S, and Boisclair D. 2017. "Effects of river scale flow regimes and local scale habitat properties on fish community attributes". AQUATIC SCIENCES 79(1):13-26.	Senay et al. 2017	Senay C, Taranu Z E, Bourque G, Macnaughton C J, Lanthier G, Harvey-Lavoie S, and Boisclair D	2017	Effects of river scale flow regimes and local scale habitat properties on fish community attributes	ARTICLE	CP		The general goal of this study was to investigate how river flow regime and local habitat properties explain and predict fish community attributes in unregulated and regulated rivers. Our objectives were: 1) to identify the hydrological indices that best describe the flow regimes of river segments subjected to different regulation types (unregulated, run-of-the-river, storage, and peaking), and ;…		MEDIUM	Canada	Alberta, Ontario, Quebec, New Brunswick	Dfb, Dfc	14 unregulated: Aubinadong River, Batchawana River, Goulais River, Au Saumon River, Becancour River, Du Loup River, Eaton River, Noire River, Ouelle River, Castle River, Elbow River, Petit-Saguenay River, Picanoc River, Nicolet River; 3 regulated (run): Coaticook River, Du Sud River, Etchemin River	RIVER	NR	NR	UNCLEAR	NR	RUN	CI	N/A	Our objectives required the estimation of hydrological indices, local habitat properties, and fish community attributes in rivers subjected to different regulation types. First, we categorized the type of flow regulation types (unregulated, ROR, storage, peaking) associated with hydropower facilities and their respective rivers across Canada by consulting databases from the Canadian Dam Associati…	14 unregulated rivers and 3 regulated (run of river) rivers. Unregulated sites were in the Abitibi, Appalachian, Cordilleran, Laurentian, and St-Lawrence physiographic regions. Regulated sites were in the Appalachian physiographic region. Although differences between sites are sampled (in terms of 77 hydrological indices, local habitat proprtions such as water velocity or depth, and substrate com…	NON_MAN	NR	2011, 2012, 2013	3	Summer	3 years of sampling from during summer months late- June to September; Northern Hemisphere	NO_HYDRO	Flow regulation by run-of-river hydropower facilities. Although hydrologic indicies are considered, the actual flow data is not included by authors, other than in PCA (see supplemental information for list of flow indicies considered). Differentiation between regulation type was possible through a total of 15 PCF and a variety of flow components, including hourly flow variation, which is a measur…	UNSPEC	NR	NR	NR	NR	NR	NR	NR	NR
NR	NR1	1122_FHM	B	NR1_B	1	same species, same comparator sites (14 unregulated rivers), different intervention sites (5 STORAGE rivers), different operational regime (STORAGE), different outcome (density)	NR	Senay C, Taranu Z E, Bourque G, Macnaughton C J, Lanthier G, Harvey-Lavoie S, and Boisclair D. 2017. "Effects of river scale flow regimes and local scale habitat properties on fish community attributes". AQUATIC SCIENCES 79(1):13-26.	Senay et al. 2017	Senay C, Taranu Z E, Bourque G, Macnaughton C J, Lanthier G, Harvey-Lavoie S, and Boisclair D	2017	Effects of river scale flow regimes and local scale habitat properties on fish community attributes	ARTICLE	CP		The general goal of this study was to investigate how river flow regime and local habitat properties explain and predict fish community attributes in unregulated and regulated rivers. Our objectives were: 1) to identify the hydrological indices that best describe the flow regimes of river segments subjected to different regulation types (unregulated, run-of-the-river, storage, and peaking), and ;…		MEDIUM	Canada	Alberta, Ontario, Quebec, New Brunswick	Dfb, Dfc	14 unregulated: Aubinadong River, Batchawana River, Goulais River, Au Saumon River, Becancour River, Du Loup River, Eaton River, Noire River, Ouelle River, Castle River, Elbow River, Petit-Saguenay River, Picanoc River, Nicolet River; 5 regulated (storage): Dee River, Saint-Francois River, Serpentine River, Kiamika River, Waterton River	RIVER	NR	NR	UNCLEAR	NR	STORAGE	CI	N/A	Our objectives required the estimation of hydrological indices, local habitat properties, and fish community attributes in rivers subjected to different regulation types. First, we categorized the type of flow regulation types (unregulated, ROR, storage, peaking) associated with hydropower facilities and their respective rivers across Canada by consulting databases from the Canadian Dam Associati…	14 unregulated rivers and 5 regulated (storage) rivers. Unregulated sites were in the Abitibi, Appalachian, Cordilleran, Laurentian, and St-Lawrence physiographic regions. Regulated sites were in the Appalachian, Laurentian and Plains physiographic region. Although differences between sites are sampled (in terms of 77 hydrological indices, local habitat proprtions such as water velocity or depth,…	NON_MAN	NR	2011, 2012, 2013	3	Summer	3 years of sampling from during summer months late- June to September; Northern Hemisphere	NO_HYDRO	Flow regulation by run-of-river hydropower facilities. Although hydrologic indicies are considered, the actual flow data is not included by authors, other than in PCA (see supplemental information for list of flow indicies considered). Differentiation between regulation type was possible through a total of 15 PCF and a variety of flow components, including hourly flow variation, which is a measur…	UNSPEC	NR	NR	NR	NR	NR	NR	NR	NR
NR	NR1	1122_FHM	B	NR1_B	2	same species, same comparator sites (14 unregulated rivers), different intervention sites (5 STORAGE rivers), different operational regime (STORAGE), different outcome (biomass)	NR	Senay C, Taranu Z E, Bourque G, Macnaughton C J, Lanthier G, Harvey-Lavoie S, and Boisclair D. 2017. "Effects of river scale flow regimes and local scale habitat properties on fish community attributes". AQUATIC SCIENCES 79(1):13-26.	Senay et al. 2017	Senay C, Taranu Z E, Bourque G, Macnaughton C J, Lanthier G, Harvey-Lavoie S, and Boisclair D	2017	Effects of river scale flow regimes and local scale habitat properties on fish community attributes	ARTICLE	CP		The general goal of this study was to investigate how river flow regime and local habitat properties explain and predict fish community attributes in unregulated and regulated rivers. Our objectives were: 1) to identify the hydrological indices that best describe the flow regimes of river segments subjected to different regulation types (unregulated, run-of-the-river, storage, and peaking), and ;…		MEDIUM	Canada	Alberta, Ontario, Quebec, New Brunswick	Dfb, Dfc	14 unregulated: Aubinadong River, Batchawana River, Goulais River, Au Saumon River, Becancour River, Du Loup River, Eaton River, Noire River, Ouelle River, Castle River, Elbow River, Petit-Saguenay River, Picanoc River, Nicolet River; 5 regulated (storage): Dee River, Saint-Francois River, Serpentine River, Kiamika River, Waterton River	RIVER	NR	NR	UNCLEAR	NR	STORAGE	CI	N/A	Our objectives required the estimation of hydrological indices, local habitat properties, and fish community attributes in rivers subjected to different regulation types. First, we categorized the type of flow regulation types (unregulated, ROR, storage, peaking) associated with hydropower facilities and their respective rivers across Canada by consulting databases from the Canadian Dam Associati…	14 unregulated rivers and 5 regulated (storage) rivers. Unregulated sites were in the Abitibi, Appalachian, Cordilleran, Laurentian, and St-Lawrence physiographic regions. Regulated sites were in the Appalachian, Laurentian and Plains physiographic region. Although differences between sites are sampled (in terms of 77 hydrological indices, local habitat proprtions such as water velocity or depth,…	NON_MAN	NR	2011, 2012, 2013	3	Summer	3 years of sampling from during summer months late- June to September; Northern Hemisphere	NO_HYDRO	Flow regulation by run-of-river hydropower facilities. Although hydrologic indicies are considered, the actual flow data is not included by authors, other than in PCA (see supplemental information for list of flow indicies considered). Differentiation between regulation type was possible through a total of 15 PCF and a variety of flow components, including hourly flow variation, which is a measur…	UNSPEC	NR	NR	NR	NR	NR	NR	NR	NR
NR	NR1	1122_FHM	C	NR1_C	1	same species, same comparator sites (14 unregulated rivers), different intervention sites (3 PEAKING rivers), different operational regime (PEAKING), different outcome (density)	NR	Senay C, Taranu Z E, Bourque G, Macnaughton C J, Lanthier G, Harvey-Lavoie S, and Boisclair D. 2017. "Effects of river scale flow regimes and local scale habitat properties on fish community attributes". AQUATIC SCIENCES 79(1):13-26.	Senay et al. 2017	Senay C, Taranu Z E, Bourque G, Macnaughton C J, Lanthier G, Harvey-Lavoie S, and Boisclair D	2017	Effects of river scale flow regimes and local scale habitat properties on fish community attributes	ARTICLE	CP		The general goal of this study was to investigate how river flow regime and local habitat properties explain and predict fish community attributes in unregulated and regulated rivers. Our objectives were: 1) to identify the hydrological indices that best describe the flow regimes of river segments subjected to different regulation types (unregulated, run-of-the-river, storage, and peaking), and ;…		MEDIUM	Canada	Alberta, Ontario, Quebec, New Brunswick	Dfb, Dfc, ET	14 unregulated: Aubinadong River, Batchawana River, Goulais River, Au Saumon River, Becancour River, Du Loup River, Eaton River, Noire River, Ouelle River, Castle River, Elbow River, Petit-Saguenay River, Picanoc River, Nicolet River; 3 regulated (peaking): Magpie River, Mississagi River, Kananaskis River	RIVER	NR	NR	UNCLEAR	NR	PEAKING	CI	N/A	Our objectives required the estimation of hydrological indices, local habitat properties, and fish community attributes in rivers subjected to different regulation types. First, we categorized the type of flow regulation types (unregulated, ROR, storage, peaking) associated with hydropower facilities and their respective rivers across Canada by consulting databases from the Canadian Dam Associati…	14 unregulated rivers and 3 regulated (peaking) rivers. Unregulated sites were in the Abitibi, Appalachian, Cordilleran, Laurentian, and St-Lawrence physiographic regions. Regulated sites were in the Abitibi and Cordilleran physiographic region. Although differences between sites are sampled (in terms of 77 hydrological indices, local habitat proprtions such as water velocity or depth, and substr…	NON_MAN	NR	2011, 2012, 2013	3	Summer	3 years of sampling from during summer months late- June to September; Northern Hemisphere	NO_HYDRO	Flow regulation by run-of-river hydropower facilities. Although hydrologic indicies are considered, the actual flow data is not included by authors, other than in PCA (see supplemental information for list of flow indicies considered). Differentiation between regulation type was possible through a total of 15 PCF and a variety of flow components, including hourly flow variation, which is a measur…	UNSPEC	NR	NR	NR	NR	NR	NR	NR	NR
NR	NR1	1122_FHM	C	NR1_C	2	same species, same comparator sites (14 unregulated rivers), different intervention sites (3 PEAKING rivers), different operational regime (PEAKING), different outcome (biomass)	NR	Senay C, Taranu Z E, Bourque G, Macnaughton C J, Lanthier G, Harvey-Lavoie S, and Boisclair D. 2017. "Effects of river scale flow regimes and local scale habitat properties on fish community attributes". AQUATIC SCIENCES 79(1):13-26.	Senay et al. 2017	Senay C, Taranu Z E, Bourque G, Macnaughton C J, Lanthier G, Harvey-Lavoie S, and Boisclair D	2017	Effects of river scale flow regimes and local scale habitat properties on fish community attributes	ARTICLE	CP		The general goal of this study was to investigate how river flow regime and local habitat properties explain and predict fish community attributes in unregulated and regulated rivers. Our objectives were: 1) to identify the hydrological indices that best describe the flow regimes of river segments subjected to different regulation types (unregulated, run-of-the-river, storage, and peaking), and ;…		MEDIUM	Canada	Alberta, Ontario, Quebec, New Brunswick	Dfb, Dfc, ET	14 unregulated: Aubinadong River, Batchawana River, Goulais River, Au Saumon River, Becancour River, Du Loup River, Eaton River, Noire River, Ouelle River, Castle River, Elbow River, Petit-Saguenay River, Picanoc River, Nicolet River; 3 regulated (peaking): Magpie River, Mississagi River, Kananaskis River	RIVER	NR	NR	UNCLEAR	NR	PEAKING	CI	N/A	Our objectives required the estimation of hydrological indices, local habitat properties, and fish community attributes in rivers subjected to different regulation types. First, we categorized the type of flow regulation types (unregulated, ROR, storage, peaking) associated with hydropower facilities and their respective rivers across Canada by consulting databases from the Canadian Dam Associati…	14 unregulated rivers and 3 regulated (peaking) rivers. Unregulated sites were in the Abitibi, Appalachian, Cordilleran, Laurentian, and St-Lawrence physiographic regions. Regulated sites were in the Abitibi and Cordilleran physiographic region. Although differences between sites are sampled (in terms of 77 hydrological indices, local habitat proprtions such as water velocity or depth, and substr…	NON_MAN	NR	2011, 2012, 2013	3	Summer	3 years of sampling from during summer months late- June to September; Northern Hemisphere	NO_HYDRO	Flow regulation by run-of-river hydropower facilities. Although hydrologic indicies are considered, the actual flow data is not included by authors, other than in PCA (see supplemental information for list of flow indicies considered). Differentiation between regulation type was possible through a total of 15 PCF and a variety of flow components, including hourly flow variation, which is a measur…	UNSPEC	NR	NR	NR	NR	NR	NR	NR	NR
		1122_FHM			3	run, richness		Senay C, Taranu Z E, Bourque G, Macnaughton C J, Lanthier G, Harvey-Lavoie S, and Boisclair D. 2017. "Effects of river scale flow regimes and local scale habitat properties on fish community attributes". AQUATIC SCIENCES 79(1):13-26.	Senay et al. 2017	Senay C, Taranu Z E, Bourque G, Macnaughton C J, Lanthier G, Harvey-Lavoie S, and Boisclair D	2017	Effects of river scale flow regimes and local scale habitat properties on fish community attributes	ARTICLE
		1122_FHM			3	storage, richness		Senay C, Taranu Z E, Bourque G, Macnaughton C J, Lanthier G, Harvey-Lavoie S, and Boisclair D. 2017. "Effects of river scale flow regimes and local scale habitat properties on fish community attributes". AQUATIC SCIENCES 79(1):13-26.	Senay et al. 2017	Senay C, Taranu Z E, Bourque G, Macnaughton C J, Lanthier G, Harvey-Lavoie S, and Boisclair D	2017	Effects of river scale flow regimes and local scale habitat properties on fish community attributes	ARTICLE
		1122_FHM			3	peaking, richness		Senay C, Taranu Z E, Bourque G, Macnaughton C J, Lanthier G, Harvey-Lavoie S, and Boisclair D. 2017. "Effects of river scale flow regimes and local scale habitat properties on fish community attributes". AQUATIC SCIENCES 79(1):13-26.	Senay et al. 2017	Senay C, Taranu Z E, Bourque G, Macnaughton C J, Lanthier G, Harvey-Lavoie S, and Boisclair D	2017	Effects of river scale flow regimes and local scale habitat properties on fish community attributes	ARTICLE
Boren Dam	Boren	1124_FHM	A	Boren_A	1	same species; different outcome (DENSITY)	Boren Dam	Rocaspana R, Aparicio E, Vinyoles D, and Palau A. 2016. "Effects of pulsed discharges from a hydropower station on summer diel feeding activity and diet of Brown trout (Salmo trutta Linnaeus, 1758) in an Iberian stream". Journal of Applied Ichthyology 32(1):190-197.	Rocaspana et al. 2016	Rocaspana R, Aparicio E, Vinyoles D, and Palau A.	2016	Effects of pulsed discharges from a hydropower station on summer diel feeding activity and diet of Brown trout (Salmo trutta Linnaeus, 1758) in an Iberian stream	ARTICLE	CP		The aim of the study was to examine the influence of hydropeaking operations on prey availability, feeding activity, diet composition, and feeding strategy of adult brown trout in an upper reach of the Noguera Pallaresa River, a Pyrenean stream of the Mediterranean Basin.		MEDIUM	Spain	NR	Cfb	Noguera Pallaresa River	RIVER	Boren Dam	Esterri-Unarre hydropower plant	VLH	NR	PEAKING	CI	N/A	The study compared a hydropeaking site 1000 m downstream from the power plant (42 36058''N; 1 7041''E) with a daily pattern of hydropeaking, with a control site 800 m upstream from the discharge point (42 37052"N; 1 7024"E). The Noguera Pallaresa River supplies the Esterri Unarre hydropower plant, which uses waters from the Boren reservoir (1098 m a.s.l) and the Unarre stream (left tributary,m me…	Except for hydrological operational conditions, other stream features were similar between the two considered sites. Water temperature regimes were also similar during the couse of the study between the control (mean: 13.6 +/-1.2 °C) and hydropeaking (mean: 15.2 +/- 2.1°C). The study area (940-970 m a.s.l.; drainage area: 321 km²) has a stony substrate with a mean slope of 1.1% and a mean stream …	NON_MAN	NR	2011	<1	Summer	Field work conducted 22-24 August 2011.	UPSTREAM	The Noguera Pallaresa River supplies the Esterri-Unarre hydropower plant, which uses waters from the Boren reservoir and the Unarre stream. During the field work (22-24 August 2011), baseflows at the control and hydropeaking sites were about 0.4 m^3/s, increasing up to 8-10 m^3/s during power operations for about 2-3 h, twice a day. Except for these hydrological operational conditions, other stre…	Peakflow_Inc; ShortVar_Inc	In text, pg 191	In text, pg 191	In text, pg 191	In text, pg 191	In text, pg 191	In text, pg 191	In text, pg 191	In text, pg 191
Boren Dam	Boren	1124_FHM	A	Boren_A	2	same species; different outcome (BIOMASS).	Boren Dam	Rocaspana R, Aparicio E, Vinyoles D, and Palau A. 2016. "Effects of pulsed discharges from a hydropower station on summer diel feeding activity and diet of Brown trout (Salmo trutta Linnaeus, 1758) in an Iberian stream". Journal of Applied Ichthyology 32(1):190-197.	Rocaspana et al. 2016	Rocaspana R, Aparicio E, Vinyoles D, and Palau A.	2016	Effects of pulsed discharges from a hydropower station on summer diel feeding activity and diet of Brown trout (Salmo trutta Linnaeus, 1758) in an Iberian stream	ARTICLE	CP		The aim of the study was to examine the influence of hydropeaking operations on prey availability, feeding activity, diet composition, and feeding strategy of adult brown trout in an upper reach of the Noguera Pallaresa River, a Pyrenean stream of the Mediterranean Basin.		MEDIUM	Spain	NR	Cfb	Noguera Pallaresa River	RIVER	Boren Dam	Esterri-Unarre hydropower plant	VLH	NR	PEAKING	CI	N/A	The study compared a hydropeaking site 1000 m downstream from the power plant (42 36058''N; 1 7041''E) with a daily pattern of hydropeaking, with a control site 800 m upstream from the discharge point (42 37052"N; 1 7024"E). The Noguera Pallaresa River supplies the Esterri Unarre hydropower plant, which uses waters from the Boren reservoir (1098 m a.s.l) and the Unarre stream (left tributary,m me…	Except for hydrological operational conditions, other stream features were similar between the two considered sites. Water temperature regimes were also similar during the couse of the study between the control (mean: 13.6 +/-1.2 °C) and hydropeaking (mean: 15.2 +/- 2.1°C). The study area (940-970 m a.s.l.; drainage area: 321 km²) has a stony substrate with a mean slope of 1.1% and a mean stream …	NON_MAN	NR	2011	<1	Summer	Field work conducted 22-24 August 2011.	UPSTREAM	The Noguera Pallaresa River supplies the Esterri-Unarre hydropower plant, which uses waters from the Boren reservoir and the Unarre stream. During the field work (22-24 August 2011), baseflows at the control and hydropeaking sites were about 0.4 m^3/s, increasing up to 8-10 m^3/s during power operations for about 2-3 h, twice a day. Except for these hydrological operational conditions, other stre…	Peakflow_Inc; ShortVar_Inc	In text, pg 191	In text, pg 191	In text, pg 191	In text, pg 191	In text, pg 191	In text, pg 191	In text, pg 191	In text, pg 191
Glen Canyon Dam	GlenCanyon1	1125_FHM	A	GlenCanyon1_A			Glen Canyon Dam	Finch C, Pine III W E, Yackulic C B, Dodrill M J, Yard M, Gerig B S, Coggins Jr. L G , and Korman J. 2016. "Assessing juvenile native fish demographic responses to a steady flow experiment in a large regulated river". River Research and Applications 32(4):763-775.	Finch et al. 2016	Finch C, Pine III W E, Yackulic C B, Dodrill M J, Yard M, Gerig B S, Coggins Jr. L G , and Korman J.	2016	Assessing juvenile native fish demographic responses to a steady flow experiment in a large regulated river	ARTICLE	CP		We conducted a mark-recapture study of juvenile Humpback chub in Grand Canyon to address sampling and modeling uncertainties, as well as to substantiate the prevailing hypothesis that fluctuating flows in Grand Canyon are detrimental to juvenile Humpback chub. In this paper we develop a capture-recapture framework to directly estimate abundance and apparent survival of juvenile humpback chub and …		MEDIUM	USA	Arizona	BWk	Colorado River	RIVER	Glen Canyon Dam	NR	HIGH	NR	PEAKING	BA	Existing_Hydro_alt flow	Authors examine interannual variation in fish outcomes BEFORE (2009-2010) with the modified low fluctuating flows replaced with steady discharges of 295 and 230 m^3/s durng September and October of 2009 and 2010, respectively, and AFTER (2011) a change to flows staying steady for the entire summer 2011 period (September and OCtober discharges in 2011 were 453 m^3/s as a rseult of equalization flo…	One site: Our study location was ~125km below Glen Canyon Dam, so water arrived about 24 h after being released, with slight attenuation of temperature and discharge extremes according to local weather and channel roughness. Local peak discharge occurred during the day, with minimum discharge around midnight. The Colorado River channel in our study reach is heavily influenced by debris fans, rapi…	MAN	<1	N/A	N/A	N/A	N/A	N/A	For the experimental flows we evaluated, 'modified low fluctuating flows' were replaced with steady discharges of 295 and 230m3/s during September and October of 2009 and 2010, respectively (Figure 2). Flows for the entire summer 2011 period were steady (September and October discharges in 2011 were 453m3/s) as a result of equalization flows triggered by high snowmelt in spring 2011, which provid…	ShortVar_Inc	pg 766-767, Figure 2	pg 766-767, Figure 2	pg 766-767, Figure 2	pg 766-767, Figure 2	pg 766-767, Figure 2	pg 766-767, Figure 2	pg 766-767, Figure 2	pg 766-767, Figure 2
Croton Dam	Croton	1126_FHM	A	Croton_A	1	same species, different lifestage (EGG), different sample site (Croton 1), different outcome (DENSITY)	Croton Dam	Rutherford E S, Allison J, Ruetz C R, III , Elliott J R, Nohner J K, DuFour M R, O'Neal R P, Jude D J, and Hensler S R. 2016. "Density and survival of Walleye eggs and larvae in a Great Lakes tributary". TRANSACTIONS OF THE AMERICAN FISHERIES SOCIETY 145(3):563-577.	Rutherford et al. 2016	Rutherford E S, Allison J, Ruetz C R, III , Elliott J R, Nohner J K, DuFour M R, O'Neal R P, Jude D J, and Hensler S R.	2016	Density and survival of Walleye eggs and larvae in a Great Lakes tributary	ARTICLE	CP		Our goal was to investigate potential bottlenecks to Walleye reproductive success in the lower Muskegon River. Specifically, our objectives were to (1) estimate Walleye egg density and survival in prime spawning areas of the Muskegon River; 2) quantifying spatiotemporal varation in Walleye larval density and abundance on spawning grounds and larval survival to downstream areas of the river; and 3…	Rutherford et al. 2016a	MEDIUM	USA	Michigan	Dfb	Muskegon River	RIVER	Croton Dam	NR	HIGH	NR	UNCLEAR	BA	Existing_Hydro_alt flow	Authors examined differences in fish outcomes BEFORE (2009) a decrease in average daily river discharge and peak discharge, and AFTER (2010) the start of this decrease in discharge. In 2009 average daily river discharge was 96 m^3/s during the sample period and was only 61 m^3/s in 2010. Peak dsicharge in 2010 (~90 m^3/s) was half the peak discharge observed in 2009 (175 m^3/s). Flows were contro…	Our study sites in the Muskegon River were located within a 60 km reahc downstream of the dam. Egg mats were deployed at six sites within this area. The site locations were stratified across three regions of the river that represent a longitudinal gradient from Croton Dam. Two sites were set near Croton Dam, 3 sites at Thornapple, and two sites at Henning Park. Larval drift nets were set in at th…	NON_MAN	<1	N/A	N/A	N/A	N/A	N/A	Flow is controlled by the Croton Dam hydroelectric facility located at river km 80 upstream of the sample site. Dishcarge was lower in 2010 than in 2009. Average daily discharge calcualted for the same time period was 96 m^3/s (range = 57 - 174 m^3/s; CV = 30%) in 2009 and was 61 m^3/s (range = 36.8 -89.5 m^3/s; CV = 22%) in 2010. Peak discharge in 2010 (~90 m^3/s) was half the peak discharge obs…	Peakflow_Dec; ShortVar_Dec; AvgDischarge_Dec	pg. 569, Figure 2	pg. 569, Figure 2	pg. 569, Figure 2	pg. 569, Figure 2	pg. 569, Figure 2	pg. 569, Figure 2	pg. 569, Figure 2	pg. 569, Figure 2
Croton Dam	Croton	1126_FHM	A	Croton_A	2	same species, different lifestage (EGG), different sample site (Croton 2), different outcome (DENSITY)	Croton Dam	Rutherford E S, Allison J, Ruetz C R, III , Elliott J R, Nohner J K, DuFour M R, O'Neal R P, Jude D J, and Hensler S R. 2016. "Density and survival of Walleye eggs and larvae in a Great Lakes tributary". TRANSACTIONS OF THE AMERICAN FISHERIES SOCIETY 145(3):563-577.	Rutherford et al. 2016	Rutherford E S, Allison J, Ruetz C R, III , Elliott J R, Nohner J K, DuFour M R, O'Neal R P, Jude D J, and Hensler S R.	2016	Density and survival of Walleye eggs and larvae in a Great Lakes tributary	ARTICLE	CP		Our goal was to investigate potential bottlenecks to Walleye reproductive success in the lower Muskegon River. Specifically, our objectives were to (1) estimate Walleye egg density and survival in prime spawning areas of the Muskegon River; 2) quantifying spatiotemporal varation in Walleye larval density and abundance on spawning grounds and larval survival to downstream areas of the river; and 3…	Rutherford et al. 2016a	MEDIUM	USA	Michigan	Dfb	Muskegon River	RIVER	Croton Dam	NR	HIGH	NR	UNCLEAR	BA	Existing_Hydro_alt flow	Authors examined differences in fish outcomes BEFORE (2009) a decrease in average daily river discharge and peak discharge, and AFTER (2010) the start of this decrease in discharge. In 2009 average daily river discharge was 96 m^3/s during the sample period and was only 61 m^3/s in 2010. Peak dsicharge in 2010 (~90 m^3/s) was half the peak discharge observed in 2009 (175 m^3/s). Flows were contro…	Our study sites in the Muskegon River were located within a 60 km reahc downstream of the dam. Egg mats were deployed at six sites within this area. The site locations were stratified across three regions of the river that represent a longitudinal gradient from Croton Dam. Two sites were set near Croton Dam, 3 sites at Thornapple, and two sites at Henning Park. Larval drift nets were set in at th…	NON_MAN	<1	N/A	N/A	N/A	N/A	N/A	Flow is controlled by the Croton Dam hydroelectric facility located at river km 80 upstream of the sample site. Dishcarge was lower in 2010 than in 2009. Average daily discharge calcualted for the same time period was 96 m^3/s (range = 57 - 174 m^3/s; CV = 30%) in 2009 and was 61 m^3/s (range = 36.8 -89.5 m^3/s; CV = 22%) in 2010. Peak discharge in 2010 (~90 m^3/s) was half the peak discharge obs…	Peakflow_Dec; ShortVar_Dec; AvgDischarge_Dec	pg. 569, Figure 2	pg. 569, Figure 2	pg. 569, Figure 2	pg. 569, Figure 2	pg. 569, Figure 2	pg. 569, Figure 2	pg. 569, Figure 2	pg. 569, Figure 2
Croton Dam	Croton	1126_FHM	A	Croton_A	3	same species, different lifestage (EGG), different sample site (Thornapple 1), Different outcome (DENSITY)	Croton Dam	Rutherford E S, Allison J, Ruetz C R, III , Elliott J R, Nohner J K, DuFour M R, O'Neal R P, Jude D J, and Hensler S R. 2016. "Density and survival of Walleye eggs and larvae in a Great Lakes tributary". TRANSACTIONS OF THE AMERICAN FISHERIES SOCIETY 145(3):563-577.	Rutherford et al. 2016	Rutherford E S, Allison J, Ruetz C R, III , Elliott J R, Nohner J K, DuFour M R, O'Neal R P, Jude D J, and Hensler S R.	2016	Density and survival of Walleye eggs and larvae in a Great Lakes tributary	ARTICLE	CP		Our goal was to investigate potential bottlenecks to Walleye reproductive success in the lower Muskegon River. Specifically, our objectives were to (1) estimate Walleye egg density and survival in prime spawning areas of the Muskegon River; 2) quantifying spatiotemporal varation in Walleye larval density and abundance on spawning grounds and larval survival to downstream areas of the river; and 3…	Rutherford et al. 2016a	MEDIUM	USA	Michigan	Dfb	Muskegon River	RIVER	Croton Dam	NR	HIGH	NR	UNCLEAR	BA	Existing_Hydro_alt flow	Authors examined differences in fish outcomes BEFORE (2009) a decrease in average daily river discharge and peak discharge, and AFTER (2010) the start of this decrease in discharge. In 2009 average daily river discharge was 96 m^3/s during the sample period and was only 61 m^3/s in 2010. Peak dsicharge in 2010 (~90 m^3/s) was half the peak discharge observed in 2009 (175 m^3/s). Flows were contro…	Our study sites in the Muskegon River were located within a 60 km reahc downstream of the dam. Egg mats were deployed at six sites within this area. The site locations were stratified across three regions of the river that represent a longitudinal gradient from Croton Dam. Two sites were set near Croton Dam, 3 sites at Thornapple, and two sites at Henning Park. Larval drift nets were set in at th…	NON_MAN	<1	N/A	N/A	N/A	N/A	N/A	Flow is controlled by the Croton Dam hydroelectric facility located at river km 80 upstream of the sample site. Dishcarge was lower in 2010 than in 2009. Average daily discharge calcualted for the same time period was 96 m^3/s (range = 57 - 174 m^3/s; CV = 30%) in 2009 and was 61 m^3/s (range = 36.8 -89.5 m^3/s; CV = 22%) in 2010. Peak discharge in 2010 (~90 m^3/s) was half the peak discharge obs…	Peakflow_Dec; ShortVar_Dec; AvgDischarge_Dec	pg. 569, Figure 2	pg. 569, Figure 2	pg. 569, Figure 2	pg. 569, Figure 2	pg. 569, Figure 2	pg. 569, Figure 2	pg. 569, Figure 2	pg. 569, Figure 2
Croton Dam	Croton	1126_FHM	A	Croton_A	4	same species, different lifestage (EGG), different sample site (Thornapple 2), different outcome (DENSITY)	Croton Dam	Rutherford E S, Allison J, Ruetz C R, III , Elliott J R, Nohner J K, DuFour M R, O'Neal R P, Jude D J, and Hensler S R. 2016. "Density and survival of Walleye eggs and larvae in a Great Lakes tributary". TRANSACTIONS OF THE AMERICAN FISHERIES SOCIETY 145(3):563-577.	Rutherford et al. 2016	Rutherford E S, Allison J, Ruetz C R, III , Elliott J R, Nohner J K, DuFour M R, O'Neal R P, Jude D J, and Hensler S R.	2016	Density and survival of Walleye eggs and larvae in a Great Lakes tributary	ARTICLE	CP		Our goal was to investigate potential bottlenecks to Walleye reproductive success in the lower Muskegon River. Specifically, our objectives were to (1) estimate Walleye egg density and survival in prime spawning areas of the Muskegon River; 2) quantifying spatiotemporal varation in Walleye larval density and abundance on spawning grounds and larval survival to downstream areas of the river; and 3…	Rutherford et al. 2016a	MEDIUM	USA	Michigan	Dfb	Muskegon River	RIVER	Croton Dam	NR	HIGH	NR	UNCLEAR	BA	Existing_Hydro_alt flow	Authors examined differences in fish outcomes BEFORE (2009) a decrease in average daily river discharge and peak discharge, and AFTER (2010) the start of this decrease in discharge. In 2009 average daily river discharge was 96 m^3/s during the sample period and was only 61 m^3/s in 2010. Peak dsicharge in 2010 (~90 m^3/s) was half the peak discharge observed in 2009 (175 m^3/s). Flows were contro…	Our study sites in the Muskegon River were located within a 60 km reahc downstream of the dam. Egg mats were deployed at six sites within this area. The site locations were stratified across three regions of the river that represent a longitudinal gradient from Croton Dam. Two sites were set near Croton Dam, 3 sites at Thornapple, and two sites at Henning Park. Larval drift nets were set in at th…	NON_MAN	<1	N/A	N/A	N/A	N/A	N/A	Flow is controlled by the Croton Dam hydroelectric facility located at river km 80 upstream of the sample site. Dishcarge was lower in 2010 than in 2009. Average daily discharge calcualted for the same time period was 96 m^3/s (range = 57 - 174 m^3/s; CV = 30%) in 2009 and was 61 m^3/s (range = 36.8 -89.5 m^3/s; CV = 22%) in 2010. Peak discharge in 2010 (~90 m^3/s) was half the peak discharge obs…	Peakflow_Dec; ShortVar_Dec; AvgDischarge_Dec	pg. 569, Figure 2	pg. 569, Figure 2	pg. 569, Figure 2	pg. 569, Figure 2	pg. 569, Figure 2	pg. 569, Figure 2	pg. 569, Figure 2	pg. 569, Figure 2
Croton Dam	Croton	1126_FHM	A	Croton_A	5	same species, different lifestage (EGG), different sample site (Henning 1), different outcome (DENSITY)	Croton Dam	Rutherford E S, Allison J, Ruetz C R, III , Elliott J R, Nohner J K, DuFour M R, O'Neal R P, Jude D J, and Hensler S R. 2016. "Density and survival of Walleye eggs and larvae in a Great Lakes tributary". TRANSACTIONS OF THE AMERICAN FISHERIES SOCIETY 145(3):563-577.	Rutherford et al. 2016	Rutherford E S, Allison J, Ruetz C R, III , Elliott J R, Nohner J K, DuFour M R, O'Neal R P, Jude D J, and Hensler S R.	2016	Density and survival of Walleye eggs and larvae in a Great Lakes tributary	ARTICLE	CP		Our goal was to investigate potential bottlenecks to Walleye reproductive success in the lower Muskegon River. Specifically, our objectives were to (1) estimate Walleye egg density and survival in prime spawning areas of the Muskegon River; 2) quantifying spatiotemporal varation in Walleye larval density and abundance on spawning grounds and larval survival to downstream areas of the river; and 3…	Rutherford et al. 2016a	MEDIUM	USA	Michigan	Dfb	Muskegon River	RIVER	Croton Dam	NR	HIGH	NR	UNCLEAR	BA	Existing_Hydro_alt flow	Authors examined differences in fish outcomes BEFORE (2009) a decrease in average daily river discharge and peak discharge, and AFTER (2010) the start of this decrease in discharge. In 2009 average daily river discharge was 96 m^3/s during the sample period and was only 61 m^3/s in 2010. Peak dsicharge in 2010 (~90 m^3/s) was half the peak discharge observed in 2009 (175 m^3/s). Flows were contro…	Our study sites in the Muskegon River were located within a 60 km reahc downstream of the dam. Egg mats were deployed at six sites within this area. The site locations were stratified across three regions of the river that represent a longitudinal gradient from Croton Dam. Two sites were set near Croton Dam, 3 sites at Thornapple, and two sites at Henning Park. Larval drift nets were set in at th…	NON_MAN	<1	N/A	N/A	N/A	N/A	N/A	Flow is controlled by the Croton Dam hydroelectric facility located at river km 80 upstream of the sample site. Dishcarge was lower in 2010 than in 2009. Average daily discharge calcualted for the same time period was 96 m^3/s (range = 57 - 174 m^3/s; CV = 30%) in 2009 and was 61 m^3/s (range = 36.8 -89.5 m^3/s; CV = 22%) in 2010. Peak discharge in 2010 (~90 m^3/s) was half the peak discharge obs…	Peakflow_Dec; ShortVar_Dec; AvgDischarge_Dec	pg. 569, Figure 2	pg. 569, Figure 2	pg. 569, Figure 2	pg. 569, Figure 2	pg. 569, Figure 2	pg. 569, Figure 2	pg. 569, Figure 2	pg. 569, Figure 2
Croton Dam	Croton	1126_FHM	A	Croton_A	6	same species, different lifestage (EGG), different sample site (Henning 1), different outcome (DENSITY)	Croton Dam	Rutherford E S, Allison J, Ruetz C R, III , Elliott J R, Nohner J K, DuFour M R, O'Neal R P, Jude D J, and Hensler S R. 2016. "Density and survival of Walleye eggs and larvae in a Great Lakes tributary". TRANSACTIONS OF THE AMERICAN FISHERIES SOCIETY 145(3):563-577.	Rutherford et al. 2016	Rutherford E S, Allison J, Ruetz C R, III , Elliott J R, Nohner J K, DuFour M R, O'Neal R P, Jude D J, and Hensler S R.	2016	Density and survival of Walleye eggs and larvae in a Great Lakes tributary	ARTICLE	CP		Our goal was to investigate potential bottlenecks to Walleye reproductive success in the lower Muskegon River. Specifically, our objectives were to (1) estimate Walleye egg density and survival in prime spawning areas of the Muskegon River; 2) quantifying spatiotemporal varation in Walleye larval density and abundance on spawning grounds and larval survival to downstream areas of the river; and 3…	Rutherford et al. 2016a	MEDIUM	USA	Michigan	Dfb	Muskegon River	RIVER	Croton Dam	NR	HIGH	NR	UNCLEAR	BA	Existing_Hydro_alt flow	Authors examined differences in fish outcomes BEFORE (2009) a decrease in average daily river discharge and peak discharge, and AFTER (2010) the start of this decrease in discharge. In 2009 average daily river discharge was 96 m^3/s during the sample period and was only 61 m^3/s in 2010. Peak dsicharge in 2010 (~90 m^3/s) was half the peak discharge observed in 2009 (175 m^3/s). Flows were contro…	Our study sites in the Muskegon River were located within a 60 km reahc downstream of the dam. Egg mats were deployed at six sites within this area. The site locations were stratified across three regions of the river that represent a longitudinal gradient from Croton Dam. Two sites were set near Croton Dam, 3 sites at Thornapple, and two sites at Henning Park. Larval drift nets were set in at th…	NON_MAN	<1	N/A	N/A	N/A	N/A	N/A	Flow is controlled by the Croton Dam hydroelectric facility located at river km 80 upstream of the sample site. Dishcarge was lower in 2010 than in 2009. Average daily discharge calcualted for the same time period was 96 m^3/s (range = 57 - 174 m^3/s; CV = 30%) in 2009 and was 61 m^3/s (range = 36.8 -89.5 m^3/s; CV = 22%) in 2010. Peak discharge in 2010 (~90 m^3/s) was half the peak discharge obs…	Peakflow_Dec; ShortVar_Dec; AvgDischarge_Dec	pg. 569, Figure 2	pg. 569, Figure 2	pg. 569, Figure 2	pg. 569, Figure 2	pg. 569, Figure 2	pg. 569, Figure 2	pg. 569, Figure 2	pg. 569, Figure 2
Croton Dam	Croton	1126_FHM	A	Croton_A	7	same species, different lifestage (EGG), different sample site (Henning 1), different outcome (DENSITY)	Croton Dam	Rutherford E S, Allison J, Ruetz C R, III , Elliott J R, Nohner J K, DuFour M R, O'Neal R P, Jude D J, and Hensler S R. 2016. "Density and survival of Walleye eggs and larvae in a Great Lakes tributary". TRANSACTIONS OF THE AMERICAN FISHERIES SOCIETY 145(3):563-577.	Rutherford et al. 2016	Rutherford E S, Allison J, Ruetz C R, III , Elliott J R, Nohner J K, DuFour M R, O'Neal R P, Jude D J, and Hensler S R.	2016	Density and survival of Walleye eggs and larvae in a Great Lakes tributary	ARTICLE	CP		Our goal was to investigate potential bottlenecks to Walleye reproductive success in the lower Muskegon River. Specifically, our objectives were to (1) estimate Walleye egg density and survival in prime spawning areas of the Muskegon River; 2) quantifying spatiotemporal varation in Walleye larval density and abundance on spawning grounds and larval survival to downstream areas of the river; and 3…	Rutherford et al. 2016b	LOW	USA	Michigan	Dfb	Muskegon River	RIVER	Croton Dam	NR	HIGH	NR	UNCLEAR	BA	Existing_Hydro_alt flow	Authors examined differences in fish outcomes BEFORE (2009) a decrease in average daily river discharge and peak discharge, and AFTER (2010) the start of this decrease in discharge. In 2009 average daily river discharge was 96 m^3/s during the sample period and was only 61 m^3/s in 2010. Peak dsicharge in 2010 (~90 m^3/s) was half the peak discharge observed in 2009 (175 m^3/s). Flows were contro…	Our study sites in the Muskegon River were located within a 60 km reahc downstream of the dam. Egg mats were deployed at six sites within this area. The site locations were stratified across three regions of the river that represent a longitudinal gradient from Croton Dam. Two sites were set near Croton Dam, 3 sites at Thornapple, and two sites at Henning Park. Larval drift nets were set in at th…	NON_MAN	<1	N/A	N/A	N/A	N/A	N/A	Flow is controlled by the Croton Dam hydroelectric facility located at river km 80 upstream of the sample site. Dishcarge was lower in 2010 than in 2009. Average daily discharge calcualted for the same time period was 96 m^3/s (range = 57 - 174 m^3/s; CV = 30%) in 2009 and was 61 m^3/s (range = 36.8 -89.5 m^3/s; CV = 22%) in 2010. Peak discharge in 2010 (~90 m^3/s) was half the peak discharge obs…	Peakflow_Dec; ShortVar_Dec; AvgDischarge_Dec	pg. 569, Figure 2	pg. 569, Figure 2	pg. 569, Figure 2	pg. 569, Figure 2	pg. 569, Figure 2	pg. 569, Figure 2	pg. 569, Figure 2	pg. 569, Figure 2
Croton Dam	Croton	1126_FHM	A	Croton_A	8	same species, different lifestage (LARV), different sample site (Pine Street), different outcome (DENSITY)	Croton Dam	Rutherford E S, Allison J, Ruetz C R, III , Elliott J R, Nohner J K, DuFour M R, O'Neal R P, Jude D J, and Hensler S R. 2016. "Density and survival of Walleye eggs and larvae in a Great Lakes tributary". TRANSACTIONS OF THE AMERICAN FISHERIES SOCIETY 145(3):563-577.	Rutherford et al. 2016	Rutherford E S, Allison J, Ruetz C R, III , Elliott J R, Nohner J K, DuFour M R, O'Neal R P, Jude D J, and Hensler S R.	2016	Density and survival of Walleye eggs and larvae in a Great Lakes tributary	ARTICLE	CP		Our goal was to investigate potential bottlenecks to Walleye reproductive success in the lower Muskegon River. Specifically, our objectives were to (1) estimate Walleye egg density and survival in prime spawning areas of the Muskegon River; 2) quantifying spatiotemporal varation in Walleye larval density and abundance on spawning grounds and larval survival to downstream areas of the river; and 3…	Rutherford et al. 2016a	MEDIUM	USA	Michigan	Dfb	Muskegon River	RIVER	Croton Dam	NR	HIGH	NR	UNCLEAR	BA	Existing_Hydro_alt flow	Authors examined differences in fish outcomes BEFORE (2009) a decrease in average daily river discharge and peak discharge, and AFTER (2010) the start of this decrease in discharge. In 2009 average daily river discharge was 96 m^3/s during the sample period and was only 61 m^3/s in 2010. Peak dsicharge in 2010 (~90 m^3/s) was half the peak discharge observed in 2009 (175 m^3/s). Flows were contro…	Our study sites in the Muskegon River were located within a 60 km reahc downstream of the dam. Egg mats were deployed at six sites within this area. The site locations were stratified across three regions of the river that represent a longitudinal gradient from Croton Dam. Two sites were set near Croton Dam, 3 sites at Thornapple, and two sites at Henning Park. Larval drift nets were set in at th…	NON_MAN	<1	N/A	N/A	N/A	N/A	N/A	Flow is controlled by the Croton Dam hydroelectric facility located at river km 80 upstream of the sample site. Dishcarge was lower in 2010 than in 2009. Average daily discharge calcualted for the same time period was 96 m^3/s (range = 57 - 174 m^3/s; CV = 30%) in 2009 and was 61 m^3/s (range = 36.8 -89.5 m^3/s; CV = 22%) in 2010. Peak discharge in 2010 (~90 m^3/s) was half the peak discharge obs…	Peakflow_Dec; ShortVar_Dec; AvgDischarge_Dec	pg. 569, Figure 2	pg. 569, Figure 2	pg. 569, Figure 2	pg. 569, Figure 2	pg. 569, Figure 2	pg. 569, Figure 2	pg. 569, Figure 2	pg. 569, Figure 2
Croton Dam	Croton	1126_FHM	A	Croton_A	9	same species, different lifestage (LARV), different sample site (Thornapple), different outcome (DENSITY)	Croton Dam	Rutherford E S, Allison J, Ruetz C R, III , Elliott J R, Nohner J K, DuFour M R, O'Neal R P, Jude D J, and Hensler S R. 2016. "Density and survival of Walleye eggs and larvae in a Great Lakes tributary". TRANSACTIONS OF THE AMERICAN FISHERIES SOCIETY 145(3):563-577.	Rutherford et al. 2016	Rutherford E S, Allison J, Ruetz C R, III , Elliott J R, Nohner J K, DuFour M R, O'Neal R P, Jude D J, and Hensler S R.	2016	Density and survival of Walleye eggs and larvae in a Great Lakes tributary	ARTICLE	CP		Our goal was to investigate potential bottlenecks to Walleye reproductive success in the lower Muskegon River. Specifically, our objectives were to (1) estimate Walleye egg density and survival in prime spawning areas of the Muskegon River; 2) quantifying spatiotemporal varation in Walleye larval density and abundance on spawning grounds and larval survival to downstream areas of the river; and 3…	Rutherford et al. 2016a	MEDIUM	USA	Michigan	Dfb	Muskegon River	RIVER	Croton Dam	NR	HIGH	NR	UNCLEAR	BA	Existing_Hydro_alt flow	Authors examined differences in fish outcomes BEFORE (2009) a decrease in average daily river discharge and peak discharge, and AFTER (2010) the start of this decrease in discharge. In 2009 average daily river discharge was 96 m^3/s during the sample period and was only 61 m^3/s in 2010. Peak dsicharge in 2010 (~90 m^3/s) was half the peak discharge observed in 2009 (175 m^3/s). Flows were contro…	Our study sites in the Muskegon River were located within a 60 km reahc downstream of the dam. Egg mats were deployed at six sites within this area. The site locations were stratified across three regions of the river that represent a longitudinal gradient from Croton Dam. Two sites were set near Croton Dam, 3 sites at Thornapple, and two sites at Henning Park. Larval drift nets were set in at th…	NON_MAN	<1	N/A	N/A	N/A	N/A	N/A	Flow is controlled by the Croton Dam hydroelectric facility located at river km 80 upstream of the sample site. Dishcarge was lower in 2010 than in 2009. Average daily discharge calcualted for the same time period was 96 m^3/s (range = 57 - 174 m^3/s; CV = 30%) in 2009 and was 61 m^3/s (range = 36.8 -89.5 m^3/s; CV = 22%) in 2010. Peak discharge in 2010 (~90 m^3/s) was half the peak discharge obs…	Peakflow_Dec; ShortVar_Dec; AvgDischarge_Dec	pg. 569, Figure 2	pg. 569, Figure 2	pg. 569, Figure 2	pg. 569, Figure 2	pg. 569, Figure 2	pg. 569, Figure 2	pg. 569, Figure 2	pg. 569, Figure 2
Croton Dam	Croton	1126_FHM	A	Croton_A	10	same species, different lifestage (LARV), different sample site (Maple Island Road), different outcome (DENSITY)	Croton Dam	Rutherford E S, Allison J, Ruetz C R, III , Elliott J R, Nohner J K, DuFour M R, O'Neal R P, Jude D J, and Hensler S R. 2016. "Density and survival of Walleye eggs and larvae in a Great Lakes tributary". TRANSACTIONS OF THE AMERICAN FISHERIES SOCIETY 145(3):563-577.	Rutherford et al. 2016	Rutherford E S, Allison J, Ruetz C R, III , Elliott J R, Nohner J K, DuFour M R, O'Neal R P, Jude D J, and Hensler S R.	2016	Density and survival of Walleye eggs and larvae in a Great Lakes tributary	ARTICLE	CP		Our goal was to investigate potential bottlenecks to Walleye reproductive success in the lower Muskegon River. Specifically, our objectives were to (1) estimate Walleye egg density and survival in prime spawning areas of the Muskegon River; 2) quantifying spatiotemporal varation in Walleye larval density and abundance on spawning grounds and larval survival to downstream areas of the river; and 3…	Rutherford et al. 2016a	MEDIUM	USA	Michigan	Dfb	Muskegon River	RIVER	Croton Dam	NR	HIGH	NR	UNCLEAR	BA	Existing_Hydro_alt flow	Authors examined differences in fish outcomes BEFORE (2009) a decrease in average daily river discharge and peak discharge, and AFTER (2010) the start of this decrease in discharge. In 2009 average daily river discharge was 96 m^3/s during the sample period and was only 61 m^3/s in 2010. Peak dsicharge in 2010 (~90 m^3/s) was half the peak discharge observed in 2009 (175 m^3/s). Flows were contro…	Our study sites in the Muskegon River were located within a 60 km reahc downstream of the dam. Egg mats were deployed at six sites within this area. The site locations were stratified across three regions of the river that represent a longitudinal gradient from Croton Dam. Two sites were set near Croton Dam, 3 sites at Thornapple, and two sites at Henning Park. Larval drift nets were set in at th…	NON_MAN	<1	N/A	N/A	N/A	N/A	N/A	Flow is controlled by the Croton Dam hydroelectric facility located at river km 80 upstream of the sample site. Dishcarge was lower in 2010 than in 2009. Average daily discharge calcualted for the same time period was 96 m^3/s (range = 57 - 174 m^3/s; CV = 30%) in 2009 and was 61 m^3/s (range = 36.8 -89.5 m^3/s; CV = 22%) in 2010. Peak discharge in 2010 (~90 m^3/s) was half the peak discharge obs…	Peakflow_Dec; ShortVar_Dec; AvgDischarge_Dec	pg. 569, Figure 2	pg. 569, Figure 2	pg. 569, Figure 2	pg. 569, Figure 2	pg. 569, Figure 2	pg. 569, Figure 2	pg. 569, Figure 2	pg. 569, Figure 2
Croton Dam	Croton	1126_FHM	A	Croton_A	11	same species, different lifestage (LARV), different sample site (All sites combined), different outcome (DENSITY)	Croton Dam	Rutherford E S, Allison J, Ruetz C R, III , Elliott J R, Nohner J K, DuFour M R, O'Neal R P, Jude D J, and Hensler S R. 2016. "Density and survival of Walleye eggs and larvae in a Great Lakes tributary". TRANSACTIONS OF THE AMERICAN FISHERIES SOCIETY 145(3):563-577.	Rutherford et al. 2016	Rutherford E S, Allison J, Ruetz C R, III , Elliott J R, Nohner J K, DuFour M R, O'Neal R P, Jude D J, and Hensler S R.	2016	Density and survival of Walleye eggs and larvae in a Great Lakes tributary	ARTICLE	CP		Our goal was to investigate potential bottlenecks to Walleye reproductive success in the lower Muskegon River. Specifically, our objectives were to (1) estimate Walleye egg density and survival in prime spawning areas of the Muskegon River; 2) quantifying spatiotemporal varation in Walleye larval density and abundance on spawning grounds and larval survival to downstream areas of the river; and 3…	Rutherford et al. 2016a	MEDIUM	USA	Michigan	Dfb	Muskegon River	RIVER	Croton Dam	NR	HIGH	NR	UNCLEAR	BA	Existing_Hydro_alt flow	Authors examined differences in fish outcomes BEFORE (2009) a decrease in average daily river discharge and peak discharge, and AFTER (2010) the start of this decrease in discharge. In 2009 average daily river discharge was 96 m^3/s during the sample period and was only 61 m^3/s in 2010. Peak dsicharge in 2010 (~90 m^3/s) was half the peak discharge observed in 2009 (175 m^3/s). Flows were contro…	Our study sites in the Muskegon River were located within a 60 km reahc downstream of the dam. Egg mats were deployed at six sites within this area. The site locations were stratified across three regions of the river that represent a longitudinal gradient from Croton Dam. Two sites were set near Croton Dam, 3 sites at Thornapple, and two sites at Henning Park. Larval drift nets were set in at th…	NON_MAN	<1	N/A	N/A	N/A	N/A	N/A	Flow is controlled by the Croton Dam hydroelectric facility located at river km 80 upstream of the sample site. Dishcarge was lower in 2010 than in 2009. Average daily discharge calcualted for the same time period was 96 m^3/s (range = 57 - 174 m^3/s; CV = 30%) in 2009 and was 61 m^3/s (range = 36.8 -89.5 m^3/s; CV = 22%) in 2010. Peak discharge in 2010 (~90 m^3/s) was half the peak discharge obs…	Peakflow_Dec; ShortVar_Dec; AvgDischarge_Dec	pg. 569, Figure 2	pg. 569, Figure 2	pg. 569, Figure 2	pg. 569, Figure 2	pg. 569, Figure 2	pg. 569, Figure 2	pg. 569, Figure 2	pg. 569, Figure 2
Croton Dam	Croton	1126_FHM	A	Croton_A	12	same species, different lifestage (LARV), different sample site (Pine Stree), different outcome (ABUND)	Croton Dam	Rutherford E S, Allison J, Ruetz C R, III , Elliott J R, Nohner J K, DuFour M R, O'Neal R P, Jude D J, and Hensler S R. 2016. "Density and survival of Walleye eggs and larvae in a Great Lakes tributary". TRANSACTIONS OF THE AMERICAN FISHERIES SOCIETY 145(3):563-577.	Rutherford et al. 2016	Rutherford E S, Allison J, Ruetz C R, III , Elliott J R, Nohner J K, DuFour M R, O'Neal R P, Jude D J, and Hensler S R.	2016	Density and survival of Walleye eggs and larvae in a Great Lakes tributary	ARTICLE	CP		Our goal was to investigate potential bottlenecks to Walleye reproductive success in the lower Muskegon River. Specifically, our objectives were to (1) estimate Walleye egg density and survival in prime spawning areas of the Muskegon River; 2) quantifying spatiotemporal varation in Walleye larval density and abundance on spawning grounds and larval survival to downstream areas of the river; and 3…	Rutherford et al. 2016a	MEDIUM	USA	Michigan	Dfb	Muskegon River	RIVER	Croton Dam	NR	HIGH	NR	UNCLEAR	BA	Existing_Hydro_alt flow	Authors examined differences in fish outcomes BEFORE (2009) a decrease in average daily river discharge and peak discharge, and AFTER (2010) the start of this decrease in discharge. In 2009 average daily river discharge was 96 m^3/s during the sample period and was only 61 m^3/s in 2010. Peak dsicharge in 2010 (~90 m^3/s) was half the peak discharge observed in 2009 (175 m^3/s). Flows were contro…	Our study sites in the Muskegon River were located within a 60 km reahc downstream of the dam. Egg mats were deployed at six sites within this area. The site locations were stratified across three regions of the river that represent a longitudinal gradient from Croton Dam. Two sites were set near Croton Dam, 3 sites at Thornapple, and two sites at Henning Park. Larval drift nets were set in at th…	NON_MAN	<1	N/A	N/A	N/A	N/A	N/A	Flow is controlled by the Croton Dam hydroelectric facility located at river km 80 upstream of the sample site. Dishcarge was lower in 2010 than in 2009. Average daily discharge calcualted for the same time period was 96 m^3/s (range = 57 - 174 m^3/s; CV = 30%) in 2009 and was 61 m^3/s (range = 36.8 -89.5 m^3/s; CV = 22%) in 2010. Peak discharge in 2010 (~90 m^3/s) was half the peak discharge obs…	Peakflow_Dec; ShortVar_Dec; AvgDischarge_Dec	pg. 569, Figure 2	pg. 569, Figure 2	pg. 569, Figure 2	pg. 569, Figure 2	pg. 569, Figure 2	pg. 569, Figure 2	pg. 569, Figure 2	pg. 569, Figure 2
Croton Dam	Croton	1126_FHM	A	Croton_A	13	same species, different lifestage (LARV), different sampel stie (Thornapple), different outcome (AUBND)	Croton Dam	Rutherford E S, Allison J, Ruetz C R, III , Elliott J R, Nohner J K, DuFour M R, O'Neal R P, Jude D J, and Hensler S R. 2016. "Density and survival of Walleye eggs and larvae in a Great Lakes tributary". TRANSACTIONS OF THE AMERICAN FISHERIES SOCIETY 145(3):563-577.	Rutherford et al. 2016	Rutherford E S, Allison J, Ruetz C R, III , Elliott J R, Nohner J K, DuFour M R, O'Neal R P, Jude D J, and Hensler S R.	2016	Density and survival of Walleye eggs and larvae in a Great Lakes tributary	ARTICLE	CP		Our goal was to investigate potential bottlenecks to Walleye reproductive success in the lower Muskegon River. Specifically, our objectives were to (1) estimate Walleye egg density and survival in prime spawning areas of the Muskegon River; 2) quantifying spatiotemporal varation in Walleye larval density and abundance on spawning grounds and larval survival to downstream areas of the river; and 3…	Rutherford et al. 2016a	MEDIUM	USA	Michigan	Dfb	Muskegon River	RIVER	Croton Dam	NR	HIGH	NR	UNCLEAR	BA	Existing_Hydro_alt flow	Authors examined differences in fish outcomes BEFORE (2009) a decrease in average daily river discharge and peak discharge, and AFTER (2010) the start of this decrease in discharge. In 2009 average daily river discharge was 96 m^3/s during the sample period and was only 61 m^3/s in 2010. Peak dsicharge in 2010 (~90 m^3/s) was half the peak discharge observed in 2009 (175 m^3/s). Flows were contro…	Our study sites in the Muskegon River were located within a 60 km reahc downstream of the dam. Egg mats were deployed at six sites within this area. The site locations were stratified across three regions of the river that represent a longitudinal gradient from Croton Dam. Two sites were set near Croton Dam, 3 sites at Thornapple, and two sites at Henning Park. Larval drift nets were set in at th…	NON_MAN	<1	N/A	N/A	N/A	N/A	N/A	Flow is controlled by the Croton Dam hydroelectric facility located at river km 80 upstream of the sample site. Dishcarge was lower in 2010 than in 2009. Average daily discharge calcualted for the same time period was 96 m^3/s (range = 57 - 174 m^3/s; CV = 30%) in 2009 and was 61 m^3/s (range = 36.8 -89.5 m^3/s; CV = 22%) in 2010. Peak discharge in 2010 (~90 m^3/s) was half the peak discharge obs…	Peakflow_Dec; ShortVar_Dec; AvgDischarge_Dec	pg. 569, Figure 2	pg. 569, Figure 2	pg. 569, Figure 2	pg. 569, Figure 2	pg. 569, Figure 2	pg. 569, Figure 2	pg. 569, Figure 2	pg. 569, Figure 2
Croton Dam	Croton	1126_FHM	A	Croton_A	14	same species, different lifestage (LARV), different sample site (Maple Island), different outcome (ABUND)	Croton Dam	Rutherford E S, Allison J, Ruetz C R, III , Elliott J R, Nohner J K, DuFour M R, O'Neal R P, Jude D J, and Hensler S R. 2016. "Density and survival of Walleye eggs and larvae in a Great Lakes tributary". TRANSACTIONS OF THE AMERICAN FISHERIES SOCIETY 145(3):563-577.	Rutherford et al. 2016	Rutherford E S, Allison J, Ruetz C R, III , Elliott J R, Nohner J K, DuFour M R, O'Neal R P, Jude D J, and Hensler S R.	2016	Density and survival of Walleye eggs and larvae in a Great Lakes tributary	ARTICLE	CP		Our goal was to investigate potential bottlenecks to Walleye reproductive success in the lower Muskegon River. Specifically, our objectives were to (1) estimate Walleye egg density and survival in prime spawning areas of the Muskegon River; 2) quantifying spatiotemporal varation in Walleye larval density and abundance on spawning grounds and larval survival to downstream areas of the river; and 3…	Rutherford et al. 2016a	MEDIUM	USA	Michigan	Dfb	Muskegon River	RIVER	Croton Dam	NR	HIGH	NR	UNCLEAR	BA	Existing_Hydro_alt flow	Authors examined differences in fish outcomes BEFORE (2009) a decrease in average daily river discharge and peak discharge, and AFTER (2010) the start of this decrease in discharge. In 2009 average daily river discharge was 96 m^3/s during the sample period and was only 61 m^3/s in 2010. Peak dsicharge in 2010 (~90 m^3/s) was half the peak discharge observed in 2009 (175 m^3/s). Flows were contro…	Our study sites in the Muskegon River were located within a 60 km reahc downstream of the dam. Egg mats were deployed at six sites within this area. The site locations were stratified across three regions of the river that represent a longitudinal gradient from Croton Dam. Two sites were set near Croton Dam, 3 sites at Thornapple, and two sites at Henning Park. Larval drift nets were set in at th…	NON_MAN	<1	N/A	N/A	N/A	N/A	N/A	Flow is controlled by the Croton Dam hydroelectric facility located at river km 80 upstream of the sample site. Dishcarge was lower in 2010 than in 2009. Average daily discharge calcualted for the same time period was 96 m^3/s (range = 57 - 174 m^3/s; CV = 30%) in 2009 and was 61 m^3/s (range = 36.8 -89.5 m^3/s; CV = 22%) in 2010. Peak discharge in 2010 (~90 m^3/s) was half the peak discharge obs…	Peakflow_Dec; ShortVar_Dec; AvgDischarge_Dec	pg. 569, Figure 2	pg. 569, Figure 2	pg. 569, Figure 2	pg. 569, Figure 2	pg. 569, Figure 2	pg. 569, Figure 2	pg. 569, Figure 2	pg. 569, Figure 2
Croton Dam	Croton	1126_FHM	A	Croton_A	15	same species, different lifestage (LARV), different sample site (All sites combined), different outcome (ABUND, pg. 5710	Croton Dam	Rutherford E S, Allison J, Ruetz C R, III , Elliott J R, Nohner J K, DuFour M R, O'Neal R P, Jude D J, and Hensler S R. 2016. "Density and survival of Walleye eggs and larvae in a Great Lakes tributary". TRANSACTIONS OF THE AMERICAN FISHERIES SOCIETY 145(3):563-577.	Rutherford et al. 2016	Rutherford E S, Allison J, Ruetz C R, III , Elliott J R, Nohner J K, DuFour M R, O'Neal R P, Jude D J, and Hensler S R.	2016	Density and survival of Walleye eggs and larvae in a Great Lakes tributary	ARTICLE	CP		Our goal was to investigate potential bottlenecks to Walleye reproductive success in the lower Muskegon River. Specifically, our objectives were to (1) estimate Walleye egg density and survival in prime spawning areas of the Muskegon River; 2) quantifying spatiotemporal varation in Walleye larval density and abundance on spawning grounds and larval survival to downstream areas of the river; and 3…	Rutherford et al. 2016b	LOW	USA	Michigan	Dfb	Muskegon River	RIVER	Croton Dam	NR	HIGH	NR	UNCLEAR	BA	Existing_Hydro_alt flow	Authors examined differences in fish outcomes BEFORE (2009) a decrease in average daily river discharge and peak discharge, and AFTER (2010) the start of this decrease in discharge. In 2009 average daily river discharge was 96 m^3/s during the sample period and was only 61 m^3/s in 2010. Peak dsicharge in 2010 (~90 m^3/s) was half the peak discharge observed in 2009 (175 m^3/s). Flows were contro…	Our study sites in the Muskegon River were located within a 60 km reahc downstream of the dam. Egg mats were deployed at six sites within this area. The site locations were stratified across three regions of the river that represent a longitudinal gradient from Croton Dam. Two sites were set near Croton Dam, 3 sites at Thornapple, and two sites at Henning Park. Larval drift nets were set in at th…	NON_MAN	<1	N/A	N/A	N/A	N/A	N/A	Flow is controlled by the Croton Dam hydroelectric facility located at river km 80 upstream of the sample site. Dishcarge was lower in 2010 than in 2009. Average daily discharge calcualted for the same time period was 96 m^3/s (range = 57 - 174 m^3/s; CV = 30%) in 2009 and was 61 m^3/s (range = 36.8 -89.5 m^3/s; CV = 22%) in 2010. Peak discharge in 2010 (~90 m^3/s) was half the peak discharge obs…	Peakflow_Dec; ShortVar_Dec; AvgDischarge_Dec	pg. 569, Figure 2	pg. 569, Figure 2	pg. 569, Figure 2	pg. 569, Figure 2	pg. 569, Figure 2	pg. 569, Figure 2	pg. 569, Figure 2	pg. 569, Figure 2
Glen Canyon Dam	GlenCanyon2	1127_FHM	A	GlenCanyon2_A	1	within-year variation, different year (2011), different lifestage (AGE0), different outcome (ABUND)	Glen Canyon Dam	Avery Luke A, Korman Josh, and Persons William R. 2015. "Effects of increased discharge on spawning and age-0 recruitment of Rainbow trout in the Colorado River at Lees Ferry, Arizona". NORTH AMERICAN JOURNAL OF FISHERIES MANAGEMENT 35(4):671-680.	Avery et al. 2015	Avery Luke A, Korman Josh, and Persons William R.	2015	Effects of increased discharge on spawning and age-0 recruitment of Rainbow trout in the Colorado River at Lees Ferry, Arizona	ARTICLE	CP	3 supplementary materials: 1137_FHM. Korman Josh, Walters Carl, Martell SJD, Pine WE, III , and Dutterer Andrew. 2011. "Effects of flow fluctuations on habitat use and survival of age-0 Rainbow trout (Oncorhynchus mykiss) in a large, regulated river". CANADIAN JOURNAL OF FISHERIES AND AQUATIC SCIENCES 68(6):1097-1109. - has 2004 - 2010 age 0 estimates (equivalent data to figure 4). Use after data…	The purpose of this investigation was to examine whether the sustained flow event in 2011 resulted in a Rainbow Trout population response similar to that seen following the spring HFE in 2008.	Avery et al. 2015a	LOW	USA	Arizona	BWk	Colorado River	RIVER	Glen Canyon Dam	NR	HIGH	NR	PEAKING	BA	Existing_Hydro_alt flow	Authors examine fish outcomes before (2008- 2010) and after (2011 - 2014) a high flow experiment (simulated flood characterized by large increases in discharge over short periods of time) which increased flow at a similar time to the flow increase experienced in 2008, (60h, 7745m^3/s). Along with a greatly increased discharge (620–720 m3/s starting in May), flows were nearly steady on a daily bas…	One reach: The Lees Ferry tailwater fishery is the 26-km reach of the Colorado River immediately below GCD that runs through what remains of Glen Canyon to the confluence with the Paria River (Figure 1). Though confined for the entire reach, it is generally wide and shallow with average wetted width and depth of 144 m and 5.2 m, respectively. As it is a tailwater below a hydroelectric dam that di…	MAN	<1	N/A	N/A	N/A	N/A	N/A	Discharge for 2011 was higher than normal beginning in early January. By February, minimum daily flows met or exceeded maximum flows of other years (2008–2013). Flows in the Lees Ferry typically follow a hydropeaking pattern with minimum flows occurring at night and maximum flows occurring once or twice during the day, depending on the season. Flows are largely driven by power demand but are cons…	Baseflow_Inc; Peakflow_Inc; AvgDischarge_Inc	pg. 675, Figure 2	pg. 675, Figure 2	pg. 675, Figure 2	pg. 675, Figure 2	pg. 675, Figure 2	pg. 675, Figure 2	pg. 675, Figure 2	pg. 675, Figure 2
Glen Canyon Dam	GlenCanyon2	1127_FHM	A	GlenCanyon2_A	2	within-year variation, different year (2012), different lifestage (AGE0), different outcome (ABUND)	Glen Canyon Dam	Avery Luke A, Korman Josh, and Persons William R. 2015. "Effects of increased discharge on spawning and age-0 recruitment of Rainbow trout in the Colorado River at Lees Ferry, Arizona". NORTH AMERICAN JOURNAL OF FISHERIES MANAGEMENT 35(4):671-680.	Avery et al. 2015	Avery Luke A, Korman Josh, and Persons William R.	2015	Effects of increased discharge on spawning and age-0 recruitment of Rainbow trout in the Colorado River at Lees Ferry, Arizona	ARTICLE	CP	3 supplementary materials: 1137_FHM. Korman Josh, Walters Carl, Martell SJD, Pine WE, III , and Dutterer Andrew. 2011. "Effects of flow fluctuations on habitat use and survival of age-0 Rainbow trout (Oncorhynchus mykiss) in a large, regulated river". CANADIAN JOURNAL OF FISHERIES AND AQUATIC SCIENCES 68(6):1097-1109. - has 2004 - 2010 age 0 estimates (equivalent data to figure 4). Use after data…	The purpose of this investigation was to examine whether the sustained flow event in 2011 resulted in a Rainbow Trout population response similar to that seen following the spring HFE in 2008.	Avery et al. 2015a	LOW	USA	Arizona	BWk	Colorado River	RIVER	Glen Canyon Dam	NR	HIGH	NR	PEAKING	BA	Existing_Hydro_alt flow	Authors examine fish outcomes before (2008- 2010) and after (2011 - 2014) a high flow experiment (simulated flood characterized by large increases in discharge over short periods of time) which increased flow at a similar time to the flow increase experienced in 2008, (60h, 7745m^3/s). Along with a greatly increased discharge (620–720 m3/s starting in May), flows were nearly steady on a daily bas…	One reach: The Lees Ferry tailwater fishery is the 26-km reach of the Colorado River immediately below GCD that runs through what remains of Glen Canyon to the confluence with the Paria River (Figure 1). Though confined for the entire reach, it is generally wide and shallow with average wetted width and depth of 144 m and 5.2 m, respectively. As it is a tailwater below a hydroelectric dam that di…	MAN	<1	N/A	N/A	N/A	N/A	N/A	Discharge for 2011 was higher than normal beginning in early January. By February, minimum daily flows met or exceeded maximum flows of other years (2008–2013). Flows in the Lees Ferry typically follow a hydropeaking pattern with minimum flows occurring at night and maximum flows occurring once or twice during the day, depending on the season. Flows are largely driven by power demand but are cons…	Baseflow_Inc; Peakflow_Inc; AvgDischarge_Inc	pg. 675, Figure 2	pg. 675, Figure 2	pg. 675, Figure 2	pg. 675, Figure 2	pg. 675, Figure 2	pg. 675, Figure 2	pg. 675, Figure 2	pg. 675, Figure 2
Glen Canyon Dam	GlenCanyon2	1127_FHM	A	GlenCanyon2_A	3	within-year variation, different year (2013), different lifestage (AGE0), different outcome (ABUND)	Glen Canyon Dam	Avery Luke A, Korman Josh, and Persons William R. 2015. "Effects of increased discharge on spawning and age-0 recruitment of Rainbow trout in the Colorado River at Lees Ferry, Arizona". NORTH AMERICAN JOURNAL OF FISHERIES MANAGEMENT 35(4):671-680.	Avery et al. 2015	Avery Luke A, Korman Josh, and Persons William R.	2015	Effects of increased discharge on spawning and age-0 recruitment of Rainbow trout in the Colorado River at Lees Ferry, Arizona	ARTICLE	CP	3 supplementary materials: 1137_FHM. Korman Josh, Walters Carl, Martell SJD, Pine WE, III , and Dutterer Andrew. 2011. "Effects of flow fluctuations on habitat use and survival of age-0 Rainbow trout (Oncorhynchus mykiss) in a large, regulated river". CANADIAN JOURNAL OF FISHERIES AND AQUATIC SCIENCES 68(6):1097-1109. - has 2004 - 2010 age 0 estimates (equivalent data to figure 4). Use after data…	The purpose of this investigation was to examine whether the sustained flow event in 2011 resulted in a Rainbow Trout population response similar to that seen following the spring HFE in 2008.	Avery et al. 2015a	LOW	USA	Arizona	BWk	Colorado River	RIVER	Glen Canyon Dam	NR	HIGH	NR	PEAKING	BA	Existing_Hydro_alt flow	Authors examine fish outcomes before (2008- 2010) and after (2011 - 2014) a high flow experiment (simulated flood characterized by large increases in discharge over short periods of time) which increased flow at a similar time to the flow increase experienced in 2008, (60h, 7745m^3/s). Along with a greatly increased discharge (620–720 m3/s starting in May), flows were nearly steady on a daily bas…	One reach: The Lees Ferry tailwater fishery is the 26-km reach of the Colorado River immediately below GCD that runs through what remains of Glen Canyon to the confluence with the Paria River (Figure 1). Though confined for the entire reach, it is generally wide and shallow with average wetted width and depth of 144 m and 5.2 m, respectively. As it is a tailwater below a hydroelectric dam that di…	MAN	<1	N/A	N/A	N/A	N/A	N/A	Discharge for 2011 was higher than normal beginning in early January. By February, minimum daily flows met or exceeded maximum flows of other years (2008–2013). Flows in the Lees Ferry typically follow a hydropeaking pattern with minimum flows occurring at night and maximum flows occurring once or twice during the day, depending on the season. Flows are largely driven by power demand but are cons…	Baseflow_Inc; Peakflow_Inc; AvgDischarge_Inc	pg. 675, Figure 2	pg. 675, Figure 2	pg. 675, Figure 2	pg. 675, Figure 2	pg. 675, Figure 2	pg. 675, Figure 2	pg. 675, Figure 2	pg. 675, Figure 2
Glen Canyon Dam	GlenCanyon2	1127_FHM	A	GlenCanyon2_A	4	within-year variation, different year (2014), different lifestage (AGE0), different outcome (ABUND)	Glen Canyon Dam	Avery Luke A, Korman Josh, and Persons William R. 2015. "Effects of increased discharge on spawning and age-0 recruitment of Rainbow trout in the Colorado River at Lees Ferry, Arizona". NORTH AMERICAN JOURNAL OF FISHERIES MANAGEMENT 35(4):671-680.	Avery et al. 2015	Avery Luke A, Korman Josh, and Persons William R.	2015	Effects of increased discharge on spawning and age-0 recruitment of Rainbow trout in the Colorado River at Lees Ferry, Arizona	ARTICLE	CP	3 supplementary materials: 1137_FHM. Korman Josh, Walters Carl, Martell SJD, Pine WE, III , and Dutterer Andrew. 2011. "Effects of flow fluctuations on habitat use and survival of age-0 Rainbow trout (Oncorhynchus mykiss) in a large, regulated river". CANADIAN JOURNAL OF FISHERIES AND AQUATIC SCIENCES 68(6):1097-1109. - has 2004 - 2010 age 0 estimates (equivalent data to figure 4). Use after data…	The purpose of this investigation was to examine whether the sustained flow event in 2011 resulted in a Rainbow Trout population response similar to that seen following the spring HFE in 2008.	Avery et al. 2015a	LOW	USA	Arizona	BWk	Colorado River	RIVER	Glen Canyon Dam	NR	HIGH	NR	PEAKING	BA	Existing_Hydro_alt flow	Authors examine fish outcomes before (2008- 2010) and after (2011 - 2014) a high flow experiment (simulated flood characterized by large increases in discharge over short periods of time) which increased flow at a similar time to the flow increase experienced in 2008, (60h, 7745m^3/s). Along with a greatly increased discharge (620–720 m3/s starting in May), flows were nearly steady on a daily bas…	One reach: The Lees Ferry tailwater fishery is the 26-km reach of the Colorado River immediately below GCD that runs through what remains of Glen Canyon to the confluence with the Paria River (Figure 1). Though confined for the entire reach, it is generally wide and shallow with average wetted width and depth of 144 m and 5.2 m, respectively. As it is a tailwater below a hydroelectric dam that di…	MAN	<1	N/A	N/A	N/A	N/A	N/A	Discharge for 2011 was higher than normal beginning in early January. By February, minimum daily flows met or exceeded maximum flows of other years (2008–2013). Flows in the Lees Ferry typically follow a hydropeaking pattern with minimum flows occurring at night and maximum flows occurring once or twice during the day, depending on the season. Flows are largely driven by power demand but are cons…	Baseflow_Inc; Peakflow_Inc; AvgDischarge_Inc	pg. 675, Figure 2	pg. 675, Figure 2	pg. 675, Figure 2	pg. 675, Figure 2	pg. 675, Figure 2	pg. 675, Figure 2	pg. 675, Figure 2	pg. 675, Figure 2
Glen Canyon Dam	GlenCanyon2	1127_FHM	A	GlenCanyon2_A	5	Interannual variation, different year (2011-2014 vs 2008 - 2010), different lifestage (AGE0), different outcome (ABUND)	Glen Canyon Dam	Avery Luke A, Korman Josh, and Persons William R. 2015. "Effects of increased discharge on spawning and age-0 recruitment of Rainbow trout in the Colorado River at Lees Ferry, Arizona". NORTH AMERICAN JOURNAL OF FISHERIES MANAGEMENT 35(4):671-680.	Avery et al. 2015	Avery Luke A, Korman Josh, and Persons William R.	2015	Effects of increased discharge on spawning and age-0 recruitment of Rainbow trout in the Colorado River at Lees Ferry, Arizona	ARTICLE	CP	3 supplementary materials: 1137_FHM. Korman Josh, Walters Carl, Martell SJD, Pine WE, III , and Dutterer Andrew. 2011. "Effects of flow fluctuations on habitat use and survival of age-0 Rainbow trout (Oncorhynchus mykiss) in a large, regulated river". CANADIAN JOURNAL OF FISHERIES AND AQUATIC SCIENCES 68(6):1097-1109. - has 2004 - 2010 age 0 estimates (equivalent data to figure 4). Use after data…	The purpose of this investigation was to examine whether the sustained flow event in 2011 resulted in a Rainbow Trout population response similar to that seen following the spring HFE in 2008.	Avery et al. 2015a	LOW	USA	Arizona	BWk	Colorado River	RIVER	Glen Canyon Dam	NR	HIGH	NR	PEAKING	BA	Existing_Hydro_alt flow	Authors examine fish outcomes before (2008- 2010) and after (2011 - 2014) a high flow experiment (simulated flood characterized by large increases in discharge over short periods of time) which increased flow at a similar time to the flow increase experienced in 2008, (60h, 7745m^3/s). Along with a greatly increased discharge (620–720 m3/s starting in May), flows were nearly steady on a daily bas…	One reach: The Lees Ferry tailwater fishery is the 26-km reach of the Colorado River immediately below GCD that runs through what remains of Glen Canyon to the confluence with the Paria River (Figure 1). Though confined for the entire reach, it is generally wide and shallow with average wetted width and depth of 144 m and 5.2 m, respectively. As it is a tailwater below a hydroelectric dam that di…	MAN	<1	N/A	N/A	N/A	N/A	N/A	Discharge for 2011 was higher than normal beginning in early January. By February, minimum daily flows met or exceeded maximum flows of other years (2008–2013). Flows in the Lees Ferry typically follow a hydropeaking pattern with minimum flows occurring at night and maximum flows occurring once or twice during the day, depending on the season. Flows are largely driven by power demand but are cons…	Baseflow_Inc; Peakflow_Inc; AvgDischarge_Inc	pg. 675, Figure 2	pg. 675, Figure 2	pg. 675, Figure 2	pg. 675, Figure 2	pg. 675, Figure 2	pg. 675, Figure 2	pg. 675, Figure 2	pg. 675, Figure 2
Glen Canyon Dam	GlenCanyon2	1127_FHM	A	GlenCanyon2_A	6	Interannual variation, different year (2008-2010 vs 2004-2007), different lifestage (EGG), different outcome (#EGGS)	Glen Canyon Dam	Avery Luke A, Korman Josh, and Persons William R. 2015. "Effects of increased discharge on spawning and age-0 recruitment of Rainbow trout in the Colorado River at Lees Ferry, Arizona". NORTH AMERICAN JOURNAL OF FISHERIES MANAGEMENT 35(4):671-680.	Avery et al. 2015	Avery Luke A, Korman Josh, and Persons William R.	2015	Effects of increased discharge on spawning and age-0 recruitment of Rainbow trout in the Colorado River at Lees Ferry, Arizona	ARTICLE	CP	3 supplementary materials: 1137_FHM. Korman Josh, Walters Carl, Martell SJD, Pine WE, III , and Dutterer Andrew. 2011. "Effects of flow fluctuations on habitat use and survival of age-0 Rainbow trout (Oncorhynchus mykiss) in a large, regulated river". CANADIAN JOURNAL OF FISHERIES AND AQUATIC SCIENCES 68(6):1097-1109. - has 2004 - 2010 age 0 estimates (equivalent data to figure 4). Use after data…	The purpose of this investigation was to examine whether the sustained flow event in 2011 resulted in a Rainbow Trout population response similar to that seen following the spring HFE in 2008.	Avery et al. 2015b	MEDIUM	USA	Arizona	BWk	Colorado River	RIVER	Glen Canyon Dam	NR	HIGH	NR	PEAKING	BA	Existing_Hydro_alt flow	Authors examine fish outcomes before (2008- 2010) and after (2011 - 2014) a high flow experiment (simulated flood characterized by large increases in discharge over short periods of time) which increased flow at a similar time to the flow increase experienced in 2008, (60h, 7745m^3/s). Along with a greatly increased discharge (620–720 m3/s starting in May), flows were nearly steady on a daily bas…	One reach: The Lees Ferry tailwater fishery is the 26-km reach of the Colorado River immediately below GCD that runs through what remains of Glen Canyon to the confluence with the Paria River (Figure 1). Though confined for the entire reach, it is generally wide and shallow with average wetted width and depth of 144 m and 5.2 m, respectively. As it is a tailwater below a hydroelectric dam that di…	MAN	<1	N/A	N/A	N/A	N/A	N/A	Discharge for 2011 was higher than normal beginning in early January. By February, minimum daily flows met or exceeded maximum flows of other years (2008–2013). Flows in the Lees Ferry typically follow a hydropeaking pattern with minimum flows occurring at night and maximum flows occurring once or twice during the day, depending on the season. Flows are largely driven by power demand but are cons…	Baseflow_Inc; Peakflow_Inc; AvgDischarge_Inc	pg. 675, Figure 2	pg. 675, Figure 2	pg. 675, Figure 2	pg. 675, Figure 2	pg. 675, Figure 2	pg. 675, Figure 2	pg. 675, Figure 2	pg. 675, Figure 2
Glen Canyon Dam	GlenCanyon2	1127_FHM	A	GlenCanyon2_A	7	Interannual variation, different year (2011 - 2014 vs 2008-2010), different lifestage (EGG), different outcome (#EGGS)	Glen Canyon Dam	Avery Luke A, Korman Josh, and Persons William R. 2015. "Effects of increased discharge on spawning and age-0 recruitment of Rainbow trout in the Colorado River at Lees Ferry, Arizona". NORTH AMERICAN JOURNAL OF FISHERIES MANAGEMENT 35(4):671-680.	Avery et al. 2015	Avery Luke A, Korman Josh, and Persons William R.	2015	Effects of increased discharge on spawning and age-0 recruitment of Rainbow trout in the Colorado River at Lees Ferry, Arizona	ARTICLE	CP	3 supplementary materials: 1137_FHM. Korman Josh, Walters Carl, Martell SJD, Pine WE, III , and Dutterer Andrew. 2011. "Effects of flow fluctuations on habitat use and survival of age-0 Rainbow trout (Oncorhynchus mykiss) in a large, regulated river". CANADIAN JOURNAL OF FISHERIES AND AQUATIC SCIENCES 68(6):1097-1109. - has 2004 - 2010 age 0 estimates (equivalent data to figure 4). Use after data…	The purpose of this investigation was to examine whether the sustained flow event in 2011 resulted in a Rainbow Trout population response similar to that seen following the spring HFE in 2008.	Avery et al. 2015a	LOW	USA	Arizona	BWk	Colorado River	RIVER	Glen Canyon Dam	NR	HIGH	NR	PEAKING	BA	Existing_Hydro_alt flow	Authors examine fish outcomes before (2008- 2010) and after (2011 - 2014) a high flow experiment (simulated flood characterized by large increases in discharge over short periods of time) which increased flow at a similar time to the flow increase experienced in 2008, (60h, 7745m^3/s). Along with a greatly increased discharge (620–720 m3/s starting in May), flows were nearly steady on a daily bas…	One reach: The Lees Ferry tailwater fishery is the 26-km reach of the Colorado River immediately below GCD that runs through what remains of Glen Canyon to the confluence with the Paria River (Figure 1). Though confined for the entire reach, it is generally wide and shallow with average wetted width and depth of 144 m and 5.2 m, respectively. As it is a tailwater below a hydroelectric dam that di…	MAN	<1	N/A	N/A	N/A	N/A	N/A	Discharge for 2011 was higher than normal beginning in early January. By February, minimum daily flows met or exceeded maximum flows of other years (2008–2013). Flows in the Lees Ferry typically follow a hydropeaking pattern with minimum flows occurring at night and maximum flows occurring once or twice during the day, depending on the season. Flows are largely driven by power demand but are cons…	Baseflow_Inc; Peakflow_Inc; AvgDischarge_Inc	pg. 675, Figure 2	pg. 675, Figure 2	pg. 675, Figure 2	pg. 675, Figure 2	pg. 675, Figure 2	pg. 675, Figure 2	pg. 675, Figure 2	pg. 675, Figure 2
Glen Canyon Dam	GlenCanyon3	1137_FHM	A	GlenCanyon3_A	1	within-year variation, different year (2008), different outcome (total abundance)	Glen Canyon Dam	Korman Josh, Walters Carl, Martell SJD, Pine WE, III , and Dutterer Andrew. 2011. "Effects of flow fluctuations on habitat use and survival of age-0 Rainbow trout (Oncorhynchus mykiss) in a large, regulated river". CANADIAN JOURNAL OF FISHERIES AND AQUATIC SCIENCES 68(6):1097-1109.	Korman et al. 2011	Korman Josh, Walters Carl, Martell SJD, Pine WE, III , and Dutterer Andrew	2011	Effects of flow fluctuations on habitat use and survival of age-0 Rainbow trout (Oncorhynchus mykiss) in a large, regulated river	ARTICLE	CP	2 supplementary materials: 1140_FHM. Korman Josh, Kaplinski Matthew, and Melis Theodore S. 2011. "Effects of fluctuating flows and a controlled flood on incubation success and early survival rates and growth of age-0 Rainbow trout in a large regulated river". TRANSACTIONS OF THE AMERICAN FISHERIES SOCIETY 140(2):487-505. - single extra data point for age 0 fish. Also repeats redd data from Avery …	The main objective of this study is to evaluate whether survival rates of age-0 rainbow trout in the Lees Ferry reach are affected by reduced flow fluctuations under the FSF regime and to gain understanding of the mechanisms driving a potential survival response. We examined seasonal and interannual trends in habitat use, growth, abundance, and survival of age-0 rainbow trout. Under the MLFF regi…		MEDIUM	USA	Arizona	BWk	Colorado River	RIVER	Glen Canyon Dam	NR	HIGH	NR	PEAKING	BA	Existing_Hydro_alt flow	Authors examined seasonal and interannual trends in fish outcomes BEFORE (2004, 2006, 2007) with MLFF regime whereby the daily min flow was reduced by ~50% over 1 day in between Aug & Sept and AFTER (2008, 2009, 2010) with a different regime (FSF) implemented in 2008 where there was only a negligble change in minimum flow over the fall (Aug-Sept) time period. To evaluate whether changes in flow r…	One reach: the Lees Ferry reach of the Colorado River begins at Glen Canyon Dam and extends 26 km downstream to the confluence with the Paria River. The reach is wide, shallow, and low-gradient, with water temperatures and secchi depths typically in the range of 9-12 deg C and 6-7 m, respectively. Average discharge in study years (2004-2010, excluding 2005) was 332 m^3/s and average wetted width,…	MAN	<1	N/A	N/A	N/A	N/A	N/A	The implementation of steadier daily flows. This experimental regime, termed fall steady flows (FSF) eleiminated hourly variation in flows during September and October. This was compared to a modified low fluctuating flow (MLFF) at had a lower minimum and maximum flow, and was more variable hourly flow (figure 2c). The FSF regime eliminated the rapid reduction in the minimum flow on 1 September a…	ShortVar_Dec	pg. 1100, Figure 2	pg. 1100, Figure 2	pg. 1100, Figure 2	pg. 1100, Figure 2	pg. 1100, Figure 2	pg. 1100, Figure 2	pg. 1100, Figure 2	pg. 1100, Figure 2
Glen Canyon Dam	GlenCanyon3	1137_FHM	A	GlenCanyon3_A	2	within-year variation, different year (2009), different outcome (total abundance)	Glen Canyon Dam	Korman Josh, Walters Carl, Martell SJD, Pine WE, III , and Dutterer Andrew. 2011. "Effects of flow fluctuations on habitat use and survival of age-0 Rainbow trout (Oncorhynchus mykiss) in a large, regulated river". CANADIAN JOURNAL OF FISHERIES AND AQUATIC SCIENCES 68(6):1097-1109.	Korman et al. 2011	Korman Josh, Walters Carl, Martell SJD, Pine WE, III , and Dutterer Andrew	2011	Effects of flow fluctuations on habitat use and survival of age-0 Rainbow trout (Oncorhynchus mykiss) in a large, regulated river	ARTICLE	CP	2 supplementary materials: 1140_FHM. Korman Josh, Kaplinski Matthew, and Melis Theodore S. 2011. "Effects of fluctuating flows and a controlled flood on incubation success and early survival rates and growth of age-0 Rainbow trout in a large regulated river". TRANSACTIONS OF THE AMERICAN FISHERIES SOCIETY 140(2):487-505. - single extra data point for age 0 fish. Also repeats redd data from Avery …	The main objective of this study is to evaluate whether survival rates of age-0 rainbow trout in the Lees Ferry reach are affected by reduced flow fluctuations under the FSF regime and to gain understanding of the mechanisms driving a potential survival response. We examined seasonal and interannual trends in habitat use, growth, abundance, and survival of age-0 rainbow trout. Under the MLFF regi…		MEDIUM	USA	Arizona	BWk	Colorado River	RIVER	Glen Canyon Dam	NR	HIGH	NR	PEAKING	BA	Existing_Hydro_alt flow	Authors examined seasonal and interannual trends in fish outcomes BEFORE (2004, 2006, 2007) with MLFF regime whereby the daily min flow was reduced by ~50% over 1 day in between Aug & Sept and AFTER (2008, 2009, 2010) with a different regime (FSF) implemented in 2008 where there was only a negligble change in minimum flow over the fall (Aug-Sept) time period. To evaluate whether changes in flow r…	One reach: the Lees Ferry reach of the Colorado River begins at Glen Canyon Dam and extends 26 km downstream to the confluence with the Paria River. The reach is wide, shallow, and low-gradient, with water temperatures and secchi depths typically in the range of 9-12 deg C and 6-7 m, respectively. Average discharge in study years (2004-2010, excluding 2005) was 332 m^3/s and average wetted width,…	MAN	<1	N/A	N/A	N/A	N/A	N/A	The implementation of steadier daily flows. This experimental regime, termed fall steady flows (FSF) eleiminated hourly variation in flows during September and October. This was compared to a modified low fluctuating flow (MLFF) at had a lower minimum and maximum flow, and was more variable hourly flow (figure 2c). The FSF regime eliminated the rapid reduction in the minimum flow on 1 September a…	ShortVar_Dec	pg. 1100, Figure 2	pg. 1100, Figure 2	pg. 1100, Figure 2	pg. 1100, Figure 2	pg. 1100, Figure 2	pg. 1100, Figure 2	pg. 1100, Figure 2	pg. 1100, Figure 2
Glen Canyon Dam	GlenCanyon3	1137_FHM	A	GlenCanyon3_A	3	within-year variation, different year (2010), different outcome (total abundance)	Glen Canyon Dam	Korman Josh, Walters Carl, Martell SJD, Pine WE, III , and Dutterer Andrew. 2011. "Effects of flow fluctuations on habitat use and survival of age-0 Rainbow trout (Oncorhynchus mykiss) in a large, regulated river". CANADIAN JOURNAL OF FISHERIES AND AQUATIC SCIENCES 68(6):1097-1109.	Korman et al. 2011	Korman Josh, Walters Carl, Martell SJD, Pine WE, III , and Dutterer Andrew	2011	Effects of flow fluctuations on habitat use and survival of age-0 Rainbow trout (Oncorhynchus mykiss) in a large, regulated river	ARTICLE	CP	2 supplementary materials: 1140_FHM. Korman Josh, Kaplinski Matthew, and Melis Theodore S. 2011. "Effects of fluctuating flows and a controlled flood on incubation success and early survival rates and growth of age-0 Rainbow trout in a large regulated river". TRANSACTIONS OF THE AMERICAN FISHERIES SOCIETY 140(2):487-505. - single extra data point for age 0 fish. Also repeats redd data from Avery …	The main objective of this study is to evaluate whether survival rates of age-0 rainbow trout in the Lees Ferry reach are affected by reduced flow fluctuations under the FSF regime and to gain understanding of the mechanisms driving a potential survival response. We examined seasonal and interannual trends in habitat use, growth, abundance, and survival of age-0 rainbow trout. Under the MLFF regi…		MEDIUM	USA	Arizona	BWk	Colorado River	RIVER	Glen Canyon Dam	NR	HIGH	NR	PEAKING	BA	Existing_Hydro_alt flow	Authors examined seasonal and interannual trends in fish outcomes BEFORE (2004, 2006, 2007) with MLFF regime whereby the daily min flow was reduced by ~50% over 1 day in between Aug & Sept and AFTER (2008, 2009, 2010) with a different regime (FSF) implemented in 2008 where there was only a negligble change in minimum flow over the fall (Aug-Sept) time period. To evaluate whether changes in flow r…	One reach: the Lees Ferry reach of the Colorado River begins at Glen Canyon Dam and extends 26 km downstream to the confluence with the Paria River. The reach is wide, shallow, and low-gradient, with water temperatures and secchi depths typically in the range of 9-12 deg C and 6-7 m, respectively. Average discharge in study years (2004-2010, excluding 2005) was 332 m^3/s and average wetted width,…	MAN	<1	N/A	N/A	N/A	N/A	N/A	The implementation of steadier daily flows. This experimental regime, termed fall steady flows (FSF) eleiminated hourly variation in flows during September and October. This was compared to a modified low fluctuating flow (MLFF) at had a lower minimum and maximum flow, and was more variable hourly flow (figure 2c). The FSF regime eliminated the rapid reduction in the minimum flow on 1 September a…	ShortVar_Dec	pg. 1100, Figure 2	pg. 1100, Figure 2	pg. 1100, Figure 2	pg. 1100, Figure 2	pg. 1100, Figure 2	pg. 1100, Figure 2	pg. 1100, Figure 2	pg. 1100, Figure 2
Glen Canyon Dam	GlenCanyon3	1137_FHM	A	GlenCanyon3_A	4	interannual variation, different years (2008-2010), different outcome (total abundance)	Glen Canyon Dam	Korman Josh, Walters Carl, Martell SJD, Pine WE, III , and Dutterer Andrew. 2011. "Effects of flow fluctuations on habitat use and survival of age-0 Rainbow trout (Oncorhynchus mykiss) in a large, regulated river". CANADIAN JOURNAL OF FISHERIES AND AQUATIC SCIENCES 68(6):1097-1109.	Korman et al. 2011	Korman Josh, Walters Carl, Martell SJD, Pine WE, III , and Dutterer Andrew	2011	Effects of flow fluctuations on habitat use and survival of age-0 Rainbow trout (Oncorhynchus mykiss) in a large, regulated river	ARTICLE	CP	2 supplementary materials: 1140_FHM. Korman Josh, Kaplinski Matthew, and Melis Theodore S. 2011. "Effects of fluctuating flows and a controlled flood on incubation success and early survival rates and growth of age-0 Rainbow trout in a large regulated river". TRANSACTIONS OF THE AMERICAN FISHERIES SOCIETY 140(2):487-505. - single extra data point for age 0 fish. Also repeats redd data from Avery …	The main objective of this study is to evaluate whether survival rates of age-0 rainbow trout in the Lees Ferry reach are affected by reduced flow fluctuations under the FSF regime and to gain understanding of the mechanisms driving a potential survival response. We examined seasonal and interannual trends in habitat use, growth, abundance, and survival of age-0 rainbow trout. Under the MLFF regi…		MEDIUM	USA	Arizona	BWk	Colorado River	RIVER	Glen Canyon Dam	NR	HIGH	NR	PEAKING	BA	Existing_Hydro_alt flow	Authors examined seasonal and interannual trends in fish outcomes BEFORE (2004, 2006, 2007) with MLFF regime whereby the daily min flow was reduced by ~50% over 1 day in between Aug & Sept and AFTER (2008, 2009, 2010) with a different regime (FSF) implemented in 2008 where there was only a negligble change in minimum flow over the fall (Aug-Sept) time period. To evaluate whether changes in flow r…	One reach: the Lees Ferry reach of the Colorado River begins at Glen Canyon Dam and extends 26 km downstream to the confluence with the Paria River. The reach is wide, shallow, and low-gradient, with water temperatures and secchi depths typically in the range of 9-12 deg C and 6-7 m, respectively. Average discharge in study years (2004-2010, excluding 2005) was 332 m^3/s and average wetted width,…	MAN	<1	N/A	N/A	N/A	N/A	N/A	The implementation of steadier daily flows. This experimental regime, termed fall steady flows (FSF) eleiminated hourly variation in flows during September and October. This was compared to a modified low fluctuating flow (MLFF) at had a lower minimum and maximum flow, and was more variable hourly flow (figure 2c). The FSF regime eliminated the rapid reduction in the minimum flow on 1 September a…	ShortVar_Dec	pg. 1100, Figure 2	pg. 1100, Figure 2	pg. 1100, Figure 2	pg. 1100, Figure 2	pg. 1100, Figure 2	pg. 1100, Figure 2	pg. 1100, Figure 2	pg. 1100, Figure 2
Glen Canyon Dam	GlenCanyon3	1137_FHM	A	GlenCanyon3_A	5	interannual variation, different years (2008-2010), different outcome (total catch)	Glen Canyon Dam	Korman Josh, Walters Carl, Martell SJD, Pine WE, III , and Dutterer Andrew. 2011. "Effects of flow fluctuations on habitat use and survival of age-0 Rainbow trout (Oncorhynchus mykiss) in a large, regulated river". CANADIAN JOURNAL OF FISHERIES AND AQUATIC SCIENCES 68(6):1097-1109.	Korman et al. 2011	Korman Josh, Walters Carl, Martell SJD, Pine WE, III , and Dutterer Andrew	2011	Effects of flow fluctuations on habitat use and survival of age-0 Rainbow trout (Oncorhynchus mykiss) in a large, regulated river	ARTICLE	CP	2 supplementary materials: 1140_FHM. Korman Josh, Kaplinski Matthew, and Melis Theodore S. 2011. "Effects of fluctuating flows and a controlled flood on incubation success and early survival rates and growth of age-0 Rainbow trout in a large regulated river". TRANSACTIONS OF THE AMERICAN FISHERIES SOCIETY 140(2):487-505. - single extra data point for age 0 fish. Also repeats redd data from Avery …	The main objective of this study is to evaluate whether survival rates of age-0 rainbow trout in the Lees Ferry reach are affected by reduced flow fluctuations under the FSF regime and to gain understanding of the mechanisms driving a potential survival response. We examined seasonal and interannual trends in habitat use, growth, abundance, and survival of age-0 rainbow trout. Under the MLFF regi…		MEDIUM	USA	Arizona	BWk	Colorado River	RIVER	Glen Canyon Dam	NR	HIGH	NR	PEAKING	BA	Existing_Hydro_alt flow	Authors examined seasonal and interannual trends in fish outcomes BEFORE (2004, 2006, 2007) with MLFF regime whereby the daily min flow was reduced by ~50% over 1 day in between Aug & Sept and AFTER (2008, 2009, 2010) with a different regime (FSF) implemented in 2008 where there was only a negligble change in minimum flow over the fall (Aug-Sept) time period. To evaluate whether changes in flow r…	One reach: the Lees Ferry reach of the Colorado River begins at Glen Canyon Dam and extends 26 km downstream to the confluence with the Paria River. The reach is wide, shallow, and low-gradient, with water temperatures and secchi depths typically in the range of 9-12 deg C and 6-7 m, respectively. Average discharge in study years (2004-2010, excluding 2005) was 332 m^3/s and average wetted width,…	MAN	<1	N/A	N/A	N/A	N/A	N/A	The implementation of steadier daily flows. This experimental regime, termed fall steady flows (FSF) eleiminated hourly variation in flows during September and October. This was compared to a modified low fluctuating flow (MLFF) at had a lower minimum and maximum flow, and was more variable hourly flow (figure 2c). The FSF regime eliminated the rapid reduction in the minimum flow on 1 September a…	ShortVar_Dec	pg. 1100, Figure 2	pg. 1100, Figure 2	pg. 1100, Figure 2	pg. 1100, Figure 2	pg. 1100, Figure 2	pg. 1100, Figure 2	pg. 1100, Figure 2	pg. 1100, Figure 2
Flaming Gorge Dam	FlamingGorge1	1131_FHM	A	FlamingGorge1_A		pikeminnow only (pg. 6)	Flaming Gorge Dam	Bestgen KR, Zelasko K, Wilcox CT, Kluender E, and Jones T. 2014. Monitoring effects of Flaming Gorge Dam releases on the Lodore and Whirlpool Canyon fish communities, Colorado River Recovery Program FY 2014 Annual Project Report. Larval Fish Laboratory Department of Fish, Wildlife, and Conservation Biology Colorado State University. Accessed on 10 Jan 2018.	Bestgen et al. 2014	Bestgen KR, Zelasko K, Wilcox CT, Kluender E, and Jones T.	2014	Monitoring effects of Flaming Gorge Dam releases on the Lodore and Whirlpool Canyon fish communities, Colorado River Recovery Program FY 2014 Annual Project Report	REPORT	GL		The primary purpose of this study is to determine the cumulative effect that flow and temperature regimes have on the fish community of the Green River in Lodore and Whirlpool canyons and to recommend how to monitor effects into the future. A second purpose is to determine the distribution and abundance of the Humpback chub population in Whirlpool Canyon to serve as the basis for future monitorin…		LOW	USA	NR	Bsk	Vermillion Creek (Green River)	RIVER	Flaming Gorge Dam	NR	HIGH	NR	UNCLEAR	BA	Existing_Hydro_alt flow	Authors examine within year variation in adult pikeminnow abudance before, during and after a high flow event ((2-18 June 2014). On June 3, 2014 flows increased to 4350 cfs, peaked on 7 June at 9090 cfs, and by 18 June flows were declining to or were below powerplant flows of 4650 cfs or less. Although a large sampling program was in place, only pikeminnow abundance was compared to changes in flo…	The mouth of Vermillion Creek where it joins with the Green River.	NON_MAN	<1	N/A	N/A	N/A	N/A	N/A	On 3 June 2014 flows increased from Flaming Gorge Dam to 4350 cfs (123.1783 m^3/s), peaked on 7 June at 9090 cfs (257.4001 m^3/s), and by 18 June flows were declining to or were below powerplant flows of 4650 cfs (131.6733 m^3/s) or less (i.e., baseflow). On May 28, before the flow increase, the flow was at low base flows of 872 cfs (24.6923 m^3/s) within the mouth of the Vermillion Creek.	Peakflow_Inc	pg. 6	pg. 6	pg. 6	pg. 6	pg. 6	pg. 6	pg. 6	pg. 6
Jadani Dam	Jadani	1132_FHM	A	Jadani_A	1	same species; different year (1986); different season (November); different outcome (density)	Jadani Dam	Nakamura Tomoyuki. 2013. "Effects of flow reduction on a Whitespotted char population in a Japanese mountain stream". NORTH AMERICAN JOURNAL OF FISHERIES MANAGEMENT 33(6):1142-1148.	Nakamura 2013	Nakamura Tomoyuki	2013	Effects of flow reduction on a Whitespotted char population in a Japanese mountain stream	ARTICLE	CP		My objective was to evaluate the effects of long-term and large-volume flow reductions due to hydroelectricity generation on age-1 and older Whitespotted char		LOW	Japan	NR	Csc	Jadani Stream	RIVER	Jadani Dam	NR	UNCLEAR	NR	UNCLEAR	CI	N/A	The study site consisted of a 4020-m reach of Jadani Stream (2960 m in the free-flowing section adn 1060 m in the regulated section. Biological variables were compared between the free-flowing and regulated sections of the stream. Char were captured by bait-angling using the larvae of aquatic invertebrates and earthworms from June (late May to mid-June), August (late July to mid-August), and Nove…	One free-flowing section (total sampled length = 2960 m) with a streambed gradient of 2.36% and 26 pools with depths ranging from 0.5-1.9 m (mean =1.2, SD=0.5, n=26), mean lengths of 25.65% (SD 19.21 points) and water temperatures ranging from 8.2 deg C to 19.0 deg C was compared to a regulated section (total sampled length = 1060 m) with a streambed gradient of 2.16% and 9 pools with a depths ra…	NON_MAN	>4	1986	1	Fall	4 years sampled; year 1 of 4; November; Northern Hemisphere	UPSTREAM	Jadamo dam has a sluice gate for hydroelectricity generation and forms the border between the free-flowing and regulated sections. The stream's flow was first diverted in 1962, and water is diverted throughout the majority of the year. The maximum amount of flow diverted at the dam is 4.69 m^3/s. At stream flows below this levle, the dam diverts all water, only relasing water into the regulated s…	Peakflow_Dec; AvgDischarge_Dec; Baseflow_Dec	pg 1143	pg 1143	pg 1143	pg 1143	pg 1143	pg 1143	pg 1143	pg 1143
Jadani Dam	Jadani	1132_FHM	A	Jadani_A	2	same species; different year (1987); different season (June); different outcome (density)	Jadani Dam	Nakamura Tomoyuki. 2013. "Effects of flow reduction on a Whitespotted char population in a Japanese mountain stream". NORTH AMERICAN JOURNAL OF FISHERIES MANAGEMENT 33(6):1142-1148.	Nakamura 2013	Nakamura Tomoyuki	2013	Effects of flow reduction on a Whitespotted char population in a Japanese mountain stream	ARTICLE	CP		My objective was to evaluate the effects of long-term and large-volume flow reductions due to hydroelectricity generation on age-1 and older Whitespotted char		LOW	Japan	NR	Csc	Jadani Stream	RIVER	Jadani Dam	NR	UNCLEAR	NR	UNCLEAR	CI	N/A	The study site consisted of a 4020-m reach of Jadani Stream (2960 m in the free-flowing section adn 1060 m in the regulated section. Biological variables were compared between the free-flowing and regulated sections of the stream. Char were captured by bait-angling using the larvae of aquatic invertebrates and earthworms from June (late May to mid-June), August (late July to mid-August), and Nove…	One free-flowing section (total sampled length = 2960 m) with a streambed gradient of 2.36% and 26 pools with depths ranging from 0.5-1.9 m (mean =1.2, SD=0.5, n=26), mean lengths of 25.65% (SD 19.21 points) and water temperatures ranging from 8.2 deg C to 19.0 deg C was compared to a regulated section (total sampled length = 1060 m) with a streambed gradient of 2.16% and 9 pools with a depths ra…	NON_MAN	>4	1987	2	Summer	4 years sampled; year 2 of 4; June; Northern Hemisphere	UPSTREAM	Jadamo dam has a sluice gate for hydroelectricity generation and forms the border between the free-flowing and regulated sections. The stream's flow was first diverted in 1962, and water is diverted throughout the majority of the year. The maximum amount of flow diverted at the dam is 4.69 m^3/s. At stream flows below this levle, the dam diverts all water, only relasing water into the regulated s…	Peakflow_Dec; AvgDischarge_Dec; Baseflow_Dec	pg 1143	pg 1143	pg 1143	pg 1143	pg 1143	pg 1143	pg 1143	pg 1143
Jadani Dam	Jadani	1132_FHM	A	Jadani_A	3	same species; different year (1987); different season (August); different outcome (density)	Jadani Dam	Nakamura Tomoyuki. 2013. "Effects of flow reduction on a Whitespotted char population in a Japanese mountain stream". NORTH AMERICAN JOURNAL OF FISHERIES MANAGEMENT 33(6):1142-1148.	Nakamura 2013	Nakamura Tomoyuki	2013	Effects of flow reduction on a Whitespotted char population in a Japanese mountain stream	ARTICLE	CP		My objective was to evaluate the effects of long-term and large-volume flow reductions due to hydroelectricity generation on age-1 and older Whitespotted char		LOW	Japan	NR	Csc	Jadani Stream	RIVER	Jadani Dam	NR	UNCLEAR	NR	UNCLEAR	CI	N/A	The study site consisted of a 4020-m reach of Jadani Stream (2960 m in the free-flowing section adn 1060 m in the regulated section. Biological variables were compared between the free-flowing and regulated sections of the stream. Char were captured by bait-angling using the larvae of aquatic invertebrates and earthworms from June (late May to mid-June), August (late July to mid-August), and Nove…	One free-flowing section (total sampled length = 2960 m) with a streambed gradient of 2.36% and 26 pools with depths ranging from 0.5-1.9 m (mean =1.2, SD=0.5, n=26), mean lengths of 25.65% (SD 19.21 points) and water temperatures ranging from 8.2 deg C to 19.0 deg C was compared to a regulated section (total sampled length = 1060 m) with a streambed gradient of 2.16% and 9 pools with a depths ra…	NON_MAN	>4	1987	2	Summer	4 years sampled; year 2 of 4; August; Northern Hemisphere	UPSTREAM	Jadamo dam has a sluice gate for hydroelectricity generation and forms the border between the free-flowing and regulated sections. The stream's flow was first diverted in 1962, and water is diverted throughout the majority of the year. The maximum amount of flow diverted at the dam is 4.69 m^3/s. At stream flows below this levle, the dam diverts all water, only relasing water into the regulated s…	Peakflow_Dec; AvgDischarge_Dec; Baseflow_Dec	pg 1143	pg 1143	pg 1143	pg 1143	pg 1143	pg 1143	pg 1143	pg 1143
Jadani Dam	Jadani	1132_FHM	A	Jadani_A	4	same species; different year (1987); different season (November); different outcome (density)	Jadani Dam	Nakamura Tomoyuki. 2013. "Effects of flow reduction on a Whitespotted char population in a Japanese mountain stream". NORTH AMERICAN JOURNAL OF FISHERIES MANAGEMENT 33(6):1142-1148.	Nakamura 2013	Nakamura Tomoyuki	2013	Effects of flow reduction on a Whitespotted char population in a Japanese mountain stream	ARTICLE	CP		My objective was to evaluate the effects of long-term and large-volume flow reductions due to hydroelectricity generation on age-1 and older Whitespotted char		LOW	Japan	NR	Csc	Jadani Stream	RIVER	Jadani Dam	NR	UNCLEAR	NR	UNCLEAR	CI	N/A	The study site consisted of a 4020-m reach of Jadani Stream (2960 m in the free-flowing section adn 1060 m in the regulated section. Biological variables were compared between the free-flowing and regulated sections of the stream. Char were captured by bait-angling using the larvae of aquatic invertebrates and earthworms from June (late May to mid-June), August (late July to mid-August), and Nove…	One free-flowing section (total sampled length = 2960 m) with a streambed gradient of 2.36% and 26 pools with depths ranging from 0.5-1.9 m (mean =1.2, SD=0.5, n=26), mean lengths of 25.65% (SD 19.21 points) and water temperatures ranging from 8.2 deg C to 19.0 deg C was compared to a regulated section (total sampled length = 1060 m) with a streambed gradient of 2.16% and 9 pools with a depths ra…	NON_MAN	>4	1987	2	Fall	4 years sampled; year 2 of 4; November; Northern Hemisphere	UPSTREAM	Jadamo dam has a sluice gate for hydroelectricity generation and forms the border between the free-flowing and regulated sections. The stream's flow was first diverted in 1962, and water is diverted throughout the majority of the year. The maximum amount of flow diverted at the dam is 4.69 m^3/s. At stream flows below this levle, the dam diverts all water, only relasing water into the regulated s…	Peakflow_Dec; AvgDischarge_Dec; Baseflow_Dec	pg 1143	pg 1143	pg 1143	pg 1143	pg 1143	pg 1143	pg 1143	pg 1143
Jadani Dam	Jadani	1132_FHM	A	Jadani_A	5	same species; different year (1988); different season (June); different outcome (density)	Jadani Dam	Nakamura Tomoyuki. 2013. "Effects of flow reduction on a Whitespotted char population in a Japanese mountain stream". NORTH AMERICAN JOURNAL OF FISHERIES MANAGEMENT 33(6):1142-1148.	Nakamura 2013	Nakamura Tomoyuki	2013	Effects of flow reduction on a Whitespotted char population in a Japanese mountain stream	ARTICLE	CP		My objective was to evaluate the effects of long-term and large-volume flow reductions due to hydroelectricity generation on age-1 and older Whitespotted char		LOW	Japan	NR	Csc	Jadani Stream	RIVER	Jadani Dam	NR	UNCLEAR	NR	UNCLEAR	CI	N/A	The study site consisted of a 4020-m reach of Jadani Stream (2960 m in the free-flowing section adn 1060 m in the regulated section. Biological variables were compared between the free-flowing and regulated sections of the stream. Char were captured by bait-angling using the larvae of aquatic invertebrates and earthworms from June (late May to mid-June), August (late July to mid-August), and Nove…	One free-flowing section (total sampled length = 2960 m) with a streambed gradient of 2.36% and 26 pools with depths ranging from 0.5-1.9 m (mean =1.2, SD=0.5, n=26), mean lengths of 25.65% (SD 19.21 points) and water temperatures ranging from 8.2 deg C to 19.0 deg C was compared to a regulated section (total sampled length = 1060 m) with a streambed gradient of 2.16% and 9 pools with a depths ra…	NON_MAN	>4	1988	3	Summer	4 years sampled; year 3 of 4; June; Northern Hemisphere	UPSTREAM	Jadamo dam has a sluice gate for hydroelectricity generation and forms the border between the free-flowing and regulated sections. The stream's flow was first diverted in 1962, and water is diverted throughout the majority of the year. The maximum amount of flow diverted at the dam is 4.69 m^3/s. At stream flows below this levle, the dam diverts all water, only relasing water into the regulated s…	Peakflow_Dec; AvgDischarge_Dec; Baseflow_Dec	pg 1143	pg 1143	pg 1143	pg 1143	pg 1143	pg 1143	pg 1143	pg 1143
Jadani Dam	Jadani	1132_FHM	A	Jadani_A	6	same species; different year (1988); different season (August); different outcome (density)	Jadani Dam	Nakamura Tomoyuki. 2013. "Effects of flow reduction on a Whitespotted char population in a Japanese mountain stream". NORTH AMERICAN JOURNAL OF FISHERIES MANAGEMENT 33(6):1142-1148.	Nakamura 2013	Nakamura Tomoyuki	2013	Effects of flow reduction on a Whitespotted char population in a Japanese mountain stream	ARTICLE	CP		My objective was to evaluate the effects of long-term and large-volume flow reductions due to hydroelectricity generation on age-1 and older Whitespotted char		LOW	Japan	NR	Csc	Jadani Stream	RIVER	Jadani Dam	NR	UNCLEAR	NR	UNCLEAR	CI	N/A	The study site consisted of a 4020-m reach of Jadani Stream (2960 m in the free-flowing section adn 1060 m in the regulated section. Biological variables were compared between the free-flowing and regulated sections of the stream. Char were captured by bait-angling using the larvae of aquatic invertebrates and earthworms from June (late May to mid-June), August (late July to mid-August), and Nove…	One free-flowing section (total sampled length = 2960 m) with a streambed gradient of 2.36% and 26 pools with depths ranging from 0.5-1.9 m (mean =1.2, SD=0.5, n=26), mean lengths of 25.65% (SD 19.21 points) and water temperatures ranging from 8.2 deg C to 19.0 deg C was compared to a regulated section (total sampled length = 1060 m) with a streambed gradient of 2.16% and 9 pools with a depths ra…	NON_MAN	>4	1988	3	Summer	4 years sampled; year 3 of 4; August; Northern Hemisphere	UPSTREAM	Jadamo dam has a sluice gate for hydroelectricity generation and forms the border between the free-flowing and regulated sections. The stream's flow was first diverted in 1962, and water is diverted throughout the majority of the year. The maximum amount of flow diverted at the dam is 4.69 m^3/s. At stream flows below this levle, the dam diverts all water, only relasing water into the regulated s…	Peakflow_Dec; AvgDischarge_Dec; Baseflow_Dec	pg 1143	pg 1143	pg 1143	pg 1143	pg 1143	pg 1143	pg 1143	pg 1143
Jadani Dam	Jadani	1132_FHM	A	Jadani_A	7	same species; different year (1988); different season (November); different outcome (density)	Jadani Dam	Nakamura Tomoyuki. 2013. "Effects of flow reduction on a Whitespotted char population in a Japanese mountain stream". NORTH AMERICAN JOURNAL OF FISHERIES MANAGEMENT 33(6):1142-1148.	Nakamura 2013	Nakamura Tomoyuki	2013	Effects of flow reduction on a Whitespotted char population in a Japanese mountain stream	ARTICLE	CP		My objective was to evaluate the effects of long-term and large-volume flow reductions due to hydroelectricity generation on age-1 and older Whitespotted char		LOW	Japan	NR	Csc	Jadani Stream	RIVER	Jadani Dam	NR	UNCLEAR	NR	UNCLEAR	CI	N/A	The study site consisted of a 4020-m reach of Jadani Stream (2960 m in the free-flowing section adn 1060 m in the regulated section. Biological variables were compared between the free-flowing and regulated sections of the stream. Char were captured by bait-angling using the larvae of aquatic invertebrates and earthworms from June (late May to mid-June), August (late July to mid-August), and Nove…	One free-flowing section (total sampled length = 2960 m) with a streambed gradient of 2.36% and 26 pools with depths ranging from 0.5-1.9 m (mean =1.2, SD=0.5, n=26), mean lengths of 25.65% (SD 19.21 points) and water temperatures ranging from 8.2 deg C to 19.0 deg C was compared to a regulated section (total sampled length = 1060 m) with a streambed gradient of 2.16% and 9 pools with a depths ra…	NON_MAN	>4	1988	3	Fall	4 years sampled; year 3 of 4; November; Northern Hemisphere	UPSTREAM	Jadamo dam has a sluice gate for hydroelectricity generation and forms the border between the free-flowing and regulated sections. The stream's flow was first diverted in 1962, and water is diverted throughout the majority of the year. The maximum amount of flow diverted at the dam is 4.69 m^3/s. At stream flows below this levle, the dam diverts all water, only relasing water into the regulated s…	Peakflow_Dec; AvgDischarge_Dec; Baseflow_Dec	pg 1143	pg 1143	pg 1143	pg 1143	pg 1143	pg 1143	pg 1143	pg 1143
Jadani Dam	Jadani	1132_FHM	A	Jadani_A	8	same species; different year (1989); different season (June); different outcome (density)	Jadani Dam	Nakamura Tomoyuki. 2013. "Effects of flow reduction on a Whitespotted char population in a Japanese mountain stream". NORTH AMERICAN JOURNAL OF FISHERIES MANAGEMENT 33(6):1142-1148.	Nakamura 2013	Nakamura Tomoyuki	2013	Effects of flow reduction on a Whitespotted char population in a Japanese mountain stream	ARTICLE	CP		My objective was to evaluate the effects of long-term and large-volume flow reductions due to hydroelectricity generation on age-1 and older Whitespotted char		LOW	Japan	NR	Csc	Jadani Stream	RIVER	Jadani Dam	NR	UNCLEAR	NR	UNCLEAR	CI	N/A	The study site consisted of a 4020-m reach of Jadani Stream (2960 m in the free-flowing section adn 1060 m in the regulated section. Biological variables were compared between the free-flowing and regulated sections of the stream. Char were captured by bait-angling using the larvae of aquatic invertebrates and earthworms from June (late May to mid-June), August (late July to mid-August), and Nove…	One free-flowing section (total sampled length = 2960 m) with a streambed gradient of 2.36% and 26 pools with depths ranging from 0.5-1.9 m (mean =1.2, SD=0.5, n=26), mean lengths of 25.65% (SD 19.21 points) and water temperatures ranging from 8.2 deg C to 19.0 deg C was compared to a regulated section (total sampled length = 1060 m) with a streambed gradient of 2.16% and 9 pools with a depths ra…	NON_MAN	>4	1989	4	Summer	4 years sampled; year 4 of 4; June; Northern Hemisphere	UPSTREAM	Jadamo dam has a sluice gate for hydroelectricity generation and forms the border between the free-flowing and regulated sections. The stream's flow was first diverted in 1962, and water is diverted throughout the majority of the year. The maximum amount of flow diverted at the dam is 4.69 m^3/s. At stream flows below this levle, the dam diverts all water, only relasing water into the regulated s…	Peakflow_Dec; AvgDischarge_Dec; Baseflow_Dec	pg 1143	pg 1143	pg 1143	pg 1143	pg 1143	pg 1143	pg 1143	pg 1143
Jadani Dam	Jadani	1132_FHM	A	Jadani_A	9	same species; different year (1989); different season (August); different outcome (density)	Jadani Dam	Nakamura Tomoyuki. 2013. "Effects of flow reduction on a Whitespotted char population in a Japanese mountain stream". NORTH AMERICAN JOURNAL OF FISHERIES MANAGEMENT 33(6):1142-1148.	Nakamura 2013	Nakamura Tomoyuki	2013	Effects of flow reduction on a Whitespotted char population in a Japanese mountain stream	ARTICLE	CP		My objective was to evaluate the effects of long-term and large-volume flow reductions due to hydroelectricity generation on age-1 and older Whitespotted char		LOW	Japan	NR	Csc	Jadani Stream	RIVER	Jadani Dam	NR	UNCLEAR	NR	UNCLEAR	CI	N/A	The study site consisted of a 4020-m reach of Jadani Stream (2960 m in the free-flowing section adn 1060 m in the regulated section. Biological variables were compared between the free-flowing and regulated sections of the stream. Char were captured by bait-angling using the larvae of aquatic invertebrates and earthworms from June (late May to mid-June), August (late July to mid-August), and Nove…	One free-flowing section (total sampled length = 2960 m) with a streambed gradient of 2.36% and 26 pools with depths ranging from 0.5-1.9 m (mean =1.2, SD=0.5, n=26), mean lengths of 25.65% (SD 19.21 points) and water temperatures ranging from 8.2 deg C to 19.0 deg C was compared to a regulated section (total sampled length = 1060 m) with a streambed gradient of 2.16% and 9 pools with a depths ra…	NON_MAN	>4	1989	4	Summer	4 years sampled; year 4 of 4; August; Northern Hemisphere	UPSTREAM	Jadamo dam has a sluice gate for hydroelectricity generation and forms the border between the free-flowing and regulated sections. The stream's flow was first diverted in 1962, and water is diverted throughout the majority of the year. The maximum amount of flow diverted at the dam is 4.69 m^3/s. At stream flows below this levle, the dam diverts all water, only relasing water into the regulated s…	Peakflow_Dec; AvgDischarge_Dec; Baseflow_Dec	pg 1143	pg 1143	pg 1143	pg 1143	pg 1143	pg 1143	pg 1143	pg 1143
Jadani Dam	Jadani	1132_FHM	A	Jadani_A	10	same species; different year 1986); different season (November); different outcome (biomass)	Jadani Dam	Nakamura Tomoyuki. 2013. "Effects of flow reduction on a Whitespotted char population in a Japanese mountain stream". NORTH AMERICAN JOURNAL OF FISHERIES MANAGEMENT 33(6):1142-1148.	Nakamura 2013	Nakamura Tomoyuki	2013	Effects of flow reduction on a Whitespotted char population in a Japanese mountain stream	ARTICLE	CP		My objective was to evaluate the effects of long-term and large-volume flow reductions due to hydroelectricity generation on age-1 and older Whitespotted char		LOW	Japan	NR	Csc	Jadani Stream	RIVER	Jadani Dam	NR	UNCLEAR	NR	UNCLEAR	CI	N/A	The study site consisted of a 4020-m reach of Jadani Stream (2960 m in the free-flowing section adn 1060 m in the regulated section. Biological variables were compared between the free-flowing and regulated sections of the stream. Char were captured by bait-angling using the larvae of aquatic invertebrates and earthworms from June (late May to mid-June), August (late July to mid-August), and Nove…	One free-flowing section (total sampled length = 2960 m) with a streambed gradient of 2.36% and 26 pools with depths ranging from 0.5-1.9 m (mean =1.2, SD=0.5, n=26), mean lengths of 25.65% (SD 19.21 points) and water temperatures ranging from 8.2 deg C to 19.0 deg C was compared to a regulated section (total sampled length = 1060 m) with a streambed gradient of 2.16% and 9 pools with a depths ra…	NON_MAN	>4	1986	1	Fall	4 years sampled; year 1 of 4; November; Northern Hemisphere	UPSTREAM	Jadamo dam has a sluice gate for hydroelectricity generation and forms the border between the free-flowing and regulated sections. The stream's flow was first diverted in 1962, and water is diverted throughout the majority of the year. The maximum amount of flow diverted at the dam is 4.69 m^3/s. At stream flows below this levle, the dam diverts all water, only relasing water into the regulated s…	Peakflow_Dec; AvgDischarge_Dec; Baseflow_Dec	pg 1143	pg 1143	pg 1143	pg 1143	pg 1143	pg 1143	pg 1143	pg 1143
Jadani Dam	Jadani	1132_FHM	A	Jadani_A	11	same species; different year (1987); different season (June); different outcome (biomass)	Jadani Dam	Nakamura Tomoyuki. 2013. "Effects of flow reduction on a Whitespotted char population in a Japanese mountain stream". NORTH AMERICAN JOURNAL OF FISHERIES MANAGEMENT 33(6):1142-1148.	Nakamura 2013	Nakamura Tomoyuki	2013	Effects of flow reduction on a Whitespotted char population in a Japanese mountain stream	ARTICLE	CP		My objective was to evaluate the effects of long-term and large-volume flow reductions due to hydroelectricity generation on age-1 and older Whitespotted char		LOW	Japan	NR	Csc	Jadani Stream	RIVER	Jadani Dam	NR	UNCLEAR	NR	UNCLEAR	CI	N/A	The study site consisted of a 4020-m reach of Jadani Stream (2960 m in the free-flowing section adn 1060 m in the regulated section. Biological variables were compared between the free-flowing and regulated sections of the stream. Char were captured by bait-angling using the larvae of aquatic invertebrates and earthworms from June (late May to mid-June), August (late July to mid-August), and Nove…	One free-flowing section (total sampled length = 2960 m) with a streambed gradient of 2.36% and 26 pools with depths ranging from 0.5-1.9 m (mean =1.2, SD=0.5, n=26), mean lengths of 25.65% (SD 19.21 points) and water temperatures ranging from 8.2 deg C to 19.0 deg C was compared to a regulated section (total sampled length = 1060 m) with a streambed gradient of 2.16% and 9 pools with a depths ra…	NON_MAN	>4	1987	2	Summer	4 years sampled; year 2 of 4; June; Northern Hemisphere	UPSTREAM	Jadamo dam has a sluice gate for hydroelectricity generation and forms the border between the free-flowing and regulated sections. The stream's flow was first diverted in 1962, and water is diverted throughout the majority of the year. The maximum amount of flow diverted at the dam is 4.69 m^3/s. At stream flows below this levle, the dam diverts all water, only relasing water into the regulated s…	Peakflow_Dec; AvgDischarge_Dec; Baseflow_Dec	pg 1143	pg 1143	pg 1143	pg 1143	pg 1143	pg 1143	pg 1143	pg 1143
Jadani Dam	Jadani	1132_FHM	A	Jadani_A	12	same species, different year (1987); different season (August); different outcome (biomass)	Jadani Dam	Nakamura Tomoyuki. 2013. "Effects of flow reduction on a Whitespotted char population in a Japanese mountain stream". NORTH AMERICAN JOURNAL OF FISHERIES MANAGEMENT 33(6):1142-1148.	Nakamura 2013	Nakamura Tomoyuki	2013	Effects of flow reduction on a Whitespotted char population in a Japanese mountain stream	ARTICLE	CP		My objective was to evaluate the effects of long-term and large-volume flow reductions due to hydroelectricity generation on age-1 and older Whitespotted char		LOW	Japan	NR	Csc	Jadani Stream	RIVER	Jadani Dam	NR	UNCLEAR	NR	UNCLEAR	CI	N/A	The study site consisted of a 4020-m reach of Jadani Stream (2960 m in the free-flowing section adn 1060 m in the regulated section. Biological variables were compared between the free-flowing and regulated sections of the stream. Char were captured by bait-angling using the larvae of aquatic invertebrates and earthworms from June (late May to mid-June), August (late July to mid-August), and Nove…	One free-flowing section (total sampled length = 2960 m) with a streambed gradient of 2.36% and 26 pools with depths ranging from 0.5-1.9 m (mean =1.2, SD=0.5, n=26), mean lengths of 25.65% (SD 19.21 points) and water temperatures ranging from 8.2 deg C to 19.0 deg C was compared to a regulated section (total sampled length = 1060 m) with a streambed gradient of 2.16% and 9 pools with a depths ra…	NON_MAN	>4	1987	2	Summer	4 years sampled; year 2 of 4; August; Northern Hemisphere	UPSTREAM	Jadamo dam has a sluice gate for hydroelectricity generation and forms the border between the free-flowing and regulated sections. The stream's flow was first diverted in 1962, and water is diverted throughout the majority of the year. The maximum amount of flow diverted at the dam is 4.69 m^3/s. At stream flows below this levle, the dam diverts all water, only relasing water into the regulated s…	Peakflow_Dec; AvgDischarge_Dec; Baseflow_Dec	pg 1143	pg 1143	pg 1143	pg 1143	pg 1143	pg 1143	pg 1143	pg 1143
Jadani Dam	Jadani	1132_FHM	A	Jadani_A	13	same species; different year (1987); different season (November); different outcome( biomass)	Jadani Dam	Nakamura Tomoyuki. 2013. "Effects of flow reduction on a Whitespotted char population in a Japanese mountain stream". NORTH AMERICAN JOURNAL OF FISHERIES MANAGEMENT 33(6):1142-1148.	Nakamura 2013	Nakamura Tomoyuki	2013	Effects of flow reduction on a Whitespotted char population in a Japanese mountain stream	ARTICLE	CP		My objective was to evaluate the effects of long-term and large-volume flow reductions due to hydroelectricity generation on age-1 and older Whitespotted char		LOW	Japan	NR	Csc	Jadani Stream	RIVER	Jadani Dam	NR	UNCLEAR	NR	UNCLEAR	CI	N/A	The study site consisted of a 4020-m reach of Jadani Stream (2960 m in the free-flowing section adn 1060 m in the regulated section. Biological variables were compared between the free-flowing and regulated sections of the stream. Char were captured by bait-angling using the larvae of aquatic invertebrates and earthworms from June (late May to mid-June), August (late July to mid-August), and Nove…	One free-flowing section (total sampled length = 2960 m) with a streambed gradient of 2.36% and 26 pools with depths ranging from 0.5-1.9 m (mean =1.2, SD=0.5, n=26), mean lengths of 25.65% (SD 19.21 points) and water temperatures ranging from 8.2 deg C to 19.0 deg C was compared to a regulated section (total sampled length = 1060 m) with a streambed gradient of 2.16% and 9 pools with a depths ra…	NON_MAN	>4	1987	2	Fall	4 years sampled; year 2 of 4; November; Northern Hemisphere	UPSTREAM	Jadamo dam has a sluice gate for hydroelectricity generation and forms the border between the free-flowing and regulated sections. The stream's flow was first diverted in 1962, and water is diverted throughout the majority of the year. The maximum amount of flow diverted at the dam is 4.69 m^3/s. At stream flows below this levle, the dam diverts all water, only relasing water into the regulated s…	Peakflow_Dec; AvgDischarge_Dec; Baseflow_Dec	pg 1143	pg 1143	pg 1143	pg 1143	pg 1143	pg 1143	pg 1143	pg 1143
Jadani Dam	Jadani	1132_FHM	A	Jadani_A	14	same species; different year (1988); different season (June); different outcome (biomass)	Jadani Dam	Nakamura Tomoyuki. 2013. "Effects of flow reduction on a Whitespotted char population in a Japanese mountain stream". NORTH AMERICAN JOURNAL OF FISHERIES MANAGEMENT 33(6):1142-1148.	Nakamura 2013	Nakamura Tomoyuki	2013	Effects of flow reduction on a Whitespotted char population in a Japanese mountain stream	ARTICLE	CP		My objective was to evaluate the effects of long-term and large-volume flow reductions due to hydroelectricity generation on age-1 and older Whitespotted char		LOW	Japan	NR	Csc	Jadani Stream	RIVER	Jadani Dam	NR	UNCLEAR	NR	UNCLEAR	CI	N/A	The study site consisted of a 4020-m reach of Jadani Stream (2960 m in the free-flowing section adn 1060 m in the regulated section. Biological variables were compared between the free-flowing and regulated sections of the stream. Char were captured by bait-angling using the larvae of aquatic invertebrates and earthworms from June (late May to mid-June), August (late July to mid-August), and Nove…	One free-flowing section (total sampled length = 2960 m) with a streambed gradient of 2.36% and 26 pools with depths ranging from 0.5-1.9 m (mean =1.2, SD=0.5, n=26), mean lengths of 25.65% (SD 19.21 points) and water temperatures ranging from 8.2 deg C to 19.0 deg C was compared to a regulated section (total sampled length = 1060 m) with a streambed gradient of 2.16% and 9 pools with a depths ra…	NON_MAN	>4	1988	3	Summer	4 years sampled; year 3 of 4; June; Northern Hemisphere	UPSTREAM	Jadamo dam has a sluice gate for hydroelectricity generation and forms the border between the free-flowing and regulated sections. The stream's flow was first diverted in 1962, and water is diverted throughout the majority of the year. The maximum amount of flow diverted at the dam is 4.69 m^3/s. At stream flows below this levle, the dam diverts all water, only relasing water into the regulated s…	Peakflow_Dec; AvgDischarge_Dec; Baseflow_Dec	pg 1143	pg 1143	pg 1143	pg 1143	pg 1143	pg 1143	pg 1143	pg 1143
Jadani Dam	Jadani	1132_FHM	A	Jadani_A	15	same species; different year (1988); different season (August); different outcome (biomass)	Jadani Dam	Nakamura Tomoyuki. 2013. "Effects of flow reduction on a Whitespotted char population in a Japanese mountain stream". NORTH AMERICAN JOURNAL OF FISHERIES MANAGEMENT 33(6):1142-1148.	Nakamura 2013	Nakamura Tomoyuki	2013	Effects of flow reduction on a Whitespotted char population in a Japanese mountain stream	ARTICLE	CP		My objective was to evaluate the effects of long-term and large-volume flow reductions due to hydroelectricity generation on age-1 and older Whitespotted char		LOW	Japan	NR	Csc	Jadani Stream	RIVER	Jadani Dam	NR	UNCLEAR	NR	UNCLEAR	CI	N/A	The study site consisted of a 4020-m reach of Jadani Stream (2960 m in the free-flowing section adn 1060 m in the regulated section. Biological variables were compared between the free-flowing and regulated sections of the stream. Char were captured by bait-angling using the larvae of aquatic invertebrates and earthworms from June (late May to mid-June), August (late July to mid-August), and Nove…	One free-flowing section (total sampled length = 2960 m) with a streambed gradient of 2.36% and 26 pools with depths ranging from 0.5-1.9 m (mean =1.2, SD=0.5, n=26), mean lengths of 25.65% (SD 19.21 points) and water temperatures ranging from 8.2 deg C to 19.0 deg C was compared to a regulated section (total sampled length = 1060 m) with a streambed gradient of 2.16% and 9 pools with a depths ra…	NON_MAN	>4	1988	3	Summer	4 years sampled; year 3 of 4; August; Northern Hemisphere	UPSTREAM	Jadamo dam has a sluice gate for hydroelectricity generation and forms the border between the free-flowing and regulated sections. The stream's flow was first diverted in 1962, and water is diverted throughout the majority of the year. The maximum amount of flow diverted at the dam is 4.69 m^3/s. At stream flows below this levle, the dam diverts all water, only relasing water into the regulated s…	Peakflow_Dec; AvgDischarge_Dec; Baseflow_Dec	pg 1143	pg 1143	pg 1143	pg 1143	pg 1143	pg 1143	pg 1143	pg 1143
Jadani Dam	Jadani	1132_FHM	A	Jadani_A	16	same species; different year (1988); different season (November); different outcome (biomass)	Jadani Dam	Nakamura Tomoyuki. 2013. "Effects of flow reduction on a Whitespotted char population in a Japanese mountain stream". NORTH AMERICAN JOURNAL OF FISHERIES MANAGEMENT 33(6):1142-1148.	Nakamura 2013	Nakamura Tomoyuki	2013	Effects of flow reduction on a Whitespotted char population in a Japanese mountain stream	ARTICLE	CP		My objective was to evaluate the effects of long-term and large-volume flow reductions due to hydroelectricity generation on age-1 and older Whitespotted char		LOW	Japan	NR	Csc	Jadani Stream	RIVER	Jadani Dam	NR	UNCLEAR	NR	UNCLEAR	CI	N/A	The study site consisted of a 4020-m reach of Jadani Stream (2960 m in the free-flowing section adn 1060 m in the regulated section. Biological variables were compared between the free-flowing and regulated sections of the stream. Char were captured by bait-angling using the larvae of aquatic invertebrates and earthworms from June (late May to mid-June), August (late July to mid-August), and Nove…	One free-flowing section (total sampled length = 2960 m) with a streambed gradient of 2.36% and 26 pools with depths ranging from 0.5-1.9 m (mean =1.2, SD=0.5, n=26), mean lengths of 25.65% (SD 19.21 points) and water temperatures ranging from 8.2 deg C to 19.0 deg C was compared to a regulated section (total sampled length = 1060 m) with a streambed gradient of 2.16% and 9 pools with a depths ra…	NON_MAN	>4	1988	3	Fall	4 years sampled; year 3 of 4; November; Northern Hemisphere	UPSTREAM	Jadamo dam has a sluice gate for hydroelectricity generation and forms the border between the free-flowing and regulated sections. The stream's flow was first diverted in 1962, and water is diverted throughout the majority of the year. The maximum amount of flow diverted at the dam is 4.69 m^3/s. At stream flows below this levle, the dam diverts all water, only relasing water into the regulated s…	Peakflow_Dec; AvgDischarge_Dec; Baseflow_Dec	pg 1143	pg 1143	pg 1143	pg 1143	pg 1143	pg 1143	pg 1143	pg 1143
Jadani Dam	Jadani	1132_FHM	A	Jadani_A	17	same species; different year (1989); different season (June); different outcome (biomass)	Jadani Dam	Nakamura Tomoyuki. 2013. "Effects of flow reduction on a Whitespotted char population in a Japanese mountain stream". NORTH AMERICAN JOURNAL OF FISHERIES MANAGEMENT 33(6):1142-1148.	Nakamura 2013	Nakamura Tomoyuki	2013	Effects of flow reduction on a Whitespotted char population in a Japanese mountain stream	ARTICLE	CP		My objective was to evaluate the effects of long-term and large-volume flow reductions due to hydroelectricity generation on age-1 and older Whitespotted char		LOW	Japan	NR	Csc	Jadani Stream	RIVER	Jadani Dam	NR	UNCLEAR	NR	UNCLEAR	CI	N/A	The study site consisted of a 4020-m reach of Jadani Stream (2960 m in the free-flowing section adn 1060 m in the regulated section. Biological variables were compared between the free-flowing and regulated sections of the stream. Char were captured by bait-angling using the larvae of aquatic invertebrates and earthworms from June (late May to mid-June), August (late July to mid-August), and Nove…	One free-flowing section (total sampled length = 2960 m) with a streambed gradient of 2.36% and 26 pools with depths ranging from 0.5-1.9 m (mean =1.2, SD=0.5, n=26), mean lengths of 25.65% (SD 19.21 points) and water temperatures ranging from 8.2 deg C to 19.0 deg C was compared to a regulated section (total sampled length = 1060 m) with a streambed gradient of 2.16% and 9 pools with a depths ra…	NON_MAN	>4	1989	4	Summer	4 years sampled; year 4 of 4; June; Northern Hemisphere	UPSTREAM	Jadamo dam has a sluice gate for hydroelectricity generation and forms the border between the free-flowing and regulated sections. The stream's flow was first diverted in 1962, and water is diverted throughout the majority of the year. The maximum amount of flow diverted at the dam is 4.69 m^3/s. At stream flows below this levle, the dam diverts all water, only relasing water into the regulated s…	Peakflow_Dec; AvgDischarge_Dec; Baseflow_Dec	pg 1143	pg 1143	pg 1143	pg 1143	pg 1143	pg 1143	pg 1143	pg 1143
Jadani Dam	Jadani	1132_FHM	A	Jadani_A	18	same species; different year (1989); different season (August); different outcome (biomass)	Jadani Dam	Nakamura Tomoyuki. 2013. "Effects of flow reduction on a Whitespotted char population in a Japanese mountain stream". NORTH AMERICAN JOURNAL OF FISHERIES MANAGEMENT 33(6):1142-1148.	Nakamura 2013	Nakamura Tomoyuki	2013	Effects of flow reduction on a Whitespotted char population in a Japanese mountain stream	ARTICLE	CP		My objective was to evaluate the effects of long-term and large-volume flow reductions due to hydroelectricity generation on age-1 and older Whitespotted char		LOW	Japan	NR	Csc	Jadani Stream	RIVER	Jadani Dam	NR	UNCLEAR	NR	UNCLEAR	CI	N/A	The study site consisted of a 4020-m reach of Jadani Stream (2960 m in the free-flowing section adn 1060 m in the regulated section. Biological variables were compared between the free-flowing and regulated sections of the stream. Char were captured by bait-angling using the larvae of aquatic invertebrates and earthworms from June (late May to mid-June), August (late July to mid-August), and Nove…	One free-flowing section (total sampled length = 2960 m) with a streambed gradient of 2.36% and 26 pools with depths ranging from 0.5-1.9 m (mean =1.2, SD=0.5, n=26), mean lengths of 25.65% (SD 19.21 points) and water temperatures ranging from 8.2 deg C to 19.0 deg C was compared to a regulated section (total sampled length = 1060 m) with a streambed gradient of 2.16% and 9 pools with a depths ra…	NON_MAN	>4	1989	4	Summer	4 years sampled; year 4 of 4; August; Northern Hemisphere	UPSTREAM	Jadamo dam has a sluice gate for hydroelectricity generation and forms the border between the free-flowing and regulated sections. The stream's flow was first diverted in 1962, and water is diverted throughout the majority of the year. The maximum amount of flow diverted at the dam is 4.69 m^3/s. At stream flows below this levle, the dam diverts all water, only relasing water into the regulated s…	Peakflow_Dec; AvgDischarge_Dec; Baseflow_Dec	pg 1143	pg 1143	pg 1143	pg 1143	pg 1143	pg 1143	pg 1143	pg 1143
Hills Creek Dam	HillsCreek	1133_FHM	A	HillsCreek_A	1	species 1 (Catostomus macrocheilus), different outcome (ABUND)	Hills Creek Dam	Keefer M L, Taylor G A, Garletts D F, Helms C K, Gauthier G A, Pierce T M, and Caudill C C. 2013. "High-head dams affect downstream fish passage timing and survival in the middle fork Willamette River". River Research and Applications 29(4):483-492.	Keefer et al. 2013	Keefer M L, Taylor G A, Garletts D F, Helms C K, Gauthier G A, Pierce T M, and Caudill C C.	2013	High-head dams affect downstream fish passage timing and survival in the middle fork Willamette River	ARTICLE	CP		A better understanding of the mechanisms that affect downstream fish passage at Willamette basin dams is critically needed to implement conservation plans mandated by the 2008 Biological Opinion (NMFS, 208). To that end, we used monitoring data from five Middle Fork study sites to address four basic research objectives: (1) to enumerate native and non-native fishes moving downstream above reservo…		LOW	USA	Oregon	Csb	Willamette River, Middle Fork, Fall Creek, North Form MF	RIVER	Hills Creek Dam	NR	HIGH	NR	STORAGE	CI	N/A	We deployed traps below three Middle Fork dam [only Hills Creek dam was considered by the review team because Lookout Point Dam was directly above Dexter Dam and the sampling site was in the reservoir between the dams, and Falls Creek Dam was not a hydropower facility]. Hills Creek Dam (~655m long, 93m high, reservoir elevation 441–470m) is a flood-control project with two Francis turbines, two s…	Two unimpounded reaches: North Form Middle Fork - operated under a range of run-of-river conditions [i.e., natural conditions] There are no dams on this section of the river. Falls Creek - site is well usptream of Fall Creek dam and is operated under a range of run-of-river conditions [i.e., natural conditions] . There are no dams upstream of this section of the river. No other information specif…	NON_MAN	>4	2003, 2004, 2005, 2006, 2007, 2008	6	Spring, Summer, Fall, Winter	6 years sampled; Hills Creek from 2003 - 2004, Fall Creek 2005 - 2008 and North Fork 2007 - 2008	NO_HYDRO	Hills Creek Dam (constructed between 1954 and 1961) impounds this section of the river (~355 m long, 32 m high, reservoir elevation 441 - 470m and storage volume of 438.5 x 10^6 m^3). The dams typically maintain reseroivrs at a minimum flood-control elecation in December and January, fill to a maximum elevation from February to May, maintain the maximum until September, and are drawn back down to…	UNSPEC	N/A	N/A	NR	NR	NR	NR	NR	NR
Hills Creek Dam	HillsCreek	1133_FHM	A	HillsCreek_A	2	species 2 (Cottus spp.), different outcome (ABUND)	Hills Creek Dam	Keefer M L, Taylor G A, Garletts D F, Helms C K, Gauthier G A, Pierce T M, and Caudill C C. 2013. "High-head dams affect downstream fish passage timing and survival in the middle fork Willamette River". River Research and Applications 29(4):483-492.	Keefer et al. 2013	Keefer M L, Taylor G A, Garletts D F, Helms C K, Gauthier G A, Pierce T M, and Caudill C C.	2013	High-head dams affect downstream fish passage timing and survival in the middle fork Willamette River	ARTICLE	CP		A better understanding of the mechanisms that affect downstream fish passage at Willamette basin dams is critically needed to implement conservation plans mandated by the 2008 Biological Opinion (NMFS, 208). To that end, we used monitoring data from five Middle Fork study sites to address four basic research objectives: (1) to enumerate native and non-native fishes moving downstream above reservo…		LOW	USA	Oregon	Csb	Willamette River, Middle Fork, Fall Creek, North Form MF	RIVER	Hills Creek Dam	NR	HIGH	NR	STORAGE	CI	N/A	We deployed traps below three Middle Fork dam [only Hills Creek dam was considered by the review team because Lookout Point Dam was directly above Dexter Dam and the sampling site was in the reservoir between the dams, and Falls Creek Dam was not a hydropower facility]. Hills Creek Dam (~655m long, 93m high, reservoir elevation 441–470m) is a flood-control project with two Francis turbines, two s…	Two unimpounded reaches: North Form Middle Fork - operated under a range of run-of-river conditions [i.e., natural conditions] There are no dams on this section of the river. Falls Creek - site is well usptream of Fall Creek dam and is operated under a range of run-of-river conditions [i.e., natural conditions] . There are no dams upstream of this section of the river. No other information specif…	NON_MAN	>4	2003, 2004, 2005, 2006, 2007, 2008	6	Spring, Summer, Fall, Winter	6 years sampled; Hills Creek from 2003 - 2004, Fall Creek 2005 - 2008 and North Fork 2007 - 2008	NO_HYDRO	Hills Creek Dam (constructed between 1954 and 1961) impounds this section of the river (~355 m long, 32 m high, reservoir elevation 441 - 470m and storage volume of 438.5 x 10^6 m^3). The dams typically maintain reseroivrs at a minimum flood-control elecation in December and January, fill to a maximum elevation from February to May, maintain the maximum until September, and are drawn back down to…	UNSPEC	N/A	N/A	NR	NR	NR	NR	NR	NR
Hills Creek Dam	HillsCreek	1133_FHM	A	HillsCreek_A	3	species 3 (Lampetra richardsoni), different outcome (ABUND)	Hills Creek Dam	Keefer M L, Taylor G A, Garletts D F, Helms C K, Gauthier G A, Pierce T M, and Caudill C C. 2013. "High-head dams affect downstream fish passage timing and survival in the middle fork Willamette River". River Research and Applications 29(4):483-492.	Keefer et al. 2013	Keefer M L, Taylor G A, Garletts D F, Helms C K, Gauthier G A, Pierce T M, and Caudill C C.	2013	High-head dams affect downstream fish passage timing and survival in the middle fork Willamette River	ARTICLE	CP		A better understanding of the mechanisms that affect downstream fish passage at Willamette basin dams is critically needed to implement conservation plans mandated by the 2008 Biological Opinion (NMFS, 208). To that end, we used monitoring data from five Middle Fork study sites to address four basic research objectives: (1) to enumerate native and non-native fishes moving downstream above reservo…		LOW	USA	Oregon	Csb	Willamette River, Middle Fork, Fall Creek, North Form MF	RIVER	Hills Creek Dam	NR	HIGH	NR	STORAGE	CI	N/A	We deployed traps below three Middle Fork dam [only Hills Creek dam was considered by the review team because Lookout Point Dam was directly above Dexter Dam and the sampling site was in the reservoir between the dams, and Falls Creek Dam was not a hydropower facility]. Hills Creek Dam (~655m long, 93m high, reservoir elevation 441–470m) is a flood-control project with two Francis turbines, two s…	Two unimpounded reaches: North Form Middle Fork - operated under a range of run-of-river conditions [i.e., natural conditions] There are no dams on this section of the river. Falls Creek - site is well usptream of Fall Creek dam and is operated under a range of run-of-river conditions [i.e., natural conditions] . There are no dams upstream of this section of the river. No other information specif…	NON_MAN	>4	2003, 2004, 2005, 2006, 2007, 2008	6	Spring, Summer, Fall, Winter	6 years sampled; Hills Creek from 2003 - 2004, Fall Creek 2005 - 2008 and North Fork 2007 - 2008	NO_HYDRO	Hills Creek Dam (constructed between 1954 and 1961) impounds this section of the river (~355 m long, 32 m high, reservoir elevation 441 - 470m and storage volume of 438.5 x 10^6 m^3). The dams typically maintain reseroivrs at a minimum flood-control elecation in December and January, fill to a maximum elevation from February to May, maintain the maximum until September, and are drawn back down to…	UNSPEC	N/A	N/A	NR	NR	NR	NR	NR	NR
Hills Creek Dam	HillsCreek	1133_FHM	A	HillsCreek_A	4	species 4 (Oncorhynchus clarkii clarkii), differn outcome (ABUND)	Hills Creek Dam	Keefer M L, Taylor G A, Garletts D F, Helms C K, Gauthier G A, Pierce T M, and Caudill C C. 2013. "High-head dams affect downstream fish passage timing and survival in the middle fork Willamette River". River Research and Applications 29(4):483-492.	Keefer et al. 2013	Keefer M L, Taylor G A, Garletts D F, Helms C K, Gauthier G A, Pierce T M, and Caudill C C.	2013	High-head dams affect downstream fish passage timing and survival in the middle fork Willamette River	ARTICLE	CP		A better understanding of the mechanisms that affect downstream fish passage at Willamette basin dams is critically needed to implement conservation plans mandated by the 2008 Biological Opinion (NMFS, 208). To that end, we used monitoring data from five Middle Fork study sites to address four basic research objectives: (1) to enumerate native and non-native fishes moving downstream above reservo…		LOW	USA	Oregon	Csb	Willamette River, Middle Fork, Fall Creek, North Form MF	RIVER	Hills Creek Dam	NR	HIGH	NR	STORAGE	CI	N/A	We deployed traps below three Middle Fork dam [only Hills Creek dam was considered by the review team because Lookout Point Dam was directly above Dexter Dam and the sampling site was in the reservoir between the dams, and Falls Creek Dam was not a hydropower facility]. Hills Creek Dam (~655m long, 93m high, reservoir elevation 441–470m) is a flood-control project with two Francis turbines, two s…	Two unimpounded reaches: North Form Middle Fork - operated under a range of run-of-river conditions [i.e., natural conditions] There are no dams on this section of the river. Falls Creek - site is well usptream of Fall Creek dam and is operated under a range of run-of-river conditions [i.e., natural conditions] . There are no dams upstream of this section of the river. No other information specif…	NON_MAN	>4	2003, 2004, 2005, 2006, 2007, 2008	6	Spring, Summer, Fall, Winter	6 years sampled; Hills Creek from 2003 - 2004, Fall Creek 2005 - 2008 and North Fork 2007 - 2008	NO_HYDRO	Hills Creek Dam (constructed between 1954 and 1961) impounds this section of the river (~355 m long, 32 m high, reservoir elevation 441 - 470m and storage volume of 438.5 x 10^6 m^3). The dams typically maintain reseroivrs at a minimum flood-control elecation in December and January, fill to a maximum elevation from February to May, maintain the maximum until September, and are drawn back down to…	UNSPEC	N/A	N/A	NR	NR	NR	NR	NR	NR
Hills Creek Dam	HillsCreek	1133_FHM	A	HillsCreek_A	5	species 5 (Oncorhynchus mykiss), different outcome (ABUND)	Hills Creek Dam	Keefer M L, Taylor G A, Garletts D F, Helms C K, Gauthier G A, Pierce T M, and Caudill C C. 2013. "High-head dams affect downstream fish passage timing and survival in the middle fork Willamette River". River Research and Applications 29(4):483-492.	Keefer et al. 2013	Keefer M L, Taylor G A, Garletts D F, Helms C K, Gauthier G A, Pierce T M, and Caudill C C.	2013	High-head dams affect downstream fish passage timing and survival in the middle fork Willamette River	ARTICLE	CP		A better understanding of the mechanisms that affect downstream fish passage at Willamette basin dams is critically needed to implement conservation plans mandated by the 2008 Biological Opinion (NMFS, 208). To that end, we used monitoring data from five Middle Fork study sites to address four basic research objectives: (1) to enumerate native and non-native fishes moving downstream above reservo…		LOW	USA	Oregon	Csb	Willamette River, Middle Fork, Fall Creek, North Form MF	RIVER	Hills Creek Dam	NR	HIGH	NR	STORAGE	CI	N/A	We deployed traps below three Middle Fork dam [only Hills Creek dam was considered by the review team because Lookout Point Dam was directly above Dexter Dam and the sampling site was in the reservoir between the dams, and Falls Creek Dam was not a hydropower facility]. Hills Creek Dam (~655m long, 93m high, reservoir elevation 441–470m) is a flood-control project with two Francis turbines, two s…	Two unimpounded reaches: North Form Middle Fork - operated under a range of run-of-river conditions [i.e., natural conditions] There are no dams on this section of the river. Falls Creek - site is well usptream of Fall Creek dam and is operated under a range of run-of-river conditions [i.e., natural conditions] . There are no dams upstream of this section of the river. No other information specif…	NON_MAN	>4	2003, 2004, 2005, 2006, 2007, 2008	6	Spring, Summer, Fall, Winter	6 years sampled; Hills Creek from 2003 - 2004, Fall Creek 2005 - 2008 and North Fork 2007 - 2008	NO_HYDRO	Hills Creek Dam (constructed between 1954 and 1961) impounds this section of the river (~355 m long, 32 m high, reservoir elevation 441 - 470m and storage volume of 438.5 x 10^6 m^3). The dams typically maintain reseroivrs at a minimum flood-control elecation in December and January, fill to a maximum elevation from February to May, maintain the maximum until September, and are drawn back down to…	UNSPEC	N/A	N/A	NR	NR	NR	NR	NR	NR
Hills Creek Dam	HillsCreek	1133_FHM	A	HillsCreek_A	6	species 6 (Oncorhynchus tshawytscha), different outcome (ABUND)	Hills Creek Dam	Keefer M L, Taylor G A, Garletts D F, Helms C K, Gauthier G A, Pierce T M, and Caudill C C. 2013. "High-head dams affect downstream fish passage timing and survival in the middle fork Willamette River". River Research and Applications 29(4):483-492.	Keefer et al. 2013	Keefer M L, Taylor G A, Garletts D F, Helms C K, Gauthier G A, Pierce T M, and Caudill C C.	2013	High-head dams affect downstream fish passage timing and survival in the middle fork Willamette River	ARTICLE	CP		A better understanding of the mechanisms that affect downstream fish passage at Willamette basin dams is critically needed to implement conservation plans mandated by the 2008 Biological Opinion (NMFS, 208). To that end, we used monitoring data from five Middle Fork study sites to address four basic research objectives: (1) to enumerate native and non-native fishes moving downstream above reservo…		LOW	USA	Oregon	Csb	Willamette River, Middle Fork, Fall Creek, North Form MF	RIVER	Hills Creek Dam	NR	HIGH	NR	STORAGE	CI	N/A	We deployed traps below three Middle Fork dam [only Hills Creek dam was considered by the review team because Lookout Point Dam was directly above Dexter Dam and the sampling site was in the reservoir between the dams, and Falls Creek Dam was not a hydropower facility]. Hills Creek Dam (~655m long, 93m high, reservoir elevation 441–470m) is a flood-control project with two Francis turbines, two s…	Two unimpounded reaches: North Form Middle Fork - operated under a range of run-of-river conditions [i.e., natural conditions] There are no dams on this section of the river. Falls Creek - site is well usptream of Fall Creek dam and is operated under a range of run-of-river conditions [i.e., natural conditions] . There are no dams upstream of this section of the river. No other information specif…	NON_MAN	>4	2003, 2004, 2005, 2006, 2007, 2008	6	Spring, Summer, Fall, Winter	6 years sampled; Hills Creek from 2003 - 2004, Fall Creek 2005 - 2008 and North Fork 2007 - 2008	NO_HYDRO	Hills Creek Dam (constructed between 1954 and 1961) impounds this section of the river (~355 m long, 32 m high, reservoir elevation 441 - 470m and storage volume of 438.5 x 10^6 m^3). The dams typically maintain reseroivrs at a minimum flood-control elecation in December and January, fill to a maximum elevation from February to May, maintain the maximum until September, and are drawn back down to…	UNSPEC	N/A	N/A	NR	NR	NR	NR	NR	NR
Hills Creek Dam	HillsCreek	1133_FHM	A	HillsCreek_A	7	species 7 (Oncorhynchus spp.), different outcome(ABUND)	Hills Creek Dam	Keefer M L, Taylor G A, Garletts D F, Helms C K, Gauthier G A, Pierce T M, and Caudill C C. 2013. "High-head dams affect downstream fish passage timing and survival in the middle fork Willamette River". River Research and Applications 29(4):483-492.	Keefer et al. 2013	Keefer M L, Taylor G A, Garletts D F, Helms C K, Gauthier G A, Pierce T M, and Caudill C C.	2013	High-head dams affect downstream fish passage timing and survival in the middle fork Willamette River	ARTICLE	CP		A better understanding of the mechanisms that affect downstream fish passage at Willamette basin dams is critically needed to implement conservation plans mandated by the 2008 Biological Opinion (NMFS, 208). To that end, we used monitoring data from five Middle Fork study sites to address four basic research objectives: (1) to enumerate native and non-native fishes moving downstream above reservo…		LOW	USA	Oregon	Csb	Willamette River, Middle Fork, Fall Creek, North Form MF	RIVER	Hills Creek Dam	NR	HIGH	NR	STORAGE	CI	N/A	We deployed traps below three Middle Fork dam [only Hills Creek dam was considered by the review team because Lookout Point Dam was directly above Dexter Dam and the sampling site was in the reservoir between the dams, and Falls Creek Dam was not a hydropower facility]. Hills Creek Dam (~655m long, 93m high, reservoir elevation 441–470m) is a flood-control project with two Francis turbines, two s…	Two unimpounded reaches: North Form Middle Fork - operated under a range of run-of-river conditions [i.e., natural conditions] There are no dams on this section of the river. Falls Creek - site is well usptream of Fall Creek dam and is operated under a range of run-of-river conditions [i.e., natural conditions] . There are no dams upstream of this section of the river. No other information specif…	NON_MAN	>4	2003, 2004, 2005, 2006, 2007, 2008	6	Spring, Summer, Fall, Winter	6 years sampled; Hills Creek from 2003 - 2004, Fall Creek 2005 - 2008 and North Fork 2007 - 2008	NO_HYDRO	Hills Creek Dam (constructed between 1954 and 1961) impounds this section of the river (~355 m long, 32 m high, reservoir elevation 441 - 470m and storage volume of 438.5 x 10^6 m^3). The dams typically maintain reseroivrs at a minimum flood-control elecation in December and January, fill to a maximum elevation from February to May, maintain the maximum until September, and are drawn back down to…	UNSPEC	N/A	N/A	NR	NR	NR	NR	NR	NR
Hills Creek Dam	HillsCreek	1133_FHM	A	HillsCreek_A	8	species 8 (Prosopium williamsoni), different outcome (ABUND)	Hills Creek Dam	Keefer M L, Taylor G A, Garletts D F, Helms C K, Gauthier G A, Pierce T M, and Caudill C C. 2013. "High-head dams affect downstream fish passage timing and survival in the middle fork Willamette River". River Research and Applications 29(4):483-492.	Keefer et al. 2013	Keefer M L, Taylor G A, Garletts D F, Helms C K, Gauthier G A, Pierce T M, and Caudill C C.	2013	High-head dams affect downstream fish passage timing and survival in the middle fork Willamette River	ARTICLE	CP		A better understanding of the mechanisms that affect downstream fish passage at Willamette basin dams is critically needed to implement conservation plans mandated by the 2008 Biological Opinion (NMFS, 208). To that end, we used monitoring data from five Middle Fork study sites to address four basic research objectives: (1) to enumerate native and non-native fishes moving downstream above reservo…		LOW	USA	Oregon	Csb	Willamette River, Middle Fork, Fall Creek, North Form MF	RIVER	Hills Creek Dam	NR	HIGH	NR	STORAGE	CI	N/A	We deployed traps below three Middle Fork dam [only Hills Creek dam was considered by the review team because Lookout Point Dam was directly above Dexter Dam and the sampling site was in the reservoir between the dams, and Falls Creek Dam was not a hydropower facility]. Hills Creek Dam (~655m long, 93m high, reservoir elevation 441–470m) is a flood-control project with two Francis turbines, two s…	Two unimpounded reaches: North Form Middle Fork - operated under a range of run-of-river conditions [i.e., natural conditions] There are no dams on this section of the river. Falls Creek - site is well usptream of Fall Creek dam and is operated under a range of run-of-river conditions [i.e., natural conditions] . There are no dams upstream of this section of the river. No other information specif…	NON_MAN	>4	2003, 2004, 2005, 2006, 2007, 2008	6	Spring, Summer, Fall, Winter	6 years sampled; Hills Creek from 2003 - 2004, Fall Creek 2005 - 2008 and North Fork 2007 - 2008	NO_HYDRO	Hills Creek Dam (constructed between 1954 and 1961) impounds this section of the river (~355 m long, 32 m high, reservoir elevation 441 - 470m and storage volume of 438.5 x 10^6 m^3). The dams typically maintain reseroivrs at a minimum flood-control elecation in December and January, fill to a maximum elevation from February to May, maintain the maximum until September, and are drawn back down to…	UNSPEC	N/A	N/A	NR	NR	NR	NR	NR	NR
Hills Creek Dam	HillsCreek	1133_FHM	A	HillsCreek_A	9	species 9 (Ptychocheilus oregonensis), different outcome (ABUND)	Hills Creek Dam	Keefer M L, Taylor G A, Garletts D F, Helms C K, Gauthier G A, Pierce T M, and Caudill C C. 2013. "High-head dams affect downstream fish passage timing and survival in the middle fork Willamette River". River Research and Applications 29(4):483-492.	Keefer et al. 2013	Keefer M L, Taylor G A, Garletts D F, Helms C K, Gauthier G A, Pierce T M, and Caudill C C.	2013	High-head dams affect downstream fish passage timing and survival in the middle fork Willamette River	ARTICLE	CP		A better understanding of the mechanisms that affect downstream fish passage at Willamette basin dams is critically needed to implement conservation plans mandated by the 2008 Biological Opinion (NMFS, 208). To that end, we used monitoring data from five Middle Fork study sites to address four basic research objectives: (1) to enumerate native and non-native fishes moving downstream above reservo…		LOW	USA	Oregon	Csb	Willamette River, Middle Fork, Fall Creek, North Form MF	RIVER	Hills Creek Dam	NR	HIGH	NR	STORAGE	CI	N/A	We deployed traps below three Middle Fork dam [only Hills Creek dam was considered by the review team because Lookout Point Dam was directly above Dexter Dam and the sampling site was in the reservoir between the dams, and Falls Creek Dam was not a hydropower facility]. Hills Creek Dam (~655m long, 93m high, reservoir elevation 441–470m) is a flood-control project with two Francis turbines, two s…	Two unimpounded reaches: North Form Middle Fork - operated under a range of run-of-river conditions [i.e., natural conditions] There are no dams on this section of the river. Falls Creek - site is well usptream of Fall Creek dam and is operated under a range of run-of-river conditions [i.e., natural conditions] . There are no dams upstream of this section of the river. No other information specif…	NON_MAN	>4	2003, 2004, 2005, 2006, 2007, 2008	6	Spring, Summer, Fall, Winter	6 years sampled; Hills Creek from 2003 - 2004, Fall Creek 2005 - 2008 and North Fork 2007 - 2008	NO_HYDRO	Hills Creek Dam (constructed between 1954 and 1961) impounds this section of the river (~355 m long, 32 m high, reservoir elevation 441 - 470m and storage volume of 438.5 x 10^6 m^3). The dams typically maintain reseroivrs at a minimum flood-control elecation in December and January, fill to a maximum elevation from February to May, maintain the maximum until September, and are drawn back down to…	UNSPEC	N/A	N/A	NR	NR	NR	NR	NR	NR
Hills Creek Dam	HillsCreek	1133_FHM	A	HillsCreek_A	10	species 10 (Rhinichthys cataractae), different outcome (ABUND)	Hills Creek Dam	Keefer M L, Taylor G A, Garletts D F, Helms C K, Gauthier G A, Pierce T M, and Caudill C C. 2013. "High-head dams affect downstream fish passage timing and survival in the middle fork Willamette River". River Research and Applications 29(4):483-492.	Keefer et al. 2013	Keefer M L, Taylor G A, Garletts D F, Helms C K, Gauthier G A, Pierce T M, and Caudill C C.	2013	High-head dams affect downstream fish passage timing and survival in the middle fork Willamette River	ARTICLE	CP		A better understanding of the mechanisms that affect downstream fish passage at Willamette basin dams is critically needed to implement conservation plans mandated by the 2008 Biological Opinion (NMFS, 208). To that end, we used monitoring data from five Middle Fork study sites to address four basic research objectives: (1) to enumerate native and non-native fishes moving downstream above reservo…		LOW	USA	Oregon	Csb	Willamette River, Middle Fork, Fall Creek, North Form MF	RIVER	Hills Creek Dam	NR	HIGH	NR	STORAGE	CI	N/A	We deployed traps below three Middle Fork dam [only Hills Creek dam was considered by the review team because Lookout Point Dam was directly above Dexter Dam and the sampling site was in the reservoir between the dams, and Falls Creek Dam was not a hydropower facility]. Hills Creek Dam (~655m long, 93m high, reservoir elevation 441–470m) is a flood-control project with two Francis turbines, two s…	Two unimpounded reaches: North Form Middle Fork - operated under a range of run-of-river conditions [i.e., natural conditions] There are no dams on this section of the river. Falls Creek - site is well usptream of Fall Creek dam and is operated under a range of run-of-river conditions [i.e., natural conditions] . There are no dams upstream of this section of the river. No other information specif…	NON_MAN	>4	2003, 2004, 2005, 2006, 2007, 2008	6	Spring, Summer, Fall, Winter	6 years sampled; Hills Creek from 2003 - 2004, Fall Creek 2005 - 2008 and North Fork 2007 - 2008	NO_HYDRO	Hills Creek Dam (constructed between 1954 and 1961) impounds this section of the river (~355 m long, 32 m high, reservoir elevation 441 - 470m and storage volume of 438.5 x 10^6 m^3). The dams typically maintain reseroivrs at a minimum flood-control elecation in December and January, fill to a maximum elevation from February to May, maintain the maximum until September, and are drawn back down to…	UNSPEC	N/A	N/A	NR	NR	NR	NR	NR	NR
Hills Creek Dam	HillsCreek	1133_FHM	A	HillsCreek_A	11	species 11 (Rhinichthys osculus), different outcome (ABUND)	Hills Creek Dam	Keefer M L, Taylor G A, Garletts D F, Helms C K, Gauthier G A, Pierce T M, and Caudill C C. 2013. "High-head dams affect downstream fish passage timing and survival in the middle fork Willamette River". River Research and Applications 29(4):483-492.	Keefer et al. 2013	Keefer M L, Taylor G A, Garletts D F, Helms C K, Gauthier G A, Pierce T M, and Caudill C C.	2013	High-head dams affect downstream fish passage timing and survival in the middle fork Willamette River	ARTICLE	CP		A better understanding of the mechanisms that affect downstream fish passage at Willamette basin dams is critically needed to implement conservation plans mandated by the 2008 Biological Opinion (NMFS, 208). To that end, we used monitoring data from five Middle Fork study sites to address four basic research objectives: (1) to enumerate native and non-native fishes moving downstream above reservo…		LOW	USA	Oregon	Csb	Willamette River, Middle Fork, Fall Creek, North Form MF	RIVER	Hills Creek Dam	NR	HIGH	NR	STORAGE	CI	N/A	We deployed traps below three Middle Fork dam [only Hills Creek dam was considered by the review team because Lookout Point Dam was directly above Dexter Dam and the sampling site was in the reservoir between the dams, and Falls Creek Dam was not a hydropower facility]. Hills Creek Dam (~655m long, 93m high, reservoir elevation 441–470m) is a flood-control project with two Francis turbines, two s…	Two unimpounded reaches: North Form Middle Fork - operated under a range of run-of-river conditions [i.e., natural conditions] There are no dams on this section of the river. Falls Creek - site is well usptream of Fall Creek dam and is operated under a range of run-of-river conditions [i.e., natural conditions] . There are no dams upstream of this section of the river. No other information specif…	NON_MAN	>4	2003, 2004, 2005, 2006, 2007, 2008	6	Spring, Summer, Fall, Winter	6 years sampled; Hills Creek from 2003 - 2004, Fall Creek 2005 - 2008 and North Fork 2007 - 2008	NO_HYDRO	Hills Creek Dam (constructed between 1954 and 1961) impounds this section of the river (~355 m long, 32 m high, reservoir elevation 441 - 470m and storage volume of 438.5 x 10^6 m^3). The dams typically maintain reseroivrs at a minimum flood-control elecation in December and January, fill to a maximum elevation from February to May, maintain the maximum until September, and are drawn back down to…	UNSPEC	N/A	N/A	NR	NR	NR	NR	NR	NR
Hills Creek Dam	HillsCreek	1133_FHM	A	HillsCreek_A	12	species 12 (Rhinichthys spp.), different outcome (ABUND)	Hills Creek Dam	Keefer M L, Taylor G A, Garletts D F, Helms C K, Gauthier G A, Pierce T M, and Caudill C C. 2013. "High-head dams affect downstream fish passage timing and survival in the middle fork Willamette River". River Research and Applications 29(4):483-492.	Keefer et al. 2013	Keefer M L, Taylor G A, Garletts D F, Helms C K, Gauthier G A, Pierce T M, and Caudill C C.	2013	High-head dams affect downstream fish passage timing and survival in the middle fork Willamette River	ARTICLE	CP		A better understanding of the mechanisms that affect downstream fish passage at Willamette basin dams is critically needed to implement conservation plans mandated by the 2008 Biological Opinion (NMFS, 208). To that end, we used monitoring data from five Middle Fork study sites to address four basic research objectives: (1) to enumerate native and non-native fishes moving downstream above reservo…		LOW	USA	Oregon	Csb	Willamette River, Middle Fork, Fall Creek, North Form MF	RIVER	Hills Creek Dam	NR	HIGH	NR	STORAGE	CI	N/A	We deployed traps below three Middle Fork dam [only Hills Creek dam was considered by the review team because Lookout Point Dam was directly above Dexter Dam and the sampling site was in the reservoir between the dams, and Falls Creek Dam was not a hydropower facility]. Hills Creek Dam (~655m long, 93m high, reservoir elevation 441–470m) is a flood-control project with two Francis turbines, two s…	Two unimpounded reaches: North Form Middle Fork - operated under a range of run-of-river conditions [i.e., natural conditions] There are no dams on this section of the river. Falls Creek - site is well usptream of Fall Creek dam and is operated under a range of run-of-river conditions [i.e., natural conditions] . There are no dams upstream of this section of the river. No other information specif…	NON_MAN	>4	2003, 2004, 2005, 2006, 2007, 2008	6	Spring, Summer, Fall, Winter	6 years sampled; Hills Creek from 2003 - 2004, Fall Creek 2005 - 2008 and North Fork 2007 - 2008	NO_HYDRO	Hills Creek Dam (constructed between 1954 and 1961) impounds this section of the river (~355 m long, 32 m high, reservoir elevation 441 - 470m and storage volume of 438.5 x 10^6 m^3). The dams typically maintain reseroivrs at a minimum flood-control elecation in December and January, fill to a maximum elevation from February to May, maintain the maximum until September, and are drawn back down to…	UNSPEC	N/A	N/A	NR	NR	NR	NR	NR	NR
Hills Creek Dam	HillsCreek	1133_FHM	A	HillsCreek_A	13	species 13 (Richardsonius balteatus), different outcome (ABUND)	Hills Creek Dam	Keefer M L, Taylor G A, Garletts D F, Helms C K, Gauthier G A, Pierce T M, and Caudill C C. 2013. "High-head dams affect downstream fish passage timing and survival in the middle fork Willamette River". River Research and Applications 29(4):483-492.	Keefer et al. 2013	Keefer M L, Taylor G A, Garletts D F, Helms C K, Gauthier G A, Pierce T M, and Caudill C C.	2013	High-head dams affect downstream fish passage timing and survival in the middle fork Willamette River	ARTICLE	CP		A better understanding of the mechanisms that affect downstream fish passage at Willamette basin dams is critically needed to implement conservation plans mandated by the 2008 Biological Opinion (NMFS, 208). To that end, we used monitoring data from five Middle Fork study sites to address four basic research objectives: (1) to enumerate native and non-native fishes moving downstream above reservo…		LOW	USA	Oregon	Csb	Willamette River, Middle Fork, Fall Creek, North Form MF	RIVER	Hills Creek Dam	NR	HIGH	NR	STORAGE	CI	N/A	We deployed traps below three Middle Fork dam [only Hills Creek dam was considered by the review team because Lookout Point Dam was directly above Dexter Dam and the sampling site was in the reservoir between the dams, and Falls Creek Dam was not a hydropower facility]. Hills Creek Dam (~655m long, 93m high, reservoir elevation 441–470m) is a flood-control project with two Francis turbines, two s…	Two unimpounded reaches: North Form Middle Fork - operated under a range of run-of-river conditions [i.e., natural conditions] There are no dams on this section of the river. Falls Creek - site is well usptream of Fall Creek dam and is operated under a range of run-of-river conditions [i.e., natural conditions] . There are no dams upstream of this section of the river. No other information specif…	NON_MAN	>4	2003, 2004, 2005, 2006, 2007, 2008	6	Spring, Summer, Fall, Winter	6 years sampled; Hills Creek from 2003 - 2004, Fall Creek 2005 - 2008 and North Fork 2007 - 2008	NO_HYDRO	Hills Creek Dam (constructed between 1954 and 1961) impounds this section of the river (~355 m long, 32 m high, reservoir elevation 441 - 470m and storage volume of 438.5 x 10^6 m^3). The dams typically maintain reseroivrs at a minimum flood-control elecation in December and January, fill to a maximum elevation from February to May, maintain the maximum until September, and are drawn back down to…	UNSPEC	N/A	N/A	NR	NR	NR	NR	NR	NR
Hills Creek Dam	HillsCreek	1133_FHM	A	HillsCreek_A	14	species 14 (Ameiurus nebulosus), different outcome (ABUND)	Hills Creek Dam	Keefer M L, Taylor G A, Garletts D F, Helms C K, Gauthier G A, Pierce T M, and Caudill C C. 2013. "High-head dams affect downstream fish passage timing and survival in the middle fork Willamette River". River Research and Applications 29(4):483-492.	Keefer et al. 2013	Keefer M L, Taylor G A, Garletts D F, Helms C K, Gauthier G A, Pierce T M, and Caudill C C.	2013	High-head dams affect downstream fish passage timing and survival in the middle fork Willamette River	ARTICLE	CP		A better understanding of the mechanisms that affect downstream fish passage at Willamette basin dams is critically needed to implement conservation plans mandated by the 2008 Biological Opinion (NMFS, 208). To that end, we used monitoring data from five Middle Fork study sites to address four basic research objectives: (1) to enumerate native and non-native fishes moving downstream above reservo…		LOW	USA	Oregon	Csb	Willamette River, Middle Fork, Fall Creek, North Form MF	RIVER	Hills Creek Dam	NR	HIGH	NR	STORAGE	CI	N/A	We deployed traps below three Middle Fork dam [only Hills Creek dam was considered by the review team because Lookout Point Dam was directly above Dexter Dam and the sampling site was in the reservoir between the dams, and Falls Creek Dam was not a hydropower facility]. Hills Creek Dam (~655m long, 93m high, reservoir elevation 441–470m) is a flood-control project with two Francis turbines, two s…	Two unimpounded reaches: North Form Middle Fork - operated under a range of run-of-river conditions [i.e., natural conditions] There are no dams on this section of the river. Falls Creek - site is well usptream of Fall Creek dam and is operated under a range of run-of-river conditions [i.e., natural conditions] . There are no dams upstream of this section of the river. No other information specif…	NON_MAN	>4	2003, 2004, 2005, 2006, 2007, 2008	6	Spring, Summer, Fall, Winter	6 years sampled; Hills Creek from 2003 - 2004, Fall Creek 2005 - 2008 and North Fork 2007 - 2008	NO_HYDRO	Hills Creek Dam (constructed between 1954 and 1961) impounds this section of the river (~355 m long, 32 m high, reservoir elevation 441 - 470m and storage volume of 438.5 x 10^6 m^3). The dams typically maintain reseroivrs at a minimum flood-control elecation in December and January, fill to a maximum elevation from February to May, maintain the maximum until September, and are drawn back down to…	UNSPEC	N/A	N/A	NR	NR	NR	NR	NR	NR
Hills Creek Dam	HillsCreek	1133_FHM	A	HillsCreek_A	15	species 15 (Lepomis macrochirus), different outcome (ABUND)	Hills Creek Dam	Keefer M L, Taylor G A, Garletts D F, Helms C K, Gauthier G A, Pierce T M, and Caudill C C. 2013. "High-head dams affect downstream fish passage timing and survival in the middle fork Willamette River". River Research and Applications 29(4):483-492.	Keefer et al. 2013	Keefer M L, Taylor G A, Garletts D F, Helms C K, Gauthier G A, Pierce T M, and Caudill C C.	2013	High-head dams affect downstream fish passage timing and survival in the middle fork Willamette River	ARTICLE	CP		A better understanding of the mechanisms that affect downstream fish passage at Willamette basin dams is critically needed to implement conservation plans mandated by the 2008 Biological Opinion (NMFS, 208). To that end, we used monitoring data from five Middle Fork study sites to address four basic research objectives: (1) to enumerate native and non-native fishes moving downstream above reservo…		LOW	USA	Oregon	Csb	Willamette River, Middle Fork, Fall Creek, North Form MF	RIVER	Hills Creek Dam	NR	HIGH	NR	STORAGE	CI	N/A	We deployed traps below three Middle Fork dam [only Hills Creek dam was considered by the review team because Lookout Point Dam was directly above Dexter Dam and the sampling site was in the reservoir between the dams, and Falls Creek Dam was not a hydropower facility]. Hills Creek Dam (~655m long, 93m high, reservoir elevation 441–470m) is a flood-control project with two Francis turbines, two s…	Two unimpounded reaches: North Form Middle Fork - operated under a range of run-of-river conditions [i.e., natural conditions] There are no dams on this section of the river. Falls Creek - site is well usptream of Fall Creek dam and is operated under a range of run-of-river conditions [i.e., natural conditions] . There are no dams upstream of this section of the river. No other information specif…	NON_MAN	>4	2003, 2004, 2005, 2006, 2007, 2008	6	Spring, Summer, Fall, Winter	6 years sampled; Hills Creek from 2003 - 2004, Fall Creek 2005 - 2008 and North Fork 2007 - 2008	NO_HYDRO	Hills Creek Dam (constructed between 1954 and 1961) impounds this section of the river (~355 m long, 32 m high, reservoir elevation 441 - 470m and storage volume of 438.5 x 10^6 m^3). The dams typically maintain reseroivrs at a minimum flood-control elecation in December and January, fill to a maximum elevation from February to May, maintain the maximum until September, and are drawn back down to…	UNSPEC	N/A	N/A	NR	NR	NR	NR	NR	NR
Hills Creek Dam	HillsCreek	1133_FHM	A	HillsCreek_A	16	species 16 (Micropterus salmoides), different outcome (ABUND)	Hills Creek Dam	Keefer M L, Taylor G A, Garletts D F, Helms C K, Gauthier G A, Pierce T M, and Caudill C C. 2013. "High-head dams affect downstream fish passage timing and survival in the middle fork Willamette River". River Research and Applications 29(4):483-492.	Keefer et al. 2013	Keefer M L, Taylor G A, Garletts D F, Helms C K, Gauthier G A, Pierce T M, and Caudill C C.	2013	High-head dams affect downstream fish passage timing and survival in the middle fork Willamette River	ARTICLE	CP		A better understanding of the mechanisms that affect downstream fish passage at Willamette basin dams is critically needed to implement conservation plans mandated by the 2008 Biological Opinion (NMFS, 208). To that end, we used monitoring data from five Middle Fork study sites to address four basic research objectives: (1) to enumerate native and non-native fishes moving downstream above reservo…		LOW	USA	Oregon	Csb	Willamette River, Middle Fork, Fall Creek, North Form MF	RIVER	Hills Creek Dam	NR	HIGH	NR	STORAGE	CI	N/A	We deployed traps below three Middle Fork dam [only Hills Creek dam was considered by the review team because Lookout Point Dam was directly above Dexter Dam and the sampling site was in the reservoir between the dams, and Falls Creek Dam was not a hydropower facility]. Hills Creek Dam (~655m long, 93m high, reservoir elevation 441–470m) is a flood-control project with two Francis turbines, two s…	Two unimpounded reaches: North Form Middle Fork - operated under a range of run-of-river conditions [i.e., natural conditions] There are no dams on this section of the river. Falls Creek - site is well usptream of Fall Creek dam and is operated under a range of run-of-river conditions [i.e., natural conditions] . There are no dams upstream of this section of the river. No other information specif…	NON_MAN	>4	2003, 2004, 2005, 2006, 2007, 2008	6	Spring, Summer, Fall, Winter	6 years sampled; Hills Creek from 2003 - 2004, Fall Creek 2005 - 2008 and North Fork 2007 - 2008	NO_HYDRO	Hills Creek Dam (constructed between 1954 and 1961) impounds this section of the river (~355 m long, 32 m high, reservoir elevation 441 - 470m and storage volume of 438.5 x 10^6 m^3). The dams typically maintain reseroivrs at a minimum flood-control elecation in December and January, fill to a maximum elevation from February to May, maintain the maximum until September, and are drawn back down to…	UNSPEC	N/A	N/A	NR	NR	NR	NR	NR	NR
Hills Creek Dam	HillsCreek	1133_FHM	A	HillsCreek_A	17	species 17 (Pomoxis annularis), different outcome (ABUND)	Hills Creek Dam	Keefer M L, Taylor G A, Garletts D F, Helms C K, Gauthier G A, Pierce T M, and Caudill C C. 2013. "High-head dams affect downstream fish passage timing and survival in the middle fork Willamette River". River Research and Applications 29(4):483-492.	Keefer et al. 2013	Keefer M L, Taylor G A, Garletts D F, Helms C K, Gauthier G A, Pierce T M, and Caudill C C.	2013	High-head dams affect downstream fish passage timing and survival in the middle fork Willamette River	ARTICLE	CP		A better understanding of the mechanisms that affect downstream fish passage at Willamette basin dams is critically needed to implement conservation plans mandated by the 2008 Biological Opinion (NMFS, 208). To that end, we used monitoring data from five Middle Fork study sites to address four basic research objectives: (1) to enumerate native and non-native fishes moving downstream above reservo…		LOW	USA	Oregon	Csb	Willamette River, Middle Fork, Fall Creek, North Form MF	RIVER	Hills Creek Dam	NR	HIGH	NR	STORAGE	CI	N/A	We deployed traps below three Middle Fork dam [only Hills Creek dam was considered by the review team because Lookout Point Dam was directly above Dexter Dam and the sampling site was in the reservoir between the dams, and Falls Creek Dam was not a hydropower facility]. Hills Creek Dam (~655m long, 93m high, reservoir elevation 441–470m) is a flood-control project with two Francis turbines, two s…	Two unimpounded reaches: North Form Middle Fork - operated under a range of run-of-river conditions [i.e., natural conditions] There are no dams on this section of the river. Falls Creek - site is well usptream of Fall Creek dam and is operated under a range of run-of-river conditions [i.e., natural conditions] . There are no dams upstream of this section of the river. No other information specif…	NON_MAN	>4	2003, 2004, 2005, 2006, 2007, 2008	6	Spring, Summer, Fall, Winter	6 years sampled; Hills Creek from 2003 - 2004, Fall Creek 2005 - 2008 and North Fork 2007 - 2008	NO_HYDRO	Hills Creek Dam (constructed between 1954 and 1961) impounds this section of the river (~355 m long, 32 m high, reservoir elevation 441 - 470m and storage volume of 438.5 x 10^6 m^3). The dams typically maintain reseroivrs at a minimum flood-control elecation in December and January, fill to a maximum elevation from February to May, maintain the maximum until September, and are drawn back down to…	UNSPEC	N/A	N/A	NR	NR	NR	NR	NR	NR
Hills Creek Dam	HillsCreek	1133_FHM	A	HillsCreek_A	18	species 18 (Pomoxis nigromaculatus), different outcome (ABUND)	Hills Creek Dam	Keefer M L, Taylor G A, Garletts D F, Helms C K, Gauthier G A, Pierce T M, and Caudill C C. 2013. "High-head dams affect downstream fish passage timing and survival in the middle fork Willamette River". River Research and Applications 29(4):483-492.	Keefer et al. 2013	Keefer M L, Taylor G A, Garletts D F, Helms C K, Gauthier G A, Pierce T M, and Caudill C C.	2013	High-head dams affect downstream fish passage timing and survival in the middle fork Willamette River	ARTICLE	CP		A better understanding of the mechanisms that affect downstream fish passage at Willamette basin dams is critically needed to implement conservation plans mandated by the 2008 Biological Opinion (NMFS, 208). To that end, we used monitoring data from five Middle Fork study sites to address four basic research objectives: (1) to enumerate native and non-native fishes moving downstream above reservo…		LOW	USA	Oregon	Csb	Willamette River, Middle Fork, Fall Creek, North Form MF	RIVER	Hills Creek Dam	NR	HIGH	NR	STORAGE	CI	N/A	We deployed traps below three Middle Fork dam [only Hills Creek dam was considered by the review team because Lookout Point Dam was directly above Dexter Dam and the sampling site was in the reservoir between the dams, and Falls Creek Dam was not a hydropower facility]. Hills Creek Dam (~655m long, 93m high, reservoir elevation 441–470m) is a flood-control project with two Francis turbines, two s…	Two unimpounded reaches: North Form Middle Fork - operated under a range of run-of-river conditions [i.e., natural conditions] There are no dams on this section of the river. Falls Creek - site is well usptream of Fall Creek dam and is operated under a range of run-of-river conditions [i.e., natural conditions] . There are no dams upstream of this section of the river. No other information specif…	NON_MAN	>4	2003, 2004, 2005, 2006, 2007, 2008	6	Spring, Summer, Fall, Winter	6 years sampled; Hills Creek from 2003 - 2004, Fall Creek 2005 - 2008 and North Fork 2007 - 2008	NO_HYDRO	Hills Creek Dam (constructed between 1954 and 1961) impounds this section of the river (~355 m long, 32 m high, reservoir elevation 441 - 470m and storage volume of 438.5 x 10^6 m^3). The dams typically maintain reseroivrs at a minimum flood-control elecation in December and January, fill to a maximum elevation from February to May, maintain the maximum until September, and are drawn back down to…	UNSPEC	N/A	N/A	NR	NR	NR	NR	NR	NR
Hills Creek Dam	HillsCreek	1133_FHM	A	HillsCreek_A	19	species 19 (Sander vitreus), different outcome (ABUND)	Hills Creek Dam	Keefer M L, Taylor G A, Garletts D F, Helms C K, Gauthier G A, Pierce T M, and Caudill C C. 2013. "High-head dams affect downstream fish passage timing and survival in the middle fork Willamette River". River Research and Applications 29(4):483-492.	Keefer et al. 2013	Keefer M L, Taylor G A, Garletts D F, Helms C K, Gauthier G A, Pierce T M, and Caudill C C.	2013	High-head dams affect downstream fish passage timing and survival in the middle fork Willamette River	ARTICLE	CP		A better understanding of the mechanisms that affect downstream fish passage at Willamette basin dams is critically needed to implement conservation plans mandated by the 2008 Biological Opinion (NMFS, 208). To that end, we used monitoring data from five Middle Fork study sites to address four basic research objectives: (1) to enumerate native and non-native fishes moving downstream above reservo…		LOW	USA	Oregon	Csb	Willamette River, Middle Fork, Fall Creek, North Form MF	RIVER	Hills Creek Dam	NR	HIGH	NR	STORAGE	CI	N/A	We deployed traps below three Middle Fork dam [only Hills Creek dam was considered by the review team because Lookout Point Dam was directly above Dexter Dam and the sampling site was in the reservoir between the dams, and Falls Creek Dam was not a hydropower facility]. Hills Creek Dam (~655m long, 93m high, reservoir elevation 441–470m) is a flood-control project with two Francis turbines, two s…	Two unimpounded reaches: North Form Middle Fork - operated under a range of run-of-river conditions [i.e., natural conditions] There are no dams on this section of the river. Falls Creek - site is well usptream of Fall Creek dam and is operated under a range of run-of-river conditions [i.e., natural conditions] . There are no dams upstream of this section of the river. No other information specif…	NON_MAN	>4	2003, 2004, 2005, 2006, 2007, 2008	6	Spring, Summer, Fall, Winter	6 years sampled; Hills Creek from 2003 - 2004, Fall Creek 2005 - 2008 and North Fork 2007 - 2008	NO_HYDRO	Hills Creek Dam (constructed between 1954 and 1961) impounds this section of the river (~355 m long, 32 m high, reservoir elevation 441 - 470m and storage volume of 438.5 x 10^6 m^3). The dams typically maintain reseroivrs at a minimum flood-control elecation in December and January, fill to a maximum elevation from February to May, maintain the maximum until September, and are drawn back down to…	UNSPEC	N/A	N/A	NR	NR	NR	NR	NR	NR
Hills Creek Dam	HillsCreek	1133_FHM	A	HillsCreek_A	20	species 20 (Salvelinus fontinalis), different outcome (ABUND)	Hills Creek Dam	Keefer M L, Taylor G A, Garletts D F, Helms C K, Gauthier G A, Pierce T M, and Caudill C C. 2013. "High-head dams affect downstream fish passage timing and survival in the middle fork Willamette River". River Research and Applications 29(4):483-492.	Keefer et al. 2013	Keefer M L, Taylor G A, Garletts D F, Helms C K, Gauthier G A, Pierce T M, and Caudill C C.	2013	High-head dams affect downstream fish passage timing and survival in the middle fork Willamette River	ARTICLE	CP		A better understanding of the mechanisms that affect downstream fish passage at Willamette basin dams is critically needed to implement conservation plans mandated by the 2008 Biological Opinion (NMFS, 208). To that end, we used monitoring data from five Middle Fork study sites to address four basic research objectives: (1) to enumerate native and non-native fishes moving downstream above reservo…		LOW	USA	Oregon	Csb	Willamette River, Middle Fork, Fall Creek, North Form MF	RIVER	Hills Creek Dam	NR	HIGH	NR	STORAGE	CI	N/A	We deployed traps below three Middle Fork dam [only Hills Creek dam was considered by the review team because Lookout Point Dam was directly above Dexter Dam and the sampling site was in the reservoir between the dams, and Falls Creek Dam was not a hydropower facility]. Hills Creek Dam (~655m long, 93m high, reservoir elevation 441–470m) is a flood-control project with two Francis turbines, two s…	Two unimpounded reaches: North Form Middle Fork - operated under a range of run-of-river conditions [i.e., natural conditions] There are no dams on this section of the river. Falls Creek - site is well usptream of Fall Creek dam and is operated under a range of run-of-river conditions [i.e., natural conditions] . There are no dams upstream of this section of the river. No other information specif…	NON_MAN	>4	2003, 2004, 2005, 2006, 2007, 2008	6	Spring, Summer, Fall, Winter	6 years sampled; Hills Creek from 2003 - 2004, Fall Creek 2005 - 2008 and North Fork 2007 - 2008	NO_HYDRO	Hills Creek Dam (constructed between 1954 and 1961) impounds this section of the river (~355 m long, 32 m high, reservoir elevation 441 - 470m and storage volume of 438.5 x 10^6 m^3). The dams typically maintain reseroivrs at a minimum flood-control elecation in December and January, fill to a maximum elevation from February to May, maintain the maximum until September, and are drawn back down to…	UNSPEC	N/A	N/A	NR	NR	NR	NR	NR	NR
Roanoke Rapids Dam	RoanokeRapids1	1135_FHM	A	RoanokeRapids1_A	1	same comparator, outcome and site, different species (4 species of alosines combined)	Roanoke Rapids Dam	Riley Kenneth Lee Pickrell. 2012. "Recruitment of estuarine-dependent alosines to Roanoke River and Albemarle Sound, North Carolina". PhD thesis, East Carolina University, North Carolina USA.	Riley 2012	Riley Kenneth Lee Pickrell.	2012	Recruitment of estuarine-dependent alosines to Roanoke River and Albemarle Sound, North Carolina	THESIS	GL		Chapter 2: The goal of this study was to investigate the ecological processes that influence recruitment of blueback herring Alosa aestivalis and alewife A. pseudoharengus to nursery habitats within lower Roanoke River and Albemarle Sound, North Carolina. The goal of this project was to determine the spatiotemporal distribution of larval river herring in the lower Roanoke River and Albemarle Soun…		LOW	USA	North Carolina	Cfa	Roanoke River, Albemarle Sound	RIVER, ESTUARY	Roanoke Rapids Dam	NR	HIGH	NR	STORAGE	BA	Existing_Hydro_alt flow	Authors compare fish outcomes under different discharge regimes, BEFORE (2008) and AFTER (or during) an increase in flow. 2008 had lower overall flow with min and max lower than in 2009, and a normal flow distribution pattern, while 2009 had a bimodal distribution pattern of peak flows. Discharge in the Roanoke River and Albemarle Sound (estuary of the Roanoke River) was controlled by the Roanoke…	Three sections of the river were considered: the river, the delta and the sound. The lower river is characterized by a single main stem (150 to 300 m wide) with a network of small distributaries (50 to 75 m wide) that lead to the delta. The lower Roanoke River is essentially a freshwater system because of the combination of relatively high outflow, small cross-sectional area, and low salinity in …	NON_MAN	<1	N/A	N/A	N/A	N/A	N/A	The Roanoke River has been extensively developed for hydroelectric power generation. During the study, the mean daily discharge from Roanoke Rapids Dam varied from 64 to 416 cms during 2008 and from 77 to 623 cms in 2009 (Figure 2.3). The temporal pattern of flows differed between years. Discharge rates for 2008 followed an approximately normal distribution pattern with flows exceeding 200 cms fo…	Peakflow_Inc; Baseflow_Inc	pg. 36, Figure 2.3	pg. 36, Figure 2.3	pg. 36, Figure 2.3	pg. 36, Figure 2.3	pg. 36, Figure 2.3	pg. 36, Figure 2.3	pg. 36, Figure 2.3	pg. 36, Figure 2.3
Roanoke Rapids Dam	RoanokeRapids1	1135_FHM	A	RoanokeRapids1_A	2	species 1 (Alosa aestivalis), same comparator, outcome and site	Roanoke Rapids Dam	Riley Kenneth Lee Pickrell. 2012. "Recruitment of estuarine-dependent alosines to Roanoke River and Albemarle Sound, North Carolina". PhD thesis, East Carolina University, North Carolina USA.	Riley 2012	Riley Kenneth Lee Pickrell.	2012	Recruitment of estuarine-dependent alosines to Roanoke River and Albemarle Sound, North Carolina	THESIS	GL		Chapter 2: The goal of this study was to investigate the ecological processes that influence recruitment of blueback herring Alosa aestivalis and alewife A. pseudoharengus to nursery habitats within lower Roanoke River and Albemarle Sound, North Carolina. The goal of this project was to determine the spatiotemporal distribution of larval river herring in the lower Roanoke River and Albemarle Soun…		LOW	USA	North Carolina	Cfa	Roanoke River, Albemarle Sound	RIVER, ESTUARY	Roanoke Rapids Dam	NR	HIGH	NR	STORAGE	BA	Existing_Hydro_alt flow	Authors compare fish outcomes under different discharge regimes, BEFORE (2008) and AFTER (or during) an increase in flow. 2008 had lower overall flow with min and max lower than in 2009, and a normal flow distribution pattern, while 2009 had a bimodal distribution pattern of peak flows. Discharge in the Roanoke River and Albemarle Sound (estuary of the Roanoke River) was controlled by the Roanoke…	Three sections of the river were considered: the river, the delta and the sound. The lower river is characterized by a single main stem (150 to 300 m wide) with a network of small distributaries (50 to 75 m wide) that lead to the delta. The lower Roanoke River is essentially a freshwater system because of the combination of relatively high outflow, small cross-sectional area, and low salinity in …	NON_MAN	<1	N/A	N/A	N/A	N/A	N/A	The Roanoke River has been extensively developed for hydroelectric power generation. During the study, the mean daily discharge from Roanoke Rapids Dam varied from 64 to 416 cms during 2008 and from 77 to 623 cms in 2009 (Figure 2.3). The temporal pattern of flows differed between years. Discharge rates for 2008 followed an approximately normal distribution pattern with flows exceeding 200 cms fo…	Peakflow_Inc; Baseflow_Inc	pg. 36, Figure 2.3	pg. 36, Figure 2.3	pg. 36, Figure 2.3	pg. 36, Figure 2.3	pg. 36, Figure 2.3	pg. 36, Figure 2.3	pg. 36, Figure 2.3	pg. 36, Figure 2.3
Roanoke Rapids Dam	RoanokeRapids1	1135_FHM	A	RoanokeRapids1_A	3	species 2 (Alosa pseudoharengus), same comparator, outcome and site	Roanoke Rapids Dam	Riley Kenneth Lee Pickrell. 2012. "Recruitment of estuarine-dependent alosines to Roanoke River and Albemarle Sound, North Carolina". PhD thesis, East Carolina University, North Carolina USA.	Riley 2012	Riley Kenneth Lee Pickrell.	2012	Recruitment of estuarine-dependent alosines to Roanoke River and Albemarle Sound, North Carolina	THESIS	GL		Chapter 2: The goal of this study was to investigate the ecological processes that influence recruitment of blueback herring Alosa aestivalis and alewife A. pseudoharengus to nursery habitats within lower Roanoke River and Albemarle Sound, North Carolina. The goal of this project was to determine the spatiotemporal distribution of larval river herring in the lower Roanoke River and Albemarle Soun…		LOW	USA	North Carolina	Cfa	Roanoke River, Albemarle Sound	RIVER, ESTUARY	Roanoke Rapids Dam	NR	HIGH	NR	STORAGE	BA	Existing_Hydro_alt flow	Authors compare fish outcomes under different discharge regimes, BEFORE (2008) and AFTER (or during) an increase in flow. 2008 had lower overall flow with min and max lower than in 2009, and a normal flow distribution pattern, while 2009 had a bimodal distribution pattern of peak flows. Discharge in the Roanoke River and Albemarle Sound (estuary of the Roanoke River) was controlled by the Roanoke…	Three sections of the river were considered: the river, the delta and the sound. The lower river is characterized by a single main stem (150 to 300 m wide) with a network of small distributaries (50 to 75 m wide) that lead to the delta. The lower Roanoke River is essentially a freshwater system because of the combination of relatively high outflow, small cross-sectional area, and low salinity in …	NON_MAN	<1	N/A	N/A	N/A	N/A	N/A	The Roanoke River has been extensively developed for hydroelectric power generation. During the study, the mean daily discharge from Roanoke Rapids Dam varied from 64 to 416 cms during 2008 and from 77 to 623 cms in 2009 (Figure 2.3). The temporal pattern of flows differed between years. Discharge rates for 2008 followed an approximately normal distribution pattern with flows exceeding 200 cms fo…	Peakflow_Inc; Baseflow_Inc	pg. 36, Figure 2.3	pg. 36, Figure 2.3	pg. 36, Figure 2.3	pg. 36, Figure 2.3	pg. 36, Figure 2.3	pg. 36, Figure 2.3	pg. 36, Figure 2.3	pg. 36, Figure 2.3
		1135_FHM				composition (pg. 38-39)		Riley Kenneth Lee Pickrell. 2012. "Recruitment of estuarine-dependent alosines to Roanoke River and Albemarle Sound, North Carolina". PhD thesis, East Carolina University, North Carolina USA.	Riley 2012	Riley Kenneth Lee Pickrell.	2012	Recruitment of estuarine-dependent alosines to Roanoke River and Albemarle Sound, North Carolina	THESIS
Steephill Falls Dam	SteephillFalls1	1136_FHM	A	SteephillFalls1_A	1	same comparator rivers (8 rivers); different intervention river (Magpie); different outcome (total fish density); different species (all 15 species combined)	Steephill Falls Dam	Bond M. 2012. "Growth and spatial distribution of fishes in hydropeaking rivers of northern Ontario". MSc thesis. Trent University, Ontario Canada.	Bond 2012	Bond M.	2012	Growth and spatial distribution of fishes in hydropeaking rivers of northern Ontario	THESIS	GL	1 supplementary material: 1237_FHM. Bond MJ, Jones NE. 2015. Spatial distribution of fishes in hydropeaking tributaries of Lake Superior. River research and applications. 31(1):120-33. Repeats data (especially Figure 5)	Chapter 2: The objective of this study was to determine if spatial gradients in fish density and biomass exist below dams on the regulated Magpie and Michipicoten rivers. Examines spatial patterns of fish density, fish biomass and the spatial distribution of the food resources that support these fish, in the regulated Magpie and Michipicoten Rivers and in eight neighbouring natural (undammed) riv…		MEDIUM	Canada	Ontario	Dfb	1 regulated river: Magpie River; 8 unregulated (reference): Black Sturgeon, Wolf, Jackpine, Steel, Old Woman, Agawa, Batchawana, Chippewa	RIVER	Steephill Falls Dam	Steephill waterpower facility	HIGH	NR	PEAKING	RCA	N/A	The regulated Magpie river is compared to eight unregulated (undammed) neighbouring natural rivers (referred to as reference rivers) with similar physical and climatic conditiosn and little development. Sampling sites were established along gravel/cobble bars in wadeable sections of each river. Each sample site contained three 60 m^2 sample plots (figure 3). All plots were established in water le…	One intervention river (Magpie): 4 intervention sites - sample sites were established along gravel/cobble bars in wadeable sections of the river. The river runs through a mixture of alluvial and colluvial geomorphology, with frequency outcroppings of bedrock and expansive cobble point bars. The main channel width at sample sites was 32.2 cm (range 3-60 cm) with a range of velocites between 0.11 -…	NON_MAN	NR	2009, 2010	2	Fall	Samples were completed in early September 2009 and 2010	NO_HYDRO	The Magpie river has a flow regime altered by the Steephill waterpower facility. Steephill is a peaking facility that generates electricity in response to electricity demand. The resulting flow regime consists of daily fluctuations between the minimum and maximum flows, which contrasts with relatively steady daily flows observed in natural rivers in the region. The maximum and minimum discharges …	ShortVar_Inc	pg 43 & Figure 2 in Bond and Jones 2015	NR	pg 43 & Figure 2 in Bond and Jones 2015	pg 43 & Figure 2 in Bond and Jones 2015	pg 43 & Figure 2 in Bond and Jones 2015	NR	NR	NR
Steephill Falls Dam	SteephillFalls1	1136_FHM	A	SteephillFalls1_A	2	same comparator rivers (8 rivers); different intervention river (Magpie); different outcome (sculpin density); different species (sculpin species only)	Steephill Falls Dam	Bond M. 2012. "Growth and spatial distribution of fishes in hydropeaking rivers of northern Ontario". MSc thesis. Trent University, Ontario Canada.	Bond 2012	Bond M.	2012	Growth and spatial distribution of fishes in hydropeaking rivers of northern Ontario	THESIS	GL	1 supplementary material: 1237_FHM. Bond MJ, Jones NE. 2015. Spatial distribution of fishes in hydropeaking tributaries of Lake Superior. River research and applications. 31(1):120-33. Repeats data (especially Figure 5)	Chapter 2: The objective of this study was to determine if spatial gradients in fish density and biomass exist below dams on the regulated Magpie and Michipicoten rivers. Examines spatial patterns of fish density, fish biomass and the spatial distribution of the food resources that support these fish, in the regulated Magpie and Michipicoten Rivers and in eight neighbouring natural (undammed) riv…		MEDIUM	Canada	Ontario	Dfb	1 regulated river: Magpie River; 8 unregulated (reference): Black Sturgeon, Wolf, Jackpine, Steel, Old Woman, Agawa, Batchawana, Chippewa	RIVER	Steephill Falls Dam	Steephill waterpower facility	HIGH	NR	PEAKING	RCA	N/A	The regulated Magpie river is compared to eight unregulated (undammed) neighbouring natural rivers (referred to as reference rivers) with similar physical and climatic conditiosn and little development. Sampling sites were established along gravel/cobble bars in wadeable sections of each river. Each sample site contained three 60 m^2 sample plots (figure 3). All plots were established in water le…	One intervention river (Magpie): 4 intervention sites - sample sites were established along gravel/cobble bars in wadeable sections of the river. The river runs through a mixture of alluvial and colluvial geomorphology, with frequency outcroppings of bedrock and expansive cobble point bars. The main channel width at sample sites was 32.2 cm (range 3-60 cm) with a range of velocites between 0.11 -…	NON_MAN	NR	2009, 2010	2	Fall	Samples were completed in early September 2009 and 2010	NO_HYDRO	The Magpie river has a flow regime altered by the Steephill waterpower facility. Steephill is a peaking facility that generates electricity in response to electricity demand. The resulting flow regime consists of daily fluctuations between the minimum and maximum flows, which contrasts with relatively steady daily flows observed in natural rivers in the region. The maximum and minimum discharges …	ShortVar_Inc	pg 43 & Figure 2 in Bond and Jones 2016	NR	pg 43 & Figure 2 in Bond and Jones 2016	pg 43 & Figure 2 in Bond and Jones 2016	pg 43 & Figure 2 in Bond and Jones 2016	NR	NR	NR
Steephill Falls Dam	SteephillFalls1	1136_FHM	A	SteephillFalls1_A	3	same comparator rivers (8 rivers); different intervention river (Magpie); different outcome (total fish biomass); different species (all 15 species combined)	Steephill Falls Dam	Bond M. 2012. "Growth and spatial distribution of fishes in hydropeaking rivers of northern Ontario". MSc thesis. Trent University, Ontario Canada.	Bond 2012	Bond M.	2012	Growth and spatial distribution of fishes in hydropeaking rivers of northern Ontario	THESIS	GL	1 supplementary material: 1237_FHM. Bond MJ, Jones NE. 2015. Spatial distribution of fishes in hydropeaking tributaries of Lake Superior. River research and applications. 31(1):120-33. Repeats data (especially Figure 5)	Chapter 2: The objective of this study was to determine if spatial gradients in fish density and biomass exist below dams on the regulated Magpie and Michipicoten rivers. Examines spatial patterns of fish density, fish biomass and the spatial distribution of the food resources that support these fish, in the regulated Magpie and Michipicoten Rivers and in eight neighbouring natural (undammed) riv…		MEDIUM	Canada	Ontario	Dfb	1 regulated river: Magpie River; 8 unregulated (reference): Black Sturgeon, Wolf, Jackpine, Steel, Old Woman, Agawa, Batchawana, Chippewa	RIVER	Steephill Falls Dam	Steephill waterpower facility	HIGH	NR	PEAKING	RCA	N/A	The regulated Magpie river is compared to eight unregulated (undammed) neighbouring natural rivers (referred to as reference rivers) with similar physical and climatic conditiosn and little development. Sampling sites were established along gravel/cobble bars in wadeable sections of each river. Each sample site contained three 60 m^2 sample plots (figure 3). All plots were established in water le…	One intervention river (Magpie): 4 intervention sites - sample sites were established along gravel/cobble bars in wadeable sections of the river. The river runs through a mixture of alluvial and colluvial geomorphology, with frequency outcroppings of bedrock and expansive cobble point bars. The main channel width at sample sites was 32.2 cm (range 3-60 cm) with a range of velocites between 0.11 -…	NON_MAN	NR	2009, 2010	2	Fall	Samples were completed in early September 2009 and 2010	NO_HYDRO	The Magpie river has a flow regime altered by the Steephill waterpower facility. Steephill is a peaking facility that generates electricity in response to electricity demand. The resulting flow regime consists of daily fluctuations between the minimum and maximum flows, which contrasts with relatively steady daily flows observed in natural rivers in the region. The maximum and minimum discharges …	ShortVar_Inc	pg 43 & Figure 2 in Bond and Jones 2017	NR	pg 43 & Figure 2 in Bond and Jones 2017	pg 43 & Figure 2 in Bond and Jones 2017	pg 43 & Figure 2 in Bond and Jones 2017	NR	NR	NR
Steephill Falls Dam	SteephillFalls1	1136_FHM	A	SteephillFalls1_A	4	same comparator rivers (8 rivers); different intervention river (Magpie); different outcome (sculpin biomass); different species (sculpin species only)	Steephill Falls Dam	Bond M. 2012. "Growth and spatial distribution of fishes in hydropeaking rivers of northern Ontario". MSc thesis. Trent University, Ontario Canada.	Bond 2012	Bond M.	2012	Growth and spatial distribution of fishes in hydropeaking rivers of northern Ontario	THESIS	GL	1 supplementary material: 1237_FHM. Bond MJ, Jones NE. 2015. Spatial distribution of fishes in hydropeaking tributaries of Lake Superior. River research and applications. 31(1):120-33. Repeats data (especially Figure 5)	Chapter 2: The objective of this study was to determine if spatial gradients in fish density and biomass exist below dams on the regulated Magpie and Michipicoten rivers. Examines spatial patterns of fish density, fish biomass and the spatial distribution of the food resources that support these fish, in the regulated Magpie and Michipicoten Rivers and in eight neighbouring natural (undammed) riv…		MEDIUM	Canada	Ontario	Dfb	1 regulated river: Magpie River; 8 unregulated (reference): Black Sturgeon, Wolf, Jackpine, Steel, Old Woman, Agawa, Batchawana, Chippewa	RIVER	Steephill Falls Dam	Steephill waterpower facility	HIGH	NR	PEAKING	RCA	N/A	The regulated Magpie river is compared to eight unregulated (undammed) neighbouring natural rivers (referred to as reference rivers) with similar physical and climatic conditiosn and little development. Sampling sites were established along gravel/cobble bars in wadeable sections of each river. Each sample site contained three 60 m^2 sample plots (figure 3). All plots were established in water le…	One intervention river (Magpie): 4 intervention sites - sample sites were established along gravel/cobble bars in wadeable sections of the river. The river runs through a mixture of alluvial and colluvial geomorphology, with frequency outcroppings of bedrock and expansive cobble point bars. The main channel width at sample sites was 32.2 cm (range 3-60 cm) with a range of velocites between 0.11 -…	NON_MAN	NR	2009, 2010	2	Fall	Samples were completed in early September 2009 and 2010	NO_HYDRO	The Magpie river has a flow regime altered by the Steephill waterpower facility. Steephill is a peaking facility that generates electricity in response to electricity demand. The resulting flow regime consists of daily fluctuations between the minimum and maximum flows, which contrasts with relatively steady daily flows observed in natural rivers in the region. The maximum and minimum discharges …	ShortVar_Inc	pg 43 & Figure 2 in Bond and Jones 2018	NR	pg 43 & Figure 2 in Bond and Jones 2018	pg 43 & Figure 2 in Bond and Jones 2018	pg 43 & Figure 2 in Bond and Jones 2018	NR	NR	NR
Steephill Falls Dam	SteephillFalls1	1136_FHM	A	SteephillFalls1_A	5	same comparator rivers (8 rivers); different intervention river (Magpie); different outcome (species presence/absence; qualitative); all species	Steephill Falls Dam	Bond M. 2012. "Growth and spatial distribution of fishes in hydropeaking rivers of northern Ontario". MSc thesis. Trent University, Ontario Canada.	Bond 2012	Bond M.	2012	Growth and spatial distribution of fishes in hydropeaking rivers of northern Ontario	THESIS	GL		Chapter 2: The objective of this study was to determine if spatial gradients in fish density and biomass exist below dams on the regulated Magpie and Michipicoten rivers. Examines spatial patterns of fish density, fish biomass and the spatial distribution of the food resources that support these fish, in the regulated Magpie and Michipicoten Rivers and in eight neighbouring natural (undammed) riv…		MEDIUM	Canada	Ontario	Dfb	1 regulated river: Magpie River; 8 unregulated (reference): Black Sturgeon, Wolf, Jackpine, Steel, Old Woman, Agawa, Batchawana, Chippewa	RIVER	Steephill Falls Dam	Steephill waterpower facility	HIGH	NR	PEAKING	RCA	N/A	The regulated Magpie river is compared to eight unregulated (undammed) neighbouring natural rivers (referred to as reference rivers) with similar physical and climatic conditiosn and little development. Sampling sites were established along gravel/cobble bars in wadeable sections of each river. Each sample site contained three 60 m^2 sample plots (figure 3). All plots were established in water le…	One intervention river (Magpie): 4 intervention sites - sample sites were established along gravel/cobble bars in wadeable sections of the river. The river runs through a mixture of alluvial and colluvial geomorphology, with frequency outcroppings of bedrock and expansive cobble point bars. The main channel width at sample sites was 32.2 cm (range 3-60 cm) with a range of velocites between 0.11 -…	NON_MAN	NR	2009, 2010	2	Fall	Samples were completed in early September 2009 and 2010	NO_HYDRO	The Magpie river has a flow regime altered by the Steephill waterpower facility. Steephill is a peaking facility that generates electricity in response to electricity demand. The resulting flow regime consists of daily fluctuations between the minimum and maximum flows, which contrasts with relatively steady daily flows observed in natural rivers in the region. The maximum and minimum discharges …	ShortVar_Inc	pg 43 & Figure 2 in Bond and Jones 2019	NR	pg 43 & Figure 2 in Bond and Jones 2019	pg 43 & Figure 2 in Bond and Jones 2019	pg 43 & Figure 2 in Bond and Jones 2019	NR	NR	NR
Scott's Falls Dam	ScottsFalls	1136_FHM	B	ScottsFalls_B	1	same comparator rivers (8 rivers); different intervention river (Michipicoten); different outcome (total fish density); different species (all 15 species combined)	Scott's Falls Dam	Bond M. 2012. "Growth and spatial distribution of fishes in hydropeaking rivers of northern Ontario". MSc thesis. Trent University, Ontario Canada.	Bond 2012	Bond M.	2012	Growth and spatial distribution of fishes in hydropeaking rivers of northern Ontario	THESIS	GL	1 supplementary material: 1237_FHM. Bond MJ, Jones NE. 2015. Spatial distribution of fishes in hydropeaking tributaries of Lake Superior. River research and applications. 31(1):120-33. Repeats data (especially Figure 5)	Chapter 2: The objective of this study was to determine if spatial gradients in fish density and biomass exist below dams on the regulated Magpie and Michipicoten rivers. Examines spatial patterns of fish density, fish biomass and the spatial distribution of the food resources that support these fish, in the regulated Magpie and Michipicoten Rivers and in eight neighbouring natural (undammed) riv…		MEDIUM	Canada	Ontario	Dfb	1 regulated rivers: Michipicoten River; 8 unregulated (reference): Black Sturgeon, Wolf, Jackpine, Steel, Old Woman, Agawa, Batchawana, Chippewa	RIVER	Scott's Falls Dam	Scott Falls waterpower facility	HIGH	NR	PEAKING	RCA	N/A	The regulated Michipicoten river is compared to eight unregulated (undammed) neighbouring natural rivers (referred to as reference rivers) with similar physical and climatic conditiosn and little development. Sampling sites were established along gravel/cobble bars in wadeable sections of each river. Each sample site contained three 60 m^2 sample plots (figure 3). All plots were established in wa…	One intervention river (Michipicoten): 5 intervention sites - sample sites were established along gravel/cobble bars in wadeable sections of the river. The river runs through a mixture of alluvial and colluvial geomorphology, with frequency outcroppings of bedrock and expansive cobble point bars. The main channel width at sample sites was 63.8 m (range 28-93 m) with a range of velocites between 0…	NON_MAN	NR	2009, 2010	2	Fall	Samples were completed in early September 2009 and 2010	NO_HYDRO	The Michipicoten river has a flow regime altered by the Scott Falls waterpower facility. Scott Falls is a peaking facility that generates electricity in response to electricity demand. The resulting flow regime consists of daily fluctuations between the minimum and maximum flows, which contrasts with relatively steady daily flows observed in natural rivers in the region. The maximum and mimimum d…	ShortVar_Inc	pg. 45 & Figure 2 or pg. 121 in Bond and Jones, 2015	NR	pg. 45 & Figure 2 or pg. 121 in Bond and Jones, 2015	pg. 45 & Figure 2 or pg. 121 in Bond and Jones, 2015	pg. 45 & Figure 2 or pg. 121 in Bond and Jones, 2015	NR	NR	NR
Scott's Falls Dam	ScottsFalls	1136_FHM	B	ScottsFalls_B	2	same comparator rivers (8 rivers); different intervention river (Michipicoten); different outcome (sculpin density); different species (sculpin species only)	Scott's Falls Dam	Bond M. 2012. "Growth and spatial distribution of fishes in hydropeaking rivers of northern Ontario". MSc thesis. Trent University, Ontario Canada.	Bond 2012	Bond M.	2012	Growth and spatial distribution of fishes in hydropeaking rivers of northern Ontario	THESIS	GL	1 supplementary material: 1237_FHM. Bond MJ, Jones NE. 2015. Spatial distribution of fishes in hydropeaking tributaries of Lake Superior. River research and applications. 31(1):120-33. Repeats data (especially Figure 5)	Chapter 2: The objective of this study was to determine if spatial gradients in fish density and biomass exist below dams on the regulated Magpie and Michipicoten rivers. Examines spatial patterns of fish density, fish biomass and the spatial distribution of the food resources that support these fish, in the regulated Magpie and Michipicoten Rivers and in eight neighbouring natural (undammed) riv…		MEDIUM	Canada	Ontario	Dfb	1 regulated rivers: Michipicoten River; 8 unregulated (reference): Black Sturgeon, Wolf, Jackpine, Steel, Old Woman, Agawa, Batchawana, Chippewa	RIVER	Scott's Falls Dam	Scott Falls waterpower facility	HIGH	NR	PEAKING	RCA	N/A	The regulated Michipicoten river is compared to eight unregulated (undammed) neighbouring natural rivers (referred to as reference rivers) with similar physical and climatic conditiosn and little development. Sampling sites were established along gravel/cobble bars in wadeable sections of each river. Each sample site contained three 60 m^2 sample plots (figure 3). All plots were established in wa…	One intervention river (Michipicoten): 5 intervention sites - sample sites were established along gravel/cobble bars in wadeable sections of the river. The river runs through a mixture of alluvial and colluvial geomorphology, with frequency outcroppings of bedrock and expansive cobble point bars. The main channel width at sample sites was 63.8 m (range 28-93 m) with a range of velocites between 0…	NON_MAN	NR	2009, 2010	2	Fall	Samples were completed in early September 2009 and 2010	NO_HYDRO	The Michipicoten river has a flow regime altered by the Scott Falls waterpower facility. Scott Falls is a peaking facility that generates electricity in response to electricity demand. The resulting flow regime consists of daily fluctuations between the minimum and maximum flows, which contrasts with relatively steady daily flows observed in natural rivers in the region.	ShortVar_Inc	pg. 45 & Figure 2 or pg. 121 in Bond and Jones, 2016	NR	pg. 45 & Figure 2 or pg. 121 in Bond and Jones, 2016	pg. 45 & Figure 2 or pg. 121 in Bond and Jones, 2016	pg. 45 & Figure 2 or pg. 121 in Bond and Jones, 2016	NR	NR	NR
Scott's Falls Dam	ScottsFalls	1136_FHM	B	ScottsFalls_B	3	same comparator rivers (8 rivers); different intervention river (Michipicoten); different outcome (total fish biomass); different species (all 15 species combined)	Scott's Falls Dam	Bond M. 2012. "Growth and spatial distribution of fishes in hydropeaking rivers of northern Ontario". MSc thesis. Trent University, Ontario Canada.	Bond 2012	Bond M.	2012	Growth and spatial distribution of fishes in hydropeaking rivers of northern Ontario	THESIS	GL	1 supplementary material: 1237_FHM. Bond MJ, Jones NE. 2015. Spatial distribution of fishes in hydropeaking tributaries of Lake Superior. River research and applications. 31(1):120-33. Repeats data (especially Figure 5)	Chapter 2: The objective of this study was to determine if spatial gradients in fish density and biomass exist below dams on the regulated Magpie and Michipicoten rivers. Examines spatial patterns of fish density, fish biomass and the spatial distribution of the food resources that support these fish, in the regulated Magpie and Michipicoten Rivers and in eight neighbouring natural (undammed) riv…		MEDIUM	Canada	Ontario	Dfb	1 regulated rivers: Michipicoten River; 8 unregulated (reference): Black Sturgeon, Wolf, Jackpine, Steel, Old Woman, Agawa, Batchawana, Chippewa	RIVER	Scott's Falls Dam	Scott Falls waterpower facility	HIGH	NR	PEAKING	RCA	N/A	The regulated Michipicoten river is compared to eight unregulated (undammed) neighbouring natural rivers (referred to as reference rivers) with similar physical and climatic conditiosn and little development. Sampling sites were established along gravel/cobble bars in wadeable sections of each river. Each sample site contained three 60 m^2 sample plots (figure 3). All plots were established in wa…	One intervention river (Michipicoten): 5 intervention sites - sample sites were established along gravel/cobble bars in wadeable sections of the river. The river runs through a mixture of alluvial and colluvial geomorphology, with frequency outcroppings of bedrock and expansive cobble point bars. The main channel width at sample sites was 63.8 m (range 28-93 m) with a range of velocites between 0…	NON_MAN	NR	2009, 2010	2	Fall	Samples were completed in early September 2009 and 2010	NO_HYDRO	The Michipicoten river has a flow regime altered by the Scott Falls waterpower facility. Scott Falls is a peaking facility that generates electricity in response to electricity demand. The resulting flow regime consists of daily fluctuations between the minimum and maximum flows, which contrasts with relatively steady daily flows observed in natural rivers in the region.	ShortVar_Inc	pg. 45 & Figure 2 or pg. 121 in Bond and Jones, 2017	NR	pg. 45 & Figure 2 or pg. 121 in Bond and Jones, 2017	pg. 45 & Figure 2 or pg. 121 in Bond and Jones, 2017	pg. 45 & Figure 2 or pg. 121 in Bond and Jones, 2017	NR	NR	NR
Scott's Falls Dam	ScottsFalls	1136_FHM	B	ScottsFalls_B	4	same comparator rivers (8 rivers); different intervention river (Michipicoten); different outcome (sculpin biomass); different species (sculpin species only)	Scott's Falls Dam	Bond M. 2012. "Growth and spatial distribution of fishes in hydropeaking rivers of northern Ontario". MSc thesis. Trent University, Ontario Canada.	Bond 2012	Bond M.	2012	Growth and spatial distribution of fishes in hydropeaking rivers of northern Ontario	THESIS	GL	1 supplementary material: 1237_FHM. Bond MJ, Jones NE. 2015. Spatial distribution of fishes in hydropeaking tributaries of Lake Superior. River research and applications. 31(1):120-33. Repeats data (especially Figure 5)	Chapter 2: The objective of this study was to determine if spatial gradients in fish density and biomass exist below dams on the regulated Magpie and Michipicoten rivers. Examines spatial patterns of fish density, fish biomass and the spatial distribution of the food resources that support these fish, in the regulated Magpie and Michipicoten Rivers and in eight neighbouring natural (undammed) riv…		MEDIUM	Canada	Ontario	Dfb	1 regulated rivers: Michipicoten River; 8 unregulated (reference): Black Sturgeon, Wolf, Jackpine, Steel, Old Woman, Agawa, Batchawana, Chippewa	RIVER	Scott's Falls Dam	Scott Falls waterpower facility	HIGH	NR	PEAKING	RCA	N/A	The regulated Michipicoten river is compared to eight unregulated (undammed) neighbouring natural rivers (referred to as reference rivers) with similar physical and climatic conditiosn and little development. Sampling sites were established along gravel/cobble bars in wadeable sections of each river. Each sample site contained three 60 m^2 sample plots (figure 3). All plots were established in wa…	One intervention river (Michipicoten): 5 intervention sites - sample sites were established along gravel/cobble bars in wadeable sections of the river. The river runs through a mixture of alluvial and colluvial geomorphology, with frequency outcroppings of bedrock and expansive cobble point bars. The main channel width at sample sites was 63.8 m (range 28-93 m) with a range of velocites between 0…	NON_MAN	NR	2009, 2010	2	Fall	Samples were completed in early September 2009 and 2010	NO_HYDRO	The Michipicoten river has a flow regime altered by the Scott Falls waterpower facility. Scott Falls is a peaking facility that generates electricity in response to electricity demand. The resulting flow regime consists of daily fluctuations between the minimum and maximum flows, which contrasts with relatively steady daily flows observed in natural rivers in the region.	ShortVar_Inc	pg. 45 & Figure 2 or pg. 121 in Bond and Jones, 2018	NR	pg. 45 & Figure 2 or pg. 121 in Bond and Jones, 2018	pg. 45 & Figure 2 or pg. 121 in Bond and Jones, 2018	pg. 45 & Figure 2 or pg. 121 in Bond and Jones, 2018	NR	NR	NR
Scott's Falls Dam	ScottsFalls	1136_FHM	B	ScottsFalls_B	5	same comparator rivers (8 rivers); different intervention river (Michipicoten); different outcome (species presence/absence; qualitative); all species	Scott's Falls Dam	Bond M. 2012. "Growth and spatial distribution of fishes in hydropeaking rivers of northern Ontario". MSc thesis. Trent University, Ontario Canada.	Bond 2012	Bond M.	2012	Growth and spatial distribution of fishes in hydropeaking rivers of northern Ontario	THESIS	GL		Chapter 2: The objective of this study was to determine if spatial gradients in fish density and biomass exist below dams on the regulated Magpie and Michipicoten rivers. Examines spatial patterns of fish density, fish biomass and the spatial distribution of the food resources that support these fish, in the regulated Magpie and Michipicoten Rivers and in eight neighbouring natural (undammed) riv…		MEDIUM	Canada	Ontario	Dfb	1 regulated rivers: Michipicoten River; 8 unregulated (reference): Black Sturgeon, Wolf, Jackpine, Steel, Old Woman, Agawa, Batchawana, Chippewa	RIVER	Scott's Falls Dam	Scott Falls waterpower facility	HIGH	NR	PEAKING	RCA	N/A	The regulated Michipicoten river is compared to eight unregulated (undammed) neighbouring natural rivers (referred to as reference rivers) with similar physical and climatic conditiosn and little development. Sampling sites were established along gravel/cobble bars in wadeable sections of each river. Each sample site contained three 60 m^2 sample plots (figure 3). All plots were established in wa…	One intervention river (Michipicoten): 5 intervention sites - sample sites were established along gravel/cobble bars in wadeable sections of the river. The river runs through a mixture of alluvial and colluvial geomorphology, with frequency outcroppings of bedrock and expansive cobble point bars. The main channel width at sample sites was 63.8 m (range 28-93 m) with a range of velocites between 0…	NON_MAN	NR	2009, 2010	2	Fall	Samples were completed in early September 2009 and 2010	NO_HYDRO	The Michipicoten river has a flow regime altered by the Scott Falls waterpower facility. Scott Falls is a peaking facility that generates electricity in response to electricity demand. The resulting flow regime consists of daily fluctuations between the minimum and maximum flows, which contrasts with relatively steady daily flows observed in natural rivers in the region.	ShortVar_Inc	pg. 45 & Figure 2 or pg. 121 in Bond and Jones, 2019	NR	pg. 45 & Figure 2 or pg. 121 in Bond and Jones, 2019	pg. 45 & Figure 2 or pg. 121 in Bond and Jones, 2019	pg. 45 & Figure 2 or pg. 121 in Bond and Jones, 2019	NR	NR	NR
		1136_FHM			6	Magpie; Richness		Bond M. 2012. "Growth and spatial distribution of fishes in hydropeaking rivers of northern Ontario". MSc thesis. Trent University, Ontario Canada.	Bond 2012	Bond M.	2012	Growth and spatial distribution of fishes in hydropeaking rivers of northern Ontario	THESIS		1 supplementary material: 1237_FHM. Bond MJ, Jones NE. 2015. Spatial distribution of fishes in hydropeaking tributaries of Lake Superior. River research and applications. 31(1):120-33. Repeats data (especially Figure 5)												NR
		1136_FHM			6	Michipicoten; Richness		Bond M. 2012. "Growth and spatial distribution of fishes in hydropeaking rivers of northern Ontario". MSc thesis. Trent University, Ontario Canada.	Bond 2012	Bond M.	2012	Growth and spatial distribution of fishes in hydropeaking rivers of northern Ontario	THESIS		1 supplementary material: 1237_FHM. Bond MJ, Jones NE. 2015. Spatial distribution of fishes in hydropeaking tributaries of Lake Superior. River research and applications. 31(1):120-33. Repeats data (especially Figure 5)												NR
Steephill Falls waterpower facility	SteephillFalls2	1138_FHM	A	SteephillFalls2_A	1	same species; same outcome; different valley segment (VS1); different year (2002)	Steephill Falls waterpower facility	Smokorowski K E, Metcalfe R A, Finucan S D, Jones N, Marty J, Power M, Pyrce R S, and Steele R. 2011. "Ecosystem level assessment of environmentally based flow restrictions for maintaining ecosystem integrity: A comparison of a modified peaking versus unaltered river". Ecohydrology 4(6):791-806.	Smokorowski et al. 2011	Smokorowski K E, Metcalfe R A, Finucan S D, Jones N, Marty J, Power M, Pyrce R S, and Steele R.	2011	Ecosystem level assessment of environmentally based flow restrictions for maintaining ecosystem integrity: A comparison of a modified peaking versus unaltered river	ARTICLE	CP		An evaluation of ecological conditions that existed during the baseline phase of a long-term ramping rate experiment that is ongoing and evaluates the benefit of peaking restrictions relative to an unaltered reference river. Here, we report results from a comparative analysis of hydrology, fluvial geomorphology, invertebrates, fish and food web metrics between a river altered by a hydroelectric d…		LOW	Canada	Ontario	Dfb	Magpie River, Batchawana River	RIVER	NR	Steephill Falls waterpower facility	HIGH	NR	PEAKING	CI	N/A	Two rivers located on the boreal shield were compared for this study: the experimental Magpie River, Wawa Ontario (Magpie 48 4,N, 84 44/W), with a flow regime altered by Steephilll waterpower facility (WPF) and the Batchawana River (Batchawana -47 0'N, 84 30'W) with a natural flow regime located 60 km north of Sault STe. Marie, Ontario (Figure 1a). For purposes of stratiefed random sampling, the …	Three intervention valley segments (VS): Magpie River (48 4' N, 84 44'W) has a flow regime altered by the Steephill Falls water power facility. The Magpie drains an area of ~1930 km^2 with a mean annaul flow of ~27 m^3/s observed overa a 51 - year record preceeding the operation of waterpower facilites in 1991. The watershed is predominantly bedrock with flaciofluvial deposits. VS1 is located nea…	NON_MAN	>4	2002	1	Summer	3 sampling years; Year 1 of 3. Magpie River sampled in July, Batchawana River sampled in August. Note: authors describe these years as the baseline phase of a long-term ramping rate experiment.	NO_HYDRO	Magpie River flow regime is altered by the Steephill Falls waterpower facility. The peaking WPF draws water from a depth of 10 m in the reservoir or approximately a metalimnetic draw. The maximum flow passable through the turbines is 44 m^3/s and the minimum discharge is restricted to 7.5 m^3/s. If reservoir levels exceed the rule curve for the reservoir during spring freshet, additioal water is …	ShortVar_Inc; Peakflow_Dec;Baseflow_Inc	In text (pg 792, 796, 797); Figure 2	In text (pg 792, 796, 797); Figure 2	In text (pg 792, 796, 797); Figure 2	In text (pg 792, 796, 797); Figure 2	In text (pg 792, 796, 797); Figure 2	In text (pg 792, 796, 797); Figure 2	In text (pg 792, 796, 797); Figure 2	In text (pg 792, 796, 797); Figure 2
Steephill Falls waterpower facility	SteephillFalls2	1138_FHM	A	SteephillFalls2_A	2	same species; same outcome; different valley segment (VS1); different year (2003)	Steephill Falls waterpower facility	Smokorowski K E, Metcalfe R A, Finucan S D, Jones N, Marty J, Power M, Pyrce R S, and Steele R. 2011. "Ecosystem level assessment of environmentally based flow restrictions for maintaining ecosystem integrity: A comparison of a modified peaking versus unaltered river". Ecohydrology 4(6):791-806.	Smokorowski et al. 2011	Smokorowski K E, Metcalfe R A, Finucan S D, Jones N, Marty J, Power M, Pyrce R S, and Steele R.	2011	Ecosystem level assessment of environmentally based flow restrictions for maintaining ecosystem integrity: A comparison of a modified peaking versus unaltered river	ARTICLE	CP		An evaluation of ecological conditions that existed during the baseline phase of a long-term ramping rate experiment that is ongoing and evaluates the benefit of peaking restrictions relative to an unaltered reference river. Here, we report results from a comparative analysis of hydrology, fluvial geomorphology, invertebrates, fish and food web metrics between a river altered by a hydroelectric d…		LOW	Canada	Ontario	Dfb	Magpie River, Batchawana River	RIVER	NR	Steephill Falls waterpower facility	HIGH	NR	PEAKING	CI	N/A	Two rivers located on the boreal shield were compared for this study: the experimental Magpie River, Wawa Ontario (Magpie 48 4,N, 84 44/W), with a flow regime altered by Steephilll waterpower facility (WPF) and the Batchawana River (Batchawana -47 0'N, 84 30'W) with a natural flow regime located 60 km north of Sault STe. Marie, Ontario (Figure 1a). For purposes of stratiefed random sampling, the …	Three intervention valley segments (VS): Magpie River (48 4' N, 84 44'W) has a flow regime altered by the Steephill Falls water power facility. The Magpie drains an area of ~1930 km^2 with a mean annaul flow of ~27 m^3/s observed overa a 51 - year record preceeding the operation of waterpower facilites in 1991. The watershed is predominantly bedrock with flaciofluvial deposits. VS1 is located nea…	NON_MAN	>4	2003	2	Summer	3 sampling years; Year 2 of 3. Magpie River sampled in July, Batchawana River sampled in August. Note: authors describe these years as the baseline phase of a long-term ramping rate experiment.	NO_HYDRO	Magpie River flow regime is altered by the Steephill Falls waterpower facility. The peaking WPF draws water from a depth of 10 m in the reservoir or approximately a metalimnetic draw. The maximum flow passable through the turbines is 44 m^3/s and the minimum discharge is restricted to 7.5 m^3/s. If reservoir levels exceed the rule curve for the reservoir during spring freshet, additioal water is …	ShortVar_Inc; Peakflow_Dec;Baseflow_Inc	In text (pg 792, 796, 797); Figure 2	In text (pg 792, 796, 797); Figure 2	In text (pg 792, 796, 797); Figure 2	In text (pg 792, 796, 797); Figure 2	In text (pg 792, 796, 797); Figure 2	In text (pg 792, 796, 797); Figure 2	In text (pg 792, 796, 797); Figure 2	In text (pg 792, 796, 797); Figure 2
Steephill Falls waterpower facility	SteephillFalls2	1138_FHM	A	SteephillFalls2_A	3	same species; same outcome; different valley segment (VS1); different year (2004)	Steephill Falls waterpower facility	Smokorowski K E, Metcalfe R A, Finucan S D, Jones N, Marty J, Power M, Pyrce R S, and Steele R. 2011. "Ecosystem level assessment of environmentally based flow restrictions for maintaining ecosystem integrity: A comparison of a modified peaking versus unaltered river". Ecohydrology 4(6):791-806.	Smokorowski et al. 2011	Smokorowski K E, Metcalfe R A, Finucan S D, Jones N, Marty J, Power M, Pyrce R S, and Steele R.	2011	Ecosystem level assessment of environmentally based flow restrictions for maintaining ecosystem integrity: A comparison of a modified peaking versus unaltered river	ARTICLE	CP		An evaluation of ecological conditions that existed during the baseline phase of a long-term ramping rate experiment that is ongoing and evaluates the benefit of peaking restrictions relative to an unaltered reference river. Here, we report results from a comparative analysis of hydrology, fluvial geomorphology, invertebrates, fish and food web metrics between a river altered by a hydroelectric d…		LOW	Canada	Ontario	Dfb	Magpie River, Batchawana River	RIVER	NR	Steephill Falls waterpower facility	HIGH	NR	PEAKING	CI	N/A	Two rivers located on the boreal shield were compared for this study: the experimental Magpie River, Wawa Ontario (Magpie 48 4,N, 84 44/W), with a flow regime altered by Steephilll waterpower facility (WPF) and the Batchawana River (Batchawana -47 0'N, 84 30'W) with a natural flow regime located 60 km north of Sault STe. Marie, Ontario (Figure 1a). For purposes of stratiefed random sampling, the …	Three intervention valley segments (VS): Magpie River (48 4' N, 84 44'W) has a flow regime altered by the Steephill Falls water power facility. The Magpie drains an area of ~1930 km^2 with a mean annaul flow of ~27 m^3/s observed overa a 51 - year record preceeding the operation of waterpower facilites in 1991. The watershed is predominantly bedrock with flaciofluvial deposits. VS1 is located nea…	NON_MAN	>4	2004	3	Summer	3 sampling years; Year 2 of 3. Magpie River sampled in July, Batchawana River sampled in August. Note: authors describe these years as the baseline phase of a long-term ramping rate experiment.	NO_HYDRO	Magpie River flow regime is altered by the Steephill Falls waterpower facility. The peaking WPF draws water from a depth of 10 m in the reservoir or approximately a metalimnetic draw. The maximum flow passable through the turbines is 44 m^3/s and the minimum discharge is restricted to 7.5 m^3/s. If reservoir levels exceed the rule curve for the reservoir during spring freshet, additioal water is …	ShortVar_Inc; Peakflow_Dec;Baseflow_Inc	In text (pg 792, 796, 797); Figure 2	In text (pg 792, 796, 797); Figure 2	In text (pg 792, 796, 797); Figure 2	In text (pg 792, 796, 797); Figure 2	In text (pg 792, 796, 797); Figure 2	In text (pg 792, 796, 797); Figure 2	In text (pg 792, 796, 797); Figure 2	In text (pg 792, 796, 797); Figure 2
[truncated: 3,289 more rows]
[truncated: 105 more columns]

## Sheet: Narrative Database
Study identification									Article info							Study Summary			Study location										Study design information						Timescale (FOR SPATIAL STUDY DESIGNS ONLY)				Intervention and comparator
Hydro dam/facility name (site)	Site_ID	Unique Article ID	Study ID	Study_ID	Dataset ID	Multiple row description	Site Name (Hydro Dam or Hydrofacility name)	Full Citation	Citation	Authors	Year	Title	Publication Type	Pub_Type	Supplementary Material	Objective	Project label (from study validity assessment)	Study Validity Category	Country	State/Province	Climate zone	Waterbody name	Waterbody type	Hydro dam name	Hydropower facility name	Dam size	Operational Capacity (free form)	Operational Regime	Study Design	Type of temporal comparison	Study design description (free form)	Site description (Free-form)	Study Class	Time since intervention (in years)	Sampling years	Monitoring duration (years)	Sampling season	Timescale Comment	Control site type	Intervention description	Direction of flow magnitude change (Increase/ Decrease/No change)	Treatment magnitude (location in text)	Comparator magnitude (location in text)	Treatment magnitude Minimum (m3/s)	Treatment Magnitude Maximum (m3/s)	Treatment magnitude Mid-point (m3/s)	Comparator magnitude Minimum (m3/s)	Comparator magnitude Maximum (m3/s)	Comparator magnitude Mid-point (m3/s)
[truncated: 2,690 more rows]
[truncated: 105 more columns]

## Sheet: Supplementary material
Unique Article ID	Full Citation (main article)	Supplementary Material
1109_FHM	Alabama Power Company. 2003. FERC Project No. 2407 Yates and Thurlow Biological Studies in the Tallapoosa River Below Thurlow Dam. Project License Article 406 Biological Monitoring Study.	1023_FHM. Alabama Power. 2016. Project No. 2407-111 Yates and Thurlow Biological Studies in the Tallapoosa River Below Thurlow Dam.
568_FHM	AMEC. 2014. Lower Columbia River Sculpin and Dace Life History Assessment (CLBMON-43). Year 5 Technical Report. Report Prepared for: BC Hydro, Burnaby, BC. Prepared by: AMEC Environment & Infrastructure Ltd.	564_FHM. AMEC. 2010. Lower Columbia River Sculpin and Dace Life History Assessment (CLBMON-43) - Final Report. 2009 Report.Report Prepared for: BC Hydro, Castlegar. Prepared by: AMEC Earth & Environmental Ltd.
		565_FHM. AMEC. 2011. Lower Columbia River Sculpin and Dace Life History Assessment (CLBMON-43). Year 2 Data Report. Report Prepared for: BC Hydro, Castlegar. Prepared by: AMEC Earth & Environmental Ltd.
		566_FHM. AMEC. 2012. Lower Columbia River Sculpin and Dace Life History Assessment (CLBMON-43). Year 3 Data Report. Report Prepared for: BC Hydro, Castlegar. Prepared by: AMEC Environment & Infrastructure Ltd.
		567_FHM. AMEC. 2013. Lower Columbia River Sculpin and Dace Life History Assessment (CLBMON-43). Year 4 Data Report. Report Prepared for: BC Hydro, Burnaby, BC. Prepared by: AMEC Environment & Infrastructure Ltd.
[truncated: 73 more rows]

## Sheet: Datasets Removed
Study identification								Article info								Study Summary			Study location										Study design information						Timescale (FOR SPATIAL STUDY DESIGNS ONLY)				Intervention and comparator
[truncated: 655 more rows]
[truncated: 104 more columns]

[truncated: 1 more sheets: Articles excluded]
