# Supplementary material for: How do changes in flow magnitude due to hydropower operations affect fish abundance and biomass in temperate regions? A systematic review
Source: Environ Evid. 2022 Feb 4;11:3. doi: 10.1186/s13750-021-00254-8 (PMC8813579; doi:10.1186/s13750-021-00254-8)
Supplement: Supplementary file 9 — Additional file 9. Study validity assessment results. Contains results of assessments for each article/study included in the narrative synthesis. [file 13750_2021_254_MOESM9_ESM.xlsx]

## Sheet: Study validity assessment
Question/criterion	Responses
	3_FHM	1151_FHM	1228_FHM	1120_FHM	1120_FHM	1121_FHM	1122_FHM_A	1122_FHM_B	1122_FHM_C	1124_FHM	1125_FHM	1126_FHM	1127_FHM	1127_FHM	1137_FHM	1131_FHM	1132_FHM	1133_FHM	1135_FHM	1136_FHM	1138_FHM	1153_FHM	1226_FHM	1155_FHM	1158_FHM	1160_FHM	1233_FHM	1162_FHM	1165_FHM	1165_FHM	1166_FHM	1168_FHM	1170_FHM	1170_FHM	1229_FHM	1171_FHM	1171_FHM	1171_FHM	1171_FHM	1171_FHM	1172_FHM	1230_FHM	1173_FHM	1174_FHM	1175_FHM_A	1175_FHM_B	1175_FHM_C	1176_FHM	1178_FHM_A
	Ban et al. 2019	Duan et al. 2009	Wang et al. 2014	Enders et al. 2017a	Enders et al. 2017b	Grzybkowska et al. 2017	Senay et al. 2017A	Senay et al. 2017B	Senay et al. 2017C	Rocaspana et al. 2016	Finch et al. 2016	Rutherford et al. 2016a	Avery et al. 2015a	Avery et al. 2015b	Korman et al. 2011	Bestgen et al. 2014	Nakamura 2013	Keefer et al. 2013	Riley 2012	Bond 2012	Smokorowski et al. 2011	Ovidio et al. 2008	Ovidio et al. 2004	Ugedal et al. 2008	Klimley et al. 2004	Bestgen et al. 2006	Bestgen and Crist. 2000.	Sanders 2004	Cerny et al. 2003a	Cerny et al. 2003b	Lagarrigue et al. 2002	Reyjol et al. 2001	Morsell 2000a	Morsell 2000b	Morsell and Howard 1995	Braaten 2000a	Braaten 2000b	Braaten 2000c	Braaten 2000d	Braaten 2000e	Liebig et al. 1999	Liebig et al. 1996	McKinney et al. 1999	Almodovar and Nicola 1999	Kubecka et al. 1997A	Kubecka et al. 1997 B	Kubecka et al. 1997C	Auer 1996a	Zhong and Power 1996A
Q1. Did the study consist of both temporal and spatial comparisons?	Partially	Partially	Partially	Partially	Partially	Partially	Partially	Partially	Partially	Partially	Partially	Partially	Partially	Partially	Partially	Partially	Partially	Partially	Partially	Partially	Partially	Partially	Partially	Partially	Partially	Partially	Unclear	Partially	Partially	Partially	Partially	Partially	Partially	Partially	Partially	Partially	Partially	Partially	Partially	Partially	Partially	Partially	Partially	Yes	Partially	Partially	Partially	Partially	Partially
Q2. Are experimental/observational units replicated?	Yes	No	Yes	Partially	Partially	No	Yes	Yes	Yes	Partially	Yes	Yes	Yes	Yes	Yes	No	No	No	Yes	Partially	Yes	Yes	No	Yes	No	Yes	Yes	Yes	No	No	No	No	Yes	Yes	Yes	Yes	Yes	No	Yes	No	Partially	Partially	Yes	No	Yes	Yes	No	Yes	Unclear
Q3. Are intervention and comparator sites well-matched at site selection and/or study initiation?	N/A	N/A	N/A	Partially	Partially	N/A	Partially	Partially	Partially	Yes	N/A	N/A	N/A	N/A	N/A	Unclear	Yes	Unclear	N/A	Yes	Yes	N/A	N/A	N/A	N/A	N/A	N/A	N/A	N/A	N/A	Partially	Yes	N/A	N/A	N/A	N/A	N/A	N/A	N/A	N/A	Yes	Yes	N/A	Yes	Unclear	Unclear	Unclear	N/A	Unclear
Q4. Can the intervention be clearly interpreted?	Yes	Yes	Yes	Yes	Yes	Yes	Partially	Partially	Partially	Yes	Yes	Yes	Partially	Partially	Yes	Yes	Yes	Unclear	Yes	Partially	Yes	Yes	Yes	Yes	Yes	Yes	Partially	Yes	Yes	Yes	Yes	Yes	Yes	Yes	Unclear	Yes	Yes	Yes	Yes	Partially	Yes	Yes	Yes	Partially	Partially	Partially	Partially	Yes	Yes
Q5. Was the study free of other potential confounders after sample selection/study initiation?	Yes	Yes	Yes	Yes	No	No	Yes	Yes	Yes	Yes	Yes	Yes	No	Yes	Yes	No	Yes	Yes	No	Yes	No	Yes	Unclear	Yes	No	No	No	No	No	No	No	No	No	No	Yes	No	No	No	Yes	Yes	Yes	No	Yes	Yes	No	No	No	Yes	No
Q6. Did the study use similar sampling/ measurement method(s) between intervention and comparators?	Unclear	Partially	Yes	Yes	Yes	Yes	Yes	Yes	Yes	Yes	Partially	Yes	Yes	Yes	Yes	Unclear	Partially	Partially	Yes	Yes	Yes	Yes	Yes	Yes	Yes	Yes	Yes	Yes	Yes	Partially	Yes	Yes	Partially	Yes	Yes	Yes	Yes	Yes	Yes	Yes	Yes	Yes	Yes	Yes	Partially	Partially	Yes	Yes	Unclear
# Yes	3	2	4	3	2	2	3	3	3	4	3	4	2	3	4	1	3	1	3	3	4	4	2	4	2	3	2	3	2	1	2	3	2	3	3	3	3	2	4	2	4	3	4	4	1	1	1	4	1
# Partially	1	2	1	3	3	1	3	3	3	2	2	1	2	2	1	1	2	2	1	3	1	1	1	1	1	1	1	1	1	2	2	1	2	1	1	1	1	1	1	2	2	2	1	1	3	3	2	1	1
# No	0	1	0	0	1	2	0	0	0	0	0	0	1	0	0	2	1	1	1	0	1	0	1	0	2	1	1	1	2	2	2	2	1	1	0	1	1	2	0	1	0	1	0	1	1	1	2	0	1
# Unclear	1	0	0	0	0	0	0	0	0	0	0	0	0	0	0	2	0	2	0	0	0	0	1	0	0	0	1	0	0	0	0	0	0	0	1	0	0	0	0	0	0	0	0	0	1	1	1	0	3
Overall Study Validity Category (Low, Medium, High)	Low	Low	Medium	Medium	Low	Low	Medium	Medium	Medium	Medium	Medium	Medium	Low	Medium	Medium	Low	Low	Low	Low	Medium	Low	Medium	Low	Medium	Low	Low	Low	Low	Low	Low	Low	Low	Low	Low	Low	Low	Low	Low	Medium	Low	Medium	Low	Medium	Low	Low	Low	Low	Medium	Low
[truncated: 136 more columns]

## Sheet: Criteria&definitions
Question/criterion	Response to question				Type of bias addressed
	Yes	Partially	No	Unclear
1. Did the study consist of both temporal and spatial comparisons?	BACI, RCT	INCOM-BACI, BA, CI, ALT-CI, RCA, NR	N/A as study is not eligible for inclusion based on inclusion criteria	DEF-BA or lacking sufficient information to judge	selection
2. Are experimental/observational units replicated?	≥2 independent experimental/observational units (i.e., the level of replication at which the intervention was administered/the exposure experienced). For BA designs, is there either within-year replication (fish abundance data available for at least 2 months/seasons post-intervention) or interannual replication (fish abundance data available for at least two years post-intervention).	There were at least two experimental/observ-ational units but there is a lack of independence between these units (pseudoreplication). N/A for BA designs.	No replication (i.e., <2 independent experimental/ observational units), or, for CI designs, the study had replication (either true or pseudo), but (sub)sample sites were too different to be treated as replicates (i.e., major differences in magnitude, morphology or habitat characteristics, and/or the presence of intersecting tributaries). For BA designs, fish abundance data was only available for…	Lacking sufficient information to judge	selection
3. Are intervention and comparator sites well-matched at site selection and/or study initiation?	Sites are well matched e.g.: (1) Intervention and comparator sites are well-matched (i.e., similar physical characteristics), (2) Sub-sample sites are well-matched within both intervention and comparator sites (e.g., comparator sub-sample sites are all within the free-flowing river section). N/A for BA designs (i.e., intervention/comparator at same site).	Sites are moderately matched e.g.: (1) Intervention and comparator sites are moderately matched, (2) sub-sample sites are moderately matched within intervention and/or comparator sites (e.g., comparator sub-sample sites are in free-flowing section and river/reservoir transition zones). N/A for BA designs.	Intervention and comparator sites are poorly matched. N/A for BA designs.	Lacking sufficient information to judge	selection
4. Can the intervention be clearly interpreted?	It is clear that a change to flow magnitude has occurred and quantitative data on magnitude is reported	It is clear that a change to flow magnitude has occurred but either no quantitative data on magnitude is reported, or the quantitative data is difficult to interpret (e.g., averaged across intervention and control sites within the same river)	N/A	The study compares an unregulated stream (or section of a stream) to a regulated stream (i.e., regulated via a hydro dam), or reports unspecified multiple components affecting flow (i.e., study does not report effects of components separately to isolate individual impacts of components)	selection, performance, reporting
5. Was the study free of other potential confounders after sample selection/study initiation?	No or minimal confounding factors present, including e.g.: (1) no or minimal differences in environmental conditions between intervention and comparator sites and/or time periods (e.g., unplanned human alterations, floods, droughts, time-related trends), (2) no additional experimental manipulations of other flow regime components (e.g., flow frequency, duration) at the same time as magnitude alte…	N/A	Confounding factors present that could have an impact on the outcome and these are not accounted for in analysis.	Lacking sufficient information to judge	performance
6. Did the study use similar sampling/ measurement method(s) between intervention and comparators?	Similar/consistent sampling/measurement methods are used between intervention and comparator sites and/or times (e.g., gear type, timing or size of sample areas)	Different/inconsistent sampling/ measurement methods are used between intervention and comparator sites and/or times (e.g., gear type, timing or size of sample areas)	N/A	Lacking sufficient information to judge	detection
Overall Study Validity Category
Low	Studies for which the answer is ‘no’ or ‘unclear’ to any of the questions will be classified as having low validity
Medium	Studies that are not classified as having low validity will be classified as having medium validity if any of the questions are answered as ‘partially’
High	Studies for which the answer is 'yes' to ALL the questions

## Sheet: Projects removed
Question/criterion
	1205_FHM_H	1036_FHM	1068_FHM_A	1068_FHM_A	1109_FHM	1126_FHM	1165_FHM	1176_FHM	89_FHM	246_FHM
	Robson 2013 Hb	Missouri Department of Conservation. 2019b	Southern California Edison Company. 2017Aa	Southern California Edison Company. 2017Ab	Alabama Power Company. 2003b	Rutherford et al. 2016b	Cerny et al. 2003c	Auer 1996b	Wang et al. 2019a	Burt 2013c
1. Did the study consist of both temporal and spatial comparisons?	Partially	Partially	Partially	Partially	Partially	Partially	Partially	Partially	Partially	Partially
2. Are experimental/observational units replicated?	No	No	No	Partially	Yes	No	No	Yes	Yes	Yes
3. Are intervention and comparator sites well-matched at site selection and/or study initiation?	Partially	Yes	Partially	Unclear	N/A	N/A	N/A	N/A	N/A	N/A
4. Can the intervention be clearly interpreted?	Unclear	Unclear	Unclear	No	Partially	Yes	Partially	Yes	Yes	Yes
5. Was the study free of other potential confounders after sample selection/study initiation?	Yes	Yes	Unclear	Unclear	Yes	Yes	No	Yes	No	No
6. Did the study use different sampling/ measurement method(s) between intervention and comparators?	Partially	Yes	Partially	Yes	Partially	Partially	Yes	Partially	Yes	Partially
# Yes	1	3	0	1	2	2	1	3	3	2
# Partially	3	1	3	2	3	2	2	2	1	2
# No	1	1	1	1	0	1	2	0	1	1
# Unclear	1	1	2	2	0	0	0	0	0	0
Overall Study Validity Category (Low, Medium, High)	Low	Low	Low	Low	Medium	Low	Low	Medium	Low	Low

## Sheet: Summary results
Table S1. Results of study validity assessment of the 185 projects considered, using the critical appraisal tool (see Tab: Criteria&definitions).
Criteria	Response	Projects (#)
Study Design	BACI, RCT	20
	BA, CI, ALT-CI, RCA, NR, INCOM-BACI	156
	DEF-BA or lacking sufficient information to judge	9
Replication at level of intervention	≥2 independent experimental/observational units	99
	At least 2 non-independent experimental/observational units	22
	No/unclear replication in experimental/observational units, or insufficient information to judge	64
Comparator matching*	Well matched at site selection and/or study initiation	27
	Moderately matched at site selection and/or study initiations	26
	Poorly matched at site selection/initiation, or insufficient information to judge	26
Intervention description	Clear description of change and quantitative data	92
	Clear description of change but no or unclear quantitative data	56
	Compares unregulated vs regulated streams (with no reported measure of magnitude) or reports unspecified multiple components affecting flow	37
Confounding factors	No or minimal confounding factors, or factors are accounted for appropriately	88
	N/A	---
	Present and/or not accounted for, or insufficient information to judge	97
Sampling design	Consistent in space and time	127
	Inconsistent through space and time	32
	Lacking sufficient information to judge	26
*Number of projects in this criterion is less than the total number of projects (185) because this criterion was not applicable to 106 BA projects. All other criteria sum to 185 projects.
