# Supplementary material for: How do changes in flow magnitude due to hydropower operations affect fish abundance and biomass in temperate regions? A systematic review
Source: Environ Evid. 2022 Feb 4;11:3. doi: 10.1186/s13750-021-00254-8 (PMC8813579; doi:10.1186/s13750-021-00254-8)
Supplement: Supplementary file 11 — Additional file 11. Quantitative synthesis database. Contains the coding (extracted data) for all articles/studies/datasets included in the quantitative synthesis. Includes the actual coding of all articles/studies/datasets, the calculations of effect sizes, calculations for aggregating effect sizes and a list of articles/studies/datasets not considered during quantitative meta-analysis. [file 13750_2021_254_MOESM11_ESM.xlsx]

## Sheet: Included in MA
Study Identification								Article info							Study Summary			Study location										Study design information						Timescale (FOR SPATIAL STUDY DESIGNS ONLY)				Intervention and comparator
Hydro dam/facility name (site)	Site_ID	Unique Article ID	Study ID	Study_ID	Dataset ID	Multiple row description	Full Citation	Citation	Authors	Year	Title	Publication Type	Pub_Type	Supplementary Material	Objective	Project label (from study validity assessment)	Study Validity Category	Country	State/Province	Climate zone	Waterbody name	Waterbody type	Hydro dam name	Hydropower facility name	Dam size	Operational Capacity (free form)	Operational Regime	Study Design	Type of temporal comparison	Study design description (free form)	Site description (Free-form)	Study Class	Time since intervention (in years)	Sampling years	Monitoring duration (years)	Sampling season	Timescale Comment	Control site type	Intervention description	Direction of flow magnitude change (Increase/ Decrease/No change)	Treatment magnitude (location in text)	Comparator magnitude (location in text)	Treatment magnitude Minimum (m3/s)	Treatment Magnitude Maximum (m3/s)	Treatment magnitude Mid-point (m3/s)	Comparator magnitude Minimum (m3/s)	Comparator magnitude Maximum (m3/s)	Comparator magnitude Mid-point (m3/s)	Flow magnitude period
NR	NR1	1122_FHM	A	NR1_A	1	same species, same comparator sites (14 unregulated rivers), different intervention sites (3 ROR rivers), different operational regime (RUN), different outcome (density)	Senay C, Taranu Z E, Bourque G, Macnaughton C J, Lanthier G, Harvey-Lavoie S, and Boisclair D. 2017. "Effects of river scale flow regimes and local scale habitat properties on fish community attributes". AQUATIC SCIENCES 79(1):13-26.	Senay et al. 2017	Senay C, Taranu Z E, Bourque G, Macnaughton C J, Lanthier G, Harvey-Lavoie S, and Boisclair D	2017	Effects of river scale flow regimes and local scale habitat properties on fish community attributes	ARTICLE	CP		The general goal of this study was to investigate how river flow regime and local habitat properties explain and predict fish community attributes in unregulated and regulated rivers. Our objectives were: 1) to identify the hydrological indices that best describe the flow regimes of river segments subjected to different regulation types (unregulated, run-of-the-river, storage, and peaking), and ;…		MEDIUM	Canada	Alberta, Ontario, Quebec, New Brunswick	Dfb, Dfc	14 unregulated: Aubinadong River, Batchawana River, Goulais River, Au Saumon River, Becancour River, Du Loup River, Eaton River, Noire River, Ouelle River, Castle River, Elbow River, Petit-Saguenay River, Picanoc River, Nicolet River; 3 regulated (run): Coaticook River, Du Sud River, Etchemin River	RIVER	NR	NR	UNCLEAR	NR	RUN	CI	N/A	Our objectives required the estimation of hydrological indices, local habitat properties, and fish community attributes in rivers subjected to different regulation types. First, we categorized the type of flow regulation types (unregulated, ROR, storage, peaking) associated with hydropower facilities and their respective rivers across Canada by consulting databases from the Canadian Dam Associati…	14 unregulated rivers and 3 regulated (run of river) rivers. Unregulated sites were in the Abitibi, Appalachian, Cordilleran, Laurentian, and St-Lawrence physiographic regions. Regulated sites were in the Appalachian physiographic region. Although differences between sites are sampled (in terms of 77 hydrological indices, local habitat proprtions such as water velocity or depth, and substrate com…	NON_MAN	NR	2011, 2012, 2013	3	Summer	3 years of sampling from during summer months late- June to September; Northern Hemisphere	NO_HYDRO	Flow regulation by run-of-river hydropower facilities. Although hydrologic indicies are considered, the actual flow data is not included by authors, other than in PCA (see supplemental information for list of flow indicies considered). Differentiation between regulation type was possible through a total of 15 PCF and a variety of flow components, including hourly flow variation, which is a measur…	UNSPEC	NR	NR	NR	NR	NR	NR	NR	NR	Varied: Hourly and daily flows were available between 1997 - 2009, on average for a period of 12 years which varied from 5 to 13 years.
NR	NR1	1122_FHM	A	NR1_A	2	same species, same comparator sites (14 unregulated rivers), different intervention sites (3 ROR rivers), different operational regime (RUN), different outcome (biomass)	Senay C, Taranu Z E, Bourque G, Macnaughton C J, Lanthier G, Harvey-Lavoie S, and Boisclair D. 2017. "Effects of river scale flow regimes and local scale habitat properties on fish community attributes". AQUATIC SCIENCES 79(1):13-26.	Senay et al. 2017	Senay C, Taranu Z E, Bourque G, Macnaughton C J, Lanthier G, Harvey-Lavoie S, and Boisclair D	2017	Effects of river scale flow regimes and local scale habitat properties on fish community attributes	ARTICLE	CP		The general goal of this study was to investigate how river flow regime and local habitat properties explain and predict fish community attributes in unregulated and regulated rivers. Our objectives were: 1) to identify the hydrological indices that best describe the flow regimes of river segments subjected to different regulation types (unregulated, run-of-the-river, storage, and peaking), and ;…		MEDIUM	Canada	Alberta, Ontario, Quebec, New Brunswick	Dfb, Dfc	14 unregulated: Aubinadong River, Batchawana River, Goulais River, Au Saumon River, Becancour River, Du Loup River, Eaton River, Noire River, Ouelle River, Castle River, Elbow River, Petit-Saguenay River, Picanoc River, Nicolet River; 3 regulated (run): Coaticook River, Du Sud River, Etchemin River	RIVER	NR	NR	UNCLEAR	NR	RUN	CI	N/A	Our objectives required the estimation of hydrological indices, local habitat properties, and fish community attributes in rivers subjected to different regulation types. First, we categorized the type of flow regulation types (unregulated, ROR, storage, peaking) associated with hydropower facilities and their respective rivers across Canada by consulting databases from the Canadian Dam Associati…	14 unregulated rivers and 3 regulated (run of river) rivers. Unregulated sites were in the Abitibi, Appalachian, Cordilleran, Laurentian, and St-Lawrence physiographic regions. Regulated sites were in the Appalachian physiographic region. Although differences between sites are sampled (in terms of 77 hydrological indices, local habitat proprtions such as water velocity or depth, and substrate com…	NON_MAN	NR	2011, 2012, 2013	3	Summer	3 years of sampling from during summer months late- June to September; Northern Hemisphere	NO_HYDRO	Flow regulation by run-of-river hydropower facilities. Although hydrologic indicies are considered, the actual flow data is not included by authors, other than in PCA (see supplemental information for list of flow indicies considered). Differentiation between regulation type was possible through a total of 15 PCF and a variety of flow components, including hourly flow variation, which is a measur…	UNSPEC	NR	NR	NR	NR	NR	NR	NR	NR	Varied: Hourly and daily flows were available between 1997 - 2009, on average for a period of 12 years which varied from 5 to 13 years.
NR	NR1	1122_FHM	B	NR1_B	1	same species, same comparator sites (14 unregulated rivers), different intervention sites (5 STORAGE rivers), different operational regime (STORAGE), different outcome (density)	Senay C, Taranu Z E, Bourque G, Macnaughton C J, Lanthier G, Harvey-Lavoie S, and Boisclair D. 2017. "Effects of river scale flow regimes and local scale habitat properties on fish community attributes". AQUATIC SCIENCES 79(1):13-26.	Senay et al. 2017	Senay C, Taranu Z E, Bourque G, Macnaughton C J, Lanthier G, Harvey-Lavoie S, and Boisclair D	2017	Effects of river scale flow regimes and local scale habitat properties on fish community attributes	ARTICLE	CP		The general goal of this study was to investigate how river flow regime and local habitat properties explain and predict fish community attributes in unregulated and regulated rivers. Our objectives were: 1) to identify the hydrological indices that best describe the flow regimes of river segments subjected to different regulation types (unregulated, run-of-the-river, storage, and peaking), and ;…		MEDIUM	Canada	Alberta, Ontario, Quebec, New Brunswick	Dfb, Dfc	14 unregulated: Aubinadong River, Batchawana River, Goulais River, Au Saumon River, Becancour River, Du Loup River, Eaton River, Noire River, Ouelle River, Castle River, Elbow River, Petit-Saguenay River, Picanoc River, Nicolet River; 5 regulated (storage): Dee River, Saint-Francois River, Serpentine River, Kiamika River, Waterton River	RIVER	NR	NR	UNCLEAR	NR	STORAGE	CI	N/A	Our objectives required the estimation of hydrological indices, local habitat properties, and fish community attributes in rivers subjected to different regulation types. First, we categorized the type of flow regulation types (unregulated, ROR, storage, peaking) associated with hydropower facilities and their respective rivers across Canada by consulting databases from the Canadian Dam Associati…	14 unregulated rivers and 5 regulated (storage) rivers. Unregulated sites were in the Abitibi, Appalachian, Cordilleran, Laurentian, and St-Lawrence physiographic regions. Regulated sites were in the Appalachian, Laurentian and Plains physiographic region. Although differences between sites are sampled (in terms of 77 hydrological indices, local habitat proprtions such as water velocity or depth,…	NON_MAN	NR	2011, 2012, 2013	3	Summer	3 years of sampling from during summer months late- June to September; Northern Hemisphere	NO_HYDRO	Flow regulation by run-of-river hydropower facilities. Although hydrologic indicies are considered, the actual flow data is not included by authors, other than in PCA (see supplemental information for list of flow indicies considered). Differentiation between regulation type was possible through a total of 15 PCF and a variety of flow components, including hourly flow variation, which is a measur…	UNSPEC	NR	NR	NR	NR	NR	NR	NR	NR	Varied: Hourly and daily flows were available between 1997 - 2009, on average for a period of 12 years which varied from 5 to 13 years.
NR	NR1	1122_FHM	B	NR1_B	2	same species, same comparator sites (14 unregulated rivers), different intervention sites (5 STORAGE rivers), different operational regime (STORAGE), different outcome (biomass)	Senay C, Taranu Z E, Bourque G, Macnaughton C J, Lanthier G, Harvey-Lavoie S, and Boisclair D. 2017. "Effects of river scale flow regimes and local scale habitat properties on fish community attributes". AQUATIC SCIENCES 79(1):13-26.	Senay et al. 2017	Senay C, Taranu Z E, Bourque G, Macnaughton C J, Lanthier G, Harvey-Lavoie S, and Boisclair D	2017	Effects of river scale flow regimes and local scale habitat properties on fish community attributes	ARTICLE	CP		The general goal of this study was to investigate how river flow regime and local habitat properties explain and predict fish community attributes in unregulated and regulated rivers. Our objectives were: 1) to identify the hydrological indices that best describe the flow regimes of river segments subjected to different regulation types (unregulated, run-of-the-river, storage, and peaking), and ;…		MEDIUM	Canada	Alberta, Ontario, Quebec, New Brunswick	Dfb, Dfc	14 unregulated: Aubinadong River, Batchawana River, Goulais River, Au Saumon River, Becancour River, Du Loup River, Eaton River, Noire River, Ouelle River, Castle River, Elbow River, Petit-Saguenay River, Picanoc River, Nicolet River; 5 regulated (storage): Dee River, Saint-Francois River, Serpentine River, Kiamika River, Waterton River	RIVER	NR	NR	UNCLEAR	NR	STORAGE	CI	N/A	Our objectives required the estimation of hydrological indices, local habitat properties, and fish community attributes in rivers subjected to different regulation types. First, we categorized the type of flow regulation types (unregulated, ROR, storage, peaking) associated with hydropower facilities and their respective rivers across Canada by consulting databases from the Canadian Dam Associati…	14 unregulated rivers and 5 regulated (storage) rivers. Unregulated sites were in the Abitibi, Appalachian, Cordilleran, Laurentian, and St-Lawrence physiographic regions. Regulated sites were in the Appalachian, Laurentian and Plains physiographic region. Although differences between sites are sampled (in terms of 77 hydrological indices, local habitat proprtions such as water velocity or depth,…	NON_MAN	NR	2011, 2012, 2013	3	Summer	3 years of sampling from during summer months late- June to September; Northern Hemisphere	NO_HYDRO	Flow regulation by run-of-river hydropower facilities. Although hydrologic indicies are considered, the actual flow data is not included by authors, other than in PCA (see supplemental information for list of flow indicies considered). Differentiation between regulation type was possible through a total of 15 PCF and a variety of flow components, including hourly flow variation, which is a measur…	UNSPEC	NR	NR	NR	NR	NR	NR	NR	NR	Varied: Hourly and daily flows were available between 1997 - 2009, on average for a period of 12 years which varied from 5 to 13 years.
NR	NR1	1122_FHM	C	NR1_C	1	same species, same comparator sites (14 unregulated rivers), different intervention sites (3 PEAKING rivers), different operational regime (PEAKING), different outcome (density)	Senay C, Taranu Z E, Bourque G, Macnaughton C J, Lanthier G, Harvey-Lavoie S, and Boisclair D. 2017. "Effects of river scale flow regimes and local scale habitat properties on fish community attributes". AQUATIC SCIENCES 79(1):13-26.	Senay et al. 2017	Senay C, Taranu Z E, Bourque G, Macnaughton C J, Lanthier G, Harvey-Lavoie S, and Boisclair D	2017	Effects of river scale flow regimes and local scale habitat properties on fish community attributes	ARTICLE	CP		The general goal of this study was to investigate how river flow regime and local habitat properties explain and predict fish community attributes in unregulated and regulated rivers. Our objectives were: 1) to identify the hydrological indices that best describe the flow regimes of river segments subjected to different regulation types (unregulated, run-of-the-river, storage, and peaking), and ;…		MEDIUM	Canada	Alberta, Ontario, Quebec, New Brunswick	Dfb, Dfc, ET	14 unregulated: Aubinadong River, Batchawana River, Goulais River, Au Saumon River, Becancour River, Du Loup River, Eaton River, Noire River, Ouelle River, Castle River, Elbow River, Petit-Saguenay River, Picanoc River, Nicolet River; 3 regulated (peaking): Magpie River, Mississagi River, Kananaskis River	RIVER	NR	NR	UNCLEAR	NR	PEAKING	CI	N/A	Our objectives required the estimation of hydrological indices, local habitat properties, and fish community attributes in rivers subjected to different regulation types. First, we categorized the type of flow regulation types (unregulated, ROR, storage, peaking) associated with hydropower facilities and their respective rivers across Canada by consulting databases from the Canadian Dam Associati…	14 unregulated rivers and 3 regulated (peaking) rivers. Unregulated sites were in the Abitibi, Appalachian, Cordilleran, Laurentian, and St-Lawrence physiographic regions. Regulated sites were in the Abitibi and Cordilleran physiographic region. Although differences between sites are sampled (in terms of 77 hydrological indices, local habitat proprtions such as water velocity or depth, and substr…	NON_MAN	NR	2011, 2012, 2013	3	Summer	3 years of sampling from during summer months late- June to September; Northern Hemisphere	NO_HYDRO	Flow regulation by run-of-river hydropower facilities. Although hydrologic indicies are considered, the actual flow data is not included by authors, other than in PCA (see supplemental information for list of flow indicies considered). Differentiation between regulation type was possible through a total of 15 PCF and a variety of flow components, including hourly flow variation, which is a measur…	UNSPEC	NR	NR	NR	NR	NR	NR	NR	NR	Varied: Hourly and daily flows were available between 1997 - 2009, on average for a period of 12 years which varied from 5 to 13 years.
NR	NR1	1122_FHM	C	NR1_C	2	same species, same comparator sites (14 unregulated rivers), different intervention sites (3 PEAKING rivers), different operational regime (PEAKING), different outcome (biomass)	Senay C, Taranu Z E, Bourque G, Macnaughton C J, Lanthier G, Harvey-Lavoie S, and Boisclair D. 2017. "Effects of river scale flow regimes and local scale habitat properties on fish community attributes". AQUATIC SCIENCES 79(1):13-26.	Senay et al. 2017	Senay C, Taranu Z E, Bourque G, Macnaughton C J, Lanthier G, Harvey-Lavoie S, and Boisclair D	2017	Effects of river scale flow regimes and local scale habitat properties on fish community attributes	ARTICLE	CP		The general goal of this study was to investigate how river flow regime and local habitat properties explain and predict fish community attributes in unregulated and regulated rivers. Our objectives were: 1) to identify the hydrological indices that best describe the flow regimes of river segments subjected to different regulation types (unregulated, run-of-the-river, storage, and peaking), and ;…		MEDIUM	Canada	Alberta, Ontario, Quebec, New Brunswick	Dfb, Dfc, ET	14 unregulated: Aubinadong River, Batchawana River, Goulais River, Au Saumon River, Becancour River, Du Loup River, Eaton River, Noire River, Ouelle River, Castle River, Elbow River, Petit-Saguenay River, Picanoc River, Nicolet River; 3 regulated (peaking): Magpie River, Mississagi River, Kananaskis River	RIVER	NR	NR	UNCLEAR	NR	PEAKING	CI	N/A	Our objectives required the estimation of hydrological indices, local habitat properties, and fish community attributes in rivers subjected to different regulation types. First, we categorized the type of flow regulation types (unregulated, ROR, storage, peaking) associated with hydropower facilities and their respective rivers across Canada by consulting databases from the Canadian Dam Associati…	14 unregulated rivers and 3 regulated (peaking) rivers. Unregulated sites were in the Abitibi, Appalachian, Cordilleran, Laurentian, and St-Lawrence physiographic regions. Regulated sites were in the Abitibi and Cordilleran physiographic region. Although differences between sites are sampled (in terms of 77 hydrological indices, local habitat proprtions such as water velocity or depth, and substr…	NON_MAN	NR	2011, 2012, 2013	3	Summer	3 years of sampling from during summer months late- June to September; Northern Hemisphere	NO_HYDRO	Flow regulation by run-of-river hydropower facilities. Although hydrologic indicies are considered, the actual flow data is not included by authors, other than in PCA (see supplemental information for list of flow indicies considered). Differentiation between regulation type was possible through a total of 15 PCF and a variety of flow components, including hourly flow variation, which is a measur…	UNSPEC	NR	NR	NR	NR	NR	NR	NR	NR	Varied: Hourly and daily flows were available between 1997 - 2009, on average for a period of 12 years which varied from 5 to 13 years.
Boren Dam	Boren	1124_FHM	A	Boren_A	1	same species; different outcome (DENSITY)	Rocaspana R, Aparicio E, Vinyoles D, and Palau A. 2016. "Effects of pulsed discharges from a hydropower station on summer diel feeding activity and diet of Brown trout (Salmo trutta Linnaeus, 1758) in an Iberian stream". Journal of Applied Ichthyology 32(1):190-197.	Rocaspana et al. 2016	Rocaspana R, Aparicio E, Vinyoles D, and Palau A.	2016	Effects of pulsed discharges from a hydropower station on summer diel feeding activity and diet of Brown trout (Salmo trutta Linnaeus, 1758) in an Iberian stream	ARTICLE	CP		The aim of the study was to examine the influence of hydropeaking operations on prey availability, feeding activity, diet composition, and feeding strategy of adult brown trout in an upper reach of the Noguera Pallaresa River, a Pyrenean stream of the Mediterranean Basin.		MEDIUM	Spain	NR	Cfb	Noguera Pallaresa River	RIVER	Boren Dam	Esterri-Unarre hydropower plant	VLH	NR	PEAKING	CI	N/A	The study compared a hydropeaking site 1000 m downstream from the power plant (42 36058''N; 1 7041''E) with a daily pattern of hydropeaking, with a control site 800 m upstream from the discharge point (42 37052"N; 1 7024"E). The Noguera Pallaresa River supplies the Esterri Unarre hydropower plant, which uses waters from the Boren reservoir (1098 m a.s.l) and the Unarre stream (left tributary,m me…	Except for hydrological operational conditions, other stream features were similar between the two considered sites. Water temperature regimes were also similar during the couse of the study between the control (mean: 13.6 +/-1.2 °C) and hydropeaking (mean: 15.2 +/- 2.1°C). The study area (940-970 m a.s.l.; drainage area: 321 km²) has a stony substrate with a mean slope of 1.1% and a mean stream …	NON_MAN	NR	2011	<1	Summer	Field work conducted 22-24 August 2011.	UPSTREAM	The Noguera Pallaresa River supplies the Esterri-Unarre hydropower plant, which uses waters from the Boren reservoir and the Unarre stream. During the field work (22-24 August 2011), baseflows at the control and hydropeaking sites were about 0.4 m^3/s, increasing up to 8-10 m^3/s during power operations for about 2-3 h, twice a day. Except for these hydrological operational conditions, other stre…	Peakflow_Inc; ShortVar_Inc	In text, pg 191	In text, pg 191	In text, pg 191	In text, pg 191	In text, pg 191	In text, pg 191	In text, pg 191	In text, pg 191	In text, pg 191
Boren Dam	Boren	1124_FHM	A	Boren_A	2	same species; different outcome (BIOMASS).	Rocaspana R, Aparicio E, Vinyoles D, and Palau A. 2016. "Effects of pulsed discharges from a hydropower station on summer diel feeding activity and diet of Brown trout (Salmo trutta Linnaeus, 1758) in an Iberian stream". Journal of Applied Ichthyology 32(1):190-197.	Rocaspana et al. 2016	Rocaspana R, Aparicio E, Vinyoles D, and Palau A.	2016	Effects of pulsed discharges from a hydropower station on summer diel feeding activity and diet of Brown trout (Salmo trutta Linnaeus, 1758) in an Iberian stream	ARTICLE	CP		The aim of the study was to examine the influence of hydropeaking operations on prey availability, feeding activity, diet composition, and feeding strategy of adult brown trout in an upper reach of the Noguera Pallaresa River, a Pyrenean stream of the Mediterranean Basin.		MEDIUM	Spain	NR	Cfb	Noguera Pallaresa River	RIVER	Boren Dam	Esterri-Unarre hydropower plant	VLH	NR	PEAKING	CI	N/A	The study compared a hydropeaking site 1000 m downstream from the power plant (42 36058''N; 1 7041''E) with a daily pattern of hydropeaking, with a control site 800 m upstream from the discharge point (42 37052"N; 1 7024"E). The Noguera Pallaresa River supplies the Esterri Unarre hydropower plant, which uses waters from the Boren reservoir (1098 m a.s.l) and the Unarre stream (left tributary,m me…	Except for hydrological operational conditions, other stream features were similar between the two considered sites. Water temperature regimes were also similar during the couse of the study between the control (mean: 13.6 +/-1.2 °C) and hydropeaking (mean: 15.2 +/- 2.1°C). The study area (940-970 m a.s.l.; drainage area: 321 km²) has a stony substrate with a mean slope of 1.1% and a mean stream …	NON_MAN	NR	2011	<1	Summer	Field work conducted 22-24 August 2011.	UPSTREAM	The Noguera Pallaresa River supplies the Esterri-Unarre hydropower plant, which uses waters from the Boren reservoir and the Unarre stream. During the field work (22-24 August 2011), baseflows at the control and hydropeaking sites were about 0.4 m^3/s, increasing up to 8-10 m^3/s during power operations for about 2-3 h, twice a day. Except for these hydrological operational conditions, other stre…	Peakflow_Inc; ShortVar_Inc	In text, pg 191	In text, pg 191	In text, pg 191	In text, pg 191	In text, pg 191	In text, pg 191	In text, pg 191	In text, pg 191	In text, pg 191
NR	SteephillFalls2	1138_FHM	A	SteephillFalls2_A		same species; same outcome; different valley segment (VS1, VS3,VS4 ); different year (2002)	Smokorowski K E, Metcalfe R A, Finucan S D, Jones N, Marty J, Power M, Pyrce R S, and Steele R. 2011. "Ecosystem level assessment of environmentally based flow restrictions for maintaining ecosystem integrity: A comparison of a modified peaking versus unaltered river". Ecohydrology 4(6):791-806.	Smokorowski et al. 2011	Smokorowski K E, Metcalfe R A, Finucan S D, Jones N, Marty J, Power M, Pyrce R S, and Steele R.	2011	Ecosystem level assessment of environmentally based flow restrictions for maintaining ecosystem integrity: A comparison of a modified peaking versus unaltered river	ARTICLE	CP		An evaluation of ecological conditions that existed during the baseline phase of a long-term ramping rate experiment that is ongoing and evaluates the benefit of peaking restrictions relative to an unaltered reference river. Here, we report results from a comparative analysis of hydrology, fluvial geomorphology, invertebrates, fish and food web metrics between a river altered by a hydroelectric d…		LOW	Canada	Ontario	Dfb	Magpie River, Batchawana River	RIVER	NR	Steephill Falls waterpower facility	HIGH	NR	PEAKING	CI	N/A	Two rivers located on the boreal shield were compared for this study: the experimental Magpie River, Wawa Ontario (Magpie 48 4,N, 84 44/W), with a flow regime altered by Steephilll waterpower facility (WPF) and the Batchawana River (Batchawana -47 0'N, 84 30'W) with a natural flow regime located 60 km north of Sault STe. Marie, Ontario (Figure 1a). For purposes of stratiefed random sampling, the …	Three intervention valley segments (VS): Magpie River (48 4' N, 84 44'W) has a flow regime altered by the Steephill Falls water power facility. The Magpie drains an area of ~1930 km^2 with a mean annaul flow of ~27 m^3/s observed overa a 51 - year record preceeding the operation of waterpower facilites in 1991. The watershed is predominantly bedrock with flaciofluvial deposits. VS1 is located nea…	NON_MAN	>4	2002	1	Summer	3 sampling years; Year 1 of 3. Magpie River sampled in July, Batchawana River sampled in August. Note: authors describe these years as the baseline phase of a long-term ramping rate experiment.	NO_HYDRO	Magpie River flow regime is altered by the Steephill Falls waterpower facility. The peaking WPF draws water from a depth of 10 m in the reservoir or approximately a metalimnetic draw. The maximum flow passable through the turbines is 44 m^3/s and the minimum discharge is restricted to 7.5 m^3/s. If reservoir levels exceed the rule curve for the reservoir during spring freshet, additioal water is …	ShortVar_Inc; Peakflow_Dec;Baseflow_Inc	In text (pg 792, 796, 797); Figure 2	In text (pg 792, 796, 797); Figure 2	In text (pg 792, 796, 797); Figure 2	In text (pg 792, 796, 797); Figure 2	In text (pg 792, 796, 797); Figure 2	In text (pg 792, 796, 797); Figure 2	In text (pg 792, 796, 797); Figure 2	In text (pg 792, 796, 797); Figure 2	In text (pg 792, 796, 797); Figure 2
NR	SteephillFalls2	1138_FHM	A	SteephillFalls2_A		same species; same outcome; different valley segment (VS1, VS3, VS4); different year (2003)	Smokorowski K E, Metcalfe R A, Finucan S D, Jones N, Marty J, Power M, Pyrce R S, and Steele R. 2011. "Ecosystem level assessment of environmentally based flow restrictions for maintaining ecosystem integrity: A comparison of a modified peaking versus unaltered river". Ecohydrology 4(6):791-806.	Smokorowski et al. 2011	Smokorowski K E, Metcalfe R A, Finucan S D, Jones N, Marty J, Power M, Pyrce R S, and Steele R.	2011	Ecosystem level assessment of environmentally based flow restrictions for maintaining ecosystem integrity: A comparison of a modified peaking versus unaltered river	ARTICLE	CP		An evaluation of ecological conditions that existed during the baseline phase of a long-term ramping rate experiment that is ongoing and evaluates the benefit of peaking restrictions relative to an unaltered reference river. Here, we report results from a comparative analysis of hydrology, fluvial geomorphology, invertebrates, fish and food web metrics between a river altered by a hydroelectric d…		LOW	Canada	Ontario	Dfb	Magpie River, Batchawana River	RIVER	NR	Steephill Falls waterpower facility	HIGH	NR	PEAKING	CI	N/A	Two rivers located on the boreal shield were compared for this study: the experimental Magpie River, Wawa Ontario (Magpie 48 4,N, 84 44/W), with a flow regime altered by Steephilll waterpower facility (WPF) and the Batchawana River (Batchawana -47 0'N, 84 30'W) with a natural flow regime located 60 km north of Sault STe. Marie, Ontario (Figure 1a). For purposes of stratiefed random sampling, the …	Three intervention valley segments (VS): Magpie River (48 4' N, 84 44'W) has a flow regime altered by the Steephill Falls water power facility. The Magpie drains an area of ~1930 km^2 with a mean annaul flow of ~27 m^3/s observed overa a 51 - year record preceeding the operation of waterpower facilites in 1991. The watershed is predominantly bedrock with flaciofluvial deposits. VS1 is located nea…	NON_MAN	>4	2003	2	Summer	3 sampling years; Year 2 of 3. Magpie River sampled in July, Batchawana River sampled in August. Note: authors describe these years as the baseline phase of a long-term ramping rate experiment.	NO_HYDRO	Magpie River flow regime is altered by the Steephill Falls waterpower facility. The peaking WPF draws water from a depth of 10 m in the reservoir or approximately a metalimnetic draw. The maximum flow passable through the turbines is 44 m^3/s and the minimum discharge is restricted to 7.5 m^3/s. If reservoir levels exceed the rule curve for the reservoir during spring freshet, additioal water is …	ShortVar_Inc; Peakflow_Dec;Baseflow_Inc	In text (pg 792, 796, 797); Figure 2	In text (pg 792, 796, 797); Figure 2	In text (pg 792, 796, 797); Figure 2	In text (pg 792, 796, 797); Figure 2	In text (pg 792, 796, 797); Figure 2	In text (pg 792, 796, 797); Figure 2	In text (pg 792, 796, 797); Figure 2	In text (pg 792, 796, 797); Figure 2	In text (pg 792, 796, 797); Figure 2
NR	SteephillFalls2	1138_FHM	A	SteephillFalls2_A		same species; same outcome; different valley segment (VS1, VS3, VS4); different year (2004)	Smokorowski K E, Metcalfe R A, Finucan S D, Jones N, Marty J, Power M, Pyrce R S, and Steele R. 2011. "Ecosystem level assessment of environmentally based flow restrictions for maintaining ecosystem integrity: A comparison of a modified peaking versus unaltered river". Ecohydrology 4(6):791-806.	Smokorowski et al. 2011	Smokorowski K E, Metcalfe R A, Finucan S D, Jones N, Marty J, Power M, Pyrce R S, and Steele R.	2011	Ecosystem level assessment of environmentally based flow restrictions for maintaining ecosystem integrity: A comparison of a modified peaking versus unaltered river	ARTICLE	CP		An evaluation of ecological conditions that existed during the baseline phase of a long-term ramping rate experiment that is ongoing and evaluates the benefit of peaking restrictions relative to an unaltered reference river. Here, we report results from a comparative analysis of hydrology, fluvial geomorphology, invertebrates, fish and food web metrics between a river altered by a hydroelectric d…		LOW	Canada	Ontario	Dfb	Magpie River, Batchawana River	RIVER	NR	Steephill Falls waterpower facility	HIGH	NR	PEAKING	CI	N/A	Two rivers located on the boreal shield were compared for this study: the experimental Magpie River, Wawa Ontario (Magpie 48 4,N, 84 44/W), with a flow regime altered by Steephilll waterpower facility (WPF) and the Batchawana River (Batchawana -47 0'N, 84 30'W) with a natural flow regime located 60 km north of Sault STe. Marie, Ontario (Figure 1a). For purposes of stratiefed random sampling, the …	Three intervention valley segments (VS): Magpie River (48 4' N, 84 44'W) has a flow regime altered by the Steephill Falls water power facility. The Magpie drains an area of ~1930 km^2 with a mean annaul flow of ~27 m^3/s observed overa a 51 - year record preceeding the operation of waterpower facilites in 1991. The watershed is predominantly bedrock with flaciofluvial deposits. VS1 is located nea…	NON_MAN	>4	2004	3	Summer	3 sampling years; Year 2 of 3. Magpie River sampled in July, Batchawana River sampled in August. Note: authors describe these years as the baseline phase of a long-term ramping rate experiment.	NO_HYDRO	Magpie River flow regime is altered by the Steephill Falls waterpower facility. The peaking WPF draws water from a depth of 10 m in the reservoir or approximately a metalimnetic draw. The maximum flow passable through the turbines is 44 m^3/s and the minimum discharge is restricted to 7.5 m^3/s. If reservoir levels exceed the rule curve for the reservoir during spring freshet, additioal water is …	ShortVar_Inc; Peakflow_Dec;Baseflow_Inc	In text (pg 792, 796, 797); Figure 2	In text (pg 792, 796, 797); Figure 2	In text (pg 792, 796, 797); Figure 2	In text (pg 792, 796, 797); Figure 2	In text (pg 792, 796, 797); Figure 2	In text (pg 792, 796, 797); Figure 2	In text (pg 792, 796, 797); Figure 2	In text (pg 792, 796, 797); Figure 2	In text (pg 792, 796, 797); Figure 2
NR	NR2	1175_FHM	A	NR2_A	1	same outcome (biomass); different flow regime (Unclear); different sites (19 comparator and 19 intervention sites); different year (unknown study length); some data from other studies	Kubecka J, Matena J, and Hartvich P. 1997. "Adverse ecological effects of small hydropower stations in the Czech Republic .1. Bypass plants". REGULATED RIVERS-RESEARCH & MANAGEMENT 13(2):101-113.	Kubecka et al. 1997	Kubecka J, Matena J, and Hartvich P	1997	Adverse ecological effects of small hydropower stations in the Czech Republic .1. Bypass plants	ARTICLE	CP	1 supplementary material: 1182_FHM. Lusk S, Halacka K, and Luskova V. 1995. "Influence of small hydroelectric power-stations on fish communities in streams". ZIVOCISNA VYROBA 40(8):363-367. Data for Skripina and Hlouskv is from this article.	Examines the adverse effects of small hydropower stations on fish. Several research programmes to assess the negative impacts of SHPSs on water organisms have been started and this paper provides the first of a series of results on a rather distinct group of SHPSs.		LOW	Czech Republic	NR	Cfb	Sušký b., Malše, Mačický, Hodslavský b. Křemžský, Oslava, Teplá Vltava, Spůlka, Tichá Orlice, Moravice, Mže, Bystřice, L'ubochniankan, Blanice	RIVER	NR	Zatonske Dcory, Nazidla, Benedikt, Riv. Km 0.35, Riv. Km 0.7, Plach, Cizek, Buzek, Hlouskuv Ml., Frantiskov, Polka, Onsovice, Riv. Km 73.5, Mladkov, Mala Moravka, [unk], [unk], L'ubochna, Blanice	VLH	Fifteen localities with operating SHPSs were surveyed during the current study (SHPSs are defined as those with a production of less than 10MW of power; most of them producing less than 100KW)	UNCLEAR	CI	N/A	Fifteen locations with operating SHPSs were surveyed during the current study (SHPSs are defined as those with a production of less than 10 MW of power; most of them producing less than 100 KW, Lusk et al. 1995). All of them are listed in Table I and Figure 1, together with eight examples described in the literature [mostly in Czech] and used for comparisons (not all information is available for …	19 RDS sections (intervention sites) compared to 19 natural sections (comparator sites). The authors state that a total of 23 intervention sites and 23 comparator sites were considered by this study, but four hydropower facilities are peaking systems, and are compared seperately. It is unclear if only one spatial survey per site was considered, so this is the minimum assumed number of sites. Not …	NON_MAN	NR	NR	NR	NR	Sampling period is not stated, but will differ between this study and the other studies included (unable to obtain those studies because of language)	UP+DOWNSTREAM	Small hydropower stations have altered the discharge in "reduced discharge sections" (RDS) in comparison to natural sections. Most power stations were built on the sites of former water mills, saw mills, iron mills and similar installations. The water discharge of the stream is diverted between the original river course and a new channel, the diverting channel, which is artificially built in most…	AvgDischarge_Dec	UNCLEAR	UNCLEAR	NR	NR	NR	NR	NR	NR	NR
NR	NR2	1175_FHM	B	NR2_B	1	same outcome (biomass); different flow regime (Peaking hydropower); different sites (4 comparator and 4 intervention sites); different year (unknown study length); some data from other studies	Kubecka J, Matena J, and Hartvich P. 1997. "Adverse ecological effects of small hydropower stations in the Czech Republic .1. Bypass plants". REGULATED RIVERS-RESEARCH & MANAGEMENT 13(2):101-113.	Kubecka et al. 1997	Kubecka J, Matena J, and Hartvich P	1997	Adverse ecological effects of small hydropower stations in the Czech Republic .1. Bypass plants	ARTICLE	CP	1 supplementary material: 1182_FHM. Lusk S, Halacka K, and Luskova V. 1995. "Influence of small hydroelectric power-stations on fish communities in streams". ZIVOCISNA VYROBA 40(8):363-367. Data for Skripina and Hlouskv is from this article.	Examines the adverse effects of small hydropower stations on fish. Several research programmes to assess the negative impacts of SHPSs on water organisms have been started and this paper provides the first of a series of results on a rather distinct group of SHPSs.		LOW	Czech Republic	NR	Cfb	Černá, Oslava, Zubčický b.	RIVER	NR	Hradiste, C.udoli, Skripina, Pflegeruv mlyn	VLH	Fifteen localities with operating SHPSs were surveyed during the current study (SHPSs are defined as those with a production of less than 10MW of power; most of them producing less than 100KW)	PEAKING	CI	N/A	Fifteen locations with operating SHPSs were surveyed during the current study (SHPSs are defined as those with a production of less than 10 MW of power; most of them producing less than 100 KW, Lusk et al. 1995). All of them are listed in Table I and Figure 1, together with eight examples described in the literature [mostly in Czech] and used for comparisons (not all information is available for …	4 RDS sections (intervention sites) compared to 4 natural sections (comparator sites). The authors state that a total of 23 intervention sites and 23 comparator sites were considered by this study, but four hydropower facilities are peaking systems, and are compared seperately from the rest of the hydropower facilities. It is unclear if only one spatial survey per site was considered, so this is …	NON_MAN	NR	NR	NR	NR	Sampling period is not stated, but will differ between this study and the other studies included (unable to obtain those studies because of language)	UP+DOWNSTREAM	Small hydropower stations have altered the discharge in "reduced discharge sections" (RDS) in comparison to natural sections. Most power stations were built on the sites of former water mills, saw mills, iron mills and similar installations. The water discharge of the stream is diverted between the original river course and a new channel, the diverting channel, which is artificially built in most…	AvgDischarge_Dec	UNCLEAR	UNCLEAR	NR	NR	NR	NR	NR	NR	NR
New England Power #2, Gardner Falls, New England Power #3, New England Power #4	Deerfield	1194_FHM	A	Deerfield_A	1	same rivers (pseudoreplication), different outcome (density), different species (9 species group: SSGUILD (smallmouth bass, small rock bass, bluegill, pumpkinseed, fallfish, blacknose dace, mimic shiner, tessellated darter, small white sucker)/SS Habitat) - See Table 4	Bain MB. 1985. "Fish community structure in rivers with natural and modified daily flow regimes". PhD thesis. University of Massachusetts Amherst, Massachusetts USA.	Bain 1985	Bain MB.	1985	Fish community structure in rivers with natural and modified daily flow regimes	THESIS	GL	1 supplementary material: 1239_FHM. Bain M B, Finn J T, and Booke H E. 1988. "Streamflow regulation and fish community structure". Ecology 69(2):382-392. Identified during the systematic map.	Evaluated the effect of artificial streamflow fluctuations on stream fish communities by comparing fish densities, in species and habitat groups, between two rivers differing in daily flow regime: one with a natural flow, and one with highly regulated flow. The specific objectives were (1) to developed a set of macrodescriptors appropriate for examining the relationship between fish and habitat, …	Bain 1985a	MEDIUM	USA	Vermont; Massachusetts	Dfb	West River (unregulated), Deerfield River (regulated)	RIVER	New England Power #2, Gardner Falls, New England Power #3, New England Power #4	NR	LOW	NR	PEAKING	CI	N/A	This study was conducted on the lower segments of two fifth-order tributaries of the Connecticut River. The West River, in southern Vermont, is an unregulated stream. The Deerfield River, in western Massachusetts, has an artificial flow regime. Four study sites (81-231 m long) were selected along each study reach in each stream to represent river hab- itat in the vicinity. At each site, six perma…	1 comparator study reach (Sites 1-4 on the West River): An unregulated stream with a mean annual discharge of 29 m^3/s and a basin area of 1092 km^2 at the study reach 2.8 - 10.5 km pstream from the mouth [42 52' N, 72 33' W]. 1 intervnetion study reach (Sites 1-4 o the Deerfield River): A regulated stream with an artificial flow regime with a mean annual discharge of 41 m^3/s and a basin area of…	NON_MAN	NR	1982, 1983	2	Fall, Summer	2 years of sampling. Each study sites were sampled once during each of four periods: 6-22 October 1982 and 1983, 30 June-30 July 1983, and 14-23 August 1983, and the four West River sites were also sampled once between 21 July and 15 August 1982.	NO_HYDRO	The Deer field Rier, in western Massachusetts has an artificial flow reimge with a mean annual discharge of 41 m^3/s; short term flow regulation has been extreme for the last 50 years. Flow fluctuations on the Deerfield River occurred frequently (several times daily) and varied greatly in amplitude. They were caused by unpredictable and vari- able-volume water releases. Flows fluctuate throughout…	ShortVar_Inc; Peakflow_Inc	Figure 1 (sup mat)	Figure 1 (sup mat)	Figure 1 (sup mat)	Figure 1 (sup mat)	Figure 1 (sup mat)	Figure 1 (sup mat)	Figure 1 (sup mat)	Figure 1 (sup mat)	Figure 1 (sup mat)
New England Power #2, Gardner Falls, New England Power #3, New England Power #4	Deerfield	1194_FHM	A	Deerfield_A	2	same rivers (pseudoreplication), different outcome (density), different species group (9 species group: SSGUILD (smallmouth bass, small rock bass, bluegill, pumpkinseed, fallfish, blacknose dace, mimic shiner, tessellated darter, small white sucker)/DF Habitat) - See table 4	Bain MB. 1985. "Fish community structure in rivers with natural and modified daily flow regimes". PhD thesis. University of Massachusetts Amherst, Massachusetts USA.	Bain 1985	Bain MB.	1985	Fish community structure in rivers with natural and modified daily flow regimes	THESIS	GL	1 supplementary material: 1239_FHM. Bain M B, Finn J T, and Booke H E. 1988. "Streamflow regulation and fish community structure". Ecology 69(2):382-392. Identified during the systematic map.	Evaluated the effect of artificial streamflow fluctuations on stream fish communities by comparing fish densities, in species and habitat groups, between two rivers differing in daily flow regime: one with a natural flow, and one with highly regulated flow. The specific objectives were (1) to developed a set of macrodescriptors appropriate for examining the relationship between fish and habitat, …	Bain 1985a	MEDIUM	USA	Vermont; Massachusetts	Dfb	West River (unregulated), Deerfield River (regulated)	RIVER	New England Power #2, Gardner Falls, New England Power #3, New England Power #4	NR	LOW	NR	PEAKING	CI	N/A	This study was conducted on the lower segments of two fifth-order tributaries of the Connecticut River. The West River, in southern Vermont, is an unregulated stream. The Deerfield River, in western Massachusetts, has an artificial flow regime. Four study sites (81-231 m long) were selected along each study reach in each stream to represent river hab- itat in the vicinity. At each site, six perma…	1 comparator study reach (Sites 1-4 on the West River): An unregulated stream with a mean annual discharge of 29 m^3/s and a basin area of 1092 km^2 at the study reach 2.8 - 10.5 km pstream from the mouth [42 52' N, 72 33' W]. 1 intervnetion study reach (Sites 1-4 o the Deerfield River): A regulated stream with an artificial flow regime with a mean annual discharge of 41 m^3/s and a basin area of…	NON_MAN	NR	1982, 1983	2	Fall, Summer	2 years of sampling. Each study sites were sampled once during each of four periods: 6-22 October 1982 and 1983, 30 June-30 July 1983, and 14-23 August 1983, and the four West River sites were also sampled once between 21 July and 15 August 1982.	NO_HYDRO	The Deer field Rier, in western Massachusetts has an artificial flow reimge with a mean annual discharge of 41 m^3/s; short term flow regulation has been extreme for the last 50 years. Flow fluctuations on the Deerfield River occurred frequently (several times daily) and varied greatly in amplitude. They were caused by unpredictable and vari- able-volume water releases. Flows fluctuate throughout…	ShortVar_Inc; Peakflow_Inc	Figure 1 (sup mat)	Figure 1 (sup mat)	Figure 1 (sup mat)	Figure 1 (sup mat)	Figure 1 (sup mat)	Figure 1 (sup mat)	Figure 1 (sup mat)	Figure 1 (sup mat)	Figure 1 (sup mat)
New England Power #2, Gardner Falls, New England Power #3, New England Power #4	Deerfield	1194_FHM	A	Deerfield_A	3	same rivers (pseudoreplication), different outcome (density), different species (4 species group: non-SSGUILD - (large rock bass, longnose dace, largemouth bass, large white sucker)/SS Habitat) - see table 4	Bain MB. 1985. "Fish community structure in rivers with natural and modified daily flow regimes". PhD thesis. University of Massachusetts Amherst, Massachusetts USA.	Bain 1985	Bain MB.	1985	Fish community structure in rivers with natural and modified daily flow regimes	THESIS	GL	1 supplementary material: 1239_FHM. Bain M B, Finn J T, and Booke H E. 1988. "Streamflow regulation and fish community structure". Ecology 69(2):382-392. Identified during the systematic map.	Evaluated the effect of artificial streamflow fluctuations on stream fish communities by comparing fish densities, in species and habitat groups, between two rivers differing in daily flow regime: one with a natural flow, and one with highly regulated flow. The specific objectives were (1) to developed a set of macrodescriptors appropriate for examining the relationship between fish and habitat, …	Bain 1985a	MEDIUM	USA	Vermont; Massachusetts	Dfb	West River (unregulated), Deerfield River (regulated)	RIVER	New England Power #2, Gardner Falls, New England Power #3, New England Power #4	NR	LOW	NR	PEAKING	CI	N/A	This study was conducted on the lower segments of two fifth-order tributaries of the Connecticut River. The West River, in southern Vermont, is an unregulated stream. The Deerfield River, in western Massachusetts, has an artificial flow regime. Four study sites (81-231 m long) were selected along each study reach in each stream to represent river hab- itat in the vicinity. At each site, six perma…	1 comparator study reach (Sites 1-4 on the West River): An unregulated stream with a mean annual discharge of 29 m^3/s and a basin area of 1092 km^2 at the study reach 2.8 - 10.5 km pstream from the mouth [42 52' N, 72 33' W]. 1 intervnetion study reach (Sites 1-4 o the Deerfield River): A regulated stream with an artificial flow regime with a mean annual discharge of 41 m^3/s and a basin area of…	NON_MAN	NR	1982, 1983	2	Fall, Summer	2 years of sampling. Each study sites were sampled once during each of four periods: 6-22 October 1982 and 1983, 30 June-30 July 1983, and 14-23 August 1983, and the four West River sites were also sampled once between 21 July and 15 August 1982.	NO_HYDRO	The Deer field Rier, in western Massachusetts has an artificial flow reimge with a mean annual discharge of 41 m^3/s; short term flow regulation has been extreme for the last 50 years. Flow fluctuations on the Deerfield River occurred frequently (several times daily) and varied greatly in amplitude. They were caused by unpredictable and vari- able-volume water releases. Flows fluctuate throughout…	ShortVar_Inc; Peakflow_Inc	Figure 1 (sup mat)	Figure 1 (sup mat)	Figure 1 (sup mat)	Figure 1 (sup mat)	Figure 1 (sup mat)	Figure 1 (sup mat)	Figure 1 (sup mat)	Figure 1 (sup mat)	Figure 1 (sup mat)
New England Power #2, Gardner Falls, New England Power #3, New England Power #4	Deerfield	1194_FHM	A	Deerfield_A	4	same rivers (pseudoreplication), different outcome (density), different species (4 species group: non-SSGUILD - (large rock bass, longnose dace, largemouth bass, large white sucker)/DF Habitat) - see table 4	Bain MB. 1985. "Fish community structure in rivers with natural and modified daily flow regimes". PhD thesis. University of Massachusetts Amherst, Massachusetts USA.	Bain 1985	Bain MB.	1985	Fish community structure in rivers with natural and modified daily flow regimes	THESIS	GL	1 supplementary material: 1239_FHM. Bain M B, Finn J T, and Booke H E. 1988. "Streamflow regulation and fish community structure". Ecology 69(2):382-392. Identified during the systematic map.	Evaluated the effect of artificial streamflow fluctuations on stream fish communities by comparing fish densities, in species and habitat groups, between two rivers differing in daily flow regime: one with a natural flow, and one with highly regulated flow. The specific objectives were (1) to developed a set of macrodescriptors appropriate for examining the relationship between fish and habitat, …	Bain 1985a	MEDIUM	USA	Vermont; Massachusetts	Dfb	West River (unregulated), Deerfield River (regulated)	RIVER	New England Power #2, Gardner Falls, New England Power #3, New England Power #4	NR	LOW	NR	PEAKING	CI	N/A	This study was conducted on the lower segments of two fifth-order tributaries of the Connecticut River. The West River, in southern Vermont, is an unregulated stream. The Deerfield River, in western Massachusetts, has an artificial flow regime. Four study sites (81-231 m long) were selected along each study reach in each stream to represent river hab- itat in the vicinity. At each site, six perma…	1 comparator study reach (Sites 1-4 on the West River): An unregulated stream with a mean annual discharge of 29 m^3/s and a basin area of 1092 km^2 at the study reach 2.8 - 10.5 km pstream from the mouth [42 52' N, 72 33' W]. 1 intervnetion study reach (Sites 1-4 o the Deerfield River): A regulated stream with an artificial flow regime with a mean annual discharge of 41 m^3/s and a basin area of…	NON_MAN	NR	1982, 1983	2	Fall, Summer	2 years of sampling. Each study sites were sampled once during each of four periods: 6-22 October 1982 and 1983, 30 June-30 July 1983, and 14-23 August 1983, and the four West River sites were also sampled once between 21 July and 15 August 1982.	NO_HYDRO	The Deer field Rier, in western Massachusetts has an artificial flow reimge with a mean annual discharge of 41 m^3/s; short term flow regulation has been extreme for the last 50 years. Flow fluctuations on the Deerfield River occurred frequently (several times daily) and varied greatly in amplitude. They were caused by unpredictable and vari- able-volume water releases. Flows fluctuate throughout…	ShortVar_Inc; Peakflow_Inc	Figure 1 (sup mat)	Figure 1 (sup mat)	Figure 1 (sup mat)	Figure 1 (sup mat)	Figure 1 (sup mat)	Figure 1 (sup mat)	Figure 1 (sup mat)	Figure 1 (sup mat)	Figure 1 (sup mat)
NR	NR3	1202_FHM	A	NR3_A	1	same species, same comparator sites (15 unregulated rivers), different intervention sites (5 Run of the river rivers), different operational regime (RUN), different outcome (DENSITY)	Guenard Guillaume, Lanthier Gabriel, Harvey-Lavoie Simonne, Macnaughton Camille J, Senay Caroline, Lapointe Michel, Legendre Pierre, and Boisclair Daniel. 2016. "A spatially-explicit assessment of the fish population response to flow management in a heterogeneous landscape". ECOSPHERE 7(5): 1 -13.	Guenard et al. 2016	Guenard Guillaume, Lanthier Gabriel, Harvey-Lavoie Simonne, Macnaughton Camille J, Senay Caroline, Lapointe Michel, Legendre Pierre, and Boisclair Daniel.	2016	A spatially-explicit assessment of the fish population response to flow management in a heterogeneous landscape	ARTICLE	CP		The goal of this study is to quantify the effect of different flow management strategies (i.e., RR, ST, PE) on fish count density, biomass density and species richness. Observed fish responses were compared with spatially-explicit predictions obtained for unregulated sites to assess the effect of flow regulation.		LOW	Canada	Alberta, Ontario, New Brunswick, Quebec	Dfc, Dfb,	Unregulated rivers: Elbow, Castle, Batchawana, Goulais, Aubinadong, Picanoc, Noire, Nicolet, Eaton, Bécancour, Au Saumon, Petit-Saguenay, Ouelle, du Loup, Gulquac; Run-of-the-river: Sainte-Anne, Coaticook, Etchemin, du Sud, St-Jean	RIVER	NR	NR	UNCLEAR	NR	RUN	CI	N/A	Authors examine differences in fish outcomes between regulated (run-of-the-river, storage, hydropeaking) and unregulated rivers without dams. A total of 15 unregulated rivers and 13 regulated rivers were considered, and a total of 513 unregulated river sites and 428 regulated river sites were compared. Rivers were grouped with others of similar opperational regimes and compared to unregulated riv…	28 rivers, 15 unregulated and 13 regulated. For each comparison, only one type of flow management regime is compared to the unregulated rivers (i.e., unregulated vs run-of-river, unregulated vs storage, or unregulated vs peaking). All of these rivers are located in Canada and ares spread among four Canadian provinces: Alberta, Ontario, New-Brunswick, and Quebec. There were 5 rivers that were run-…	NON_MAN	NR	2011 - 2013 (June, July, August)	3	Summer	No information about when the intervention stated in this rivers, but appears that the intervention is on-going.	NO_HYDRO	Flow is modified by the presence of "run-of-the-river (RR)" dams. Dams with small water storage (i.e., a few hours or days worth of flow) are categorized as RR. The 95th percentile hourly rate of flow increase or decrease (short term variation in magntidue) was between 0.5 and 3.3 m^3/s (Table 1)for the 5 run of the river systems considered. The authors consider the impact of flow management stra…	UNSPEC	pg. 2, Table 1	pg. 2, Table 1	pg. 2, Table 1	pg. 2, Table 1	pg. 2, Table 1	pg. 2, Table 1	pg. 2, Table 1	pg. 2, Table 1	pg. 2, Table 1
NR	NR3	1202_FHM	A	NR3_A	2	same species, same comparator sites (15 unregulated rivers), different intervention sites (5 Run of the river rivers), different operational regime (RUN), different outcome (BIOMASS)	Guenard Guillaume, Lanthier Gabriel, Harvey-Lavoie Simonne, Macnaughton Camille J, Senay Caroline, Lapointe Michel, Legendre Pierre, and Boisclair Daniel. 2016. "A spatially-explicit assessment of the fish population response to flow management in a heterogeneous landscape". ECOSPHERE 7(5): 1 -13.	Guenard et al. 2016	Guenard Guillaume, Lanthier Gabriel, Harvey-Lavoie Simonne, Macnaughton Camille J, Senay Caroline, Lapointe Michel, Legendre Pierre, and Boisclair Daniel.	2016	A spatially-explicit assessment of the fish population response to flow management in a heterogeneous landscape	ARTICLE	CP		The goal of this study is to quantify the effect of different flow management strategies (i.e., RR, ST, PE) on fish count density, biomass density and species richness. Observed fish responses were compared with spatially-explicit predictions obtained for unregulated sites to assess the effect of flow regulation.		LOW	Canada	Alberta, Ontario, New Brunswick, Quebec	Dfc, Dfb,	Unregulated rivers: Elbow, Castle, Batchawana, Goulais, Aubinadong, Picanoc, Noire, Nicolet, Eaton, Bécancour, Au Saumon, Petit-Saguenay, Ouelle, du Loup, Gulquac; Run-of-the-river: Sainte-Anne, Coaticook, Etchemin, du Sud, St-Jean	RIVER	NR	NR	UNCLEAR	NR	RUN	CI	N/A	Authors examine differences in fish outcomes between regulated (run-of-the-river, storage, hydropeaking) and unregulated rivers without dams. A total of 15 unregulated rivers and 13 regulated rivers were considered, and a total of 513 unregulated river sites and 428 regulated river sites were compared. Rivers were grouped with others of similar opperational regimes and compared to unregulated riv…	28 rivers, 15 unregulated and 13 regulated. For each comparison, only one type of flow management regime is compared to the unregulated rivers (i.e., unregulated vs run-of-river, unregulated vs storage, or unregulated vs peaking). All of these rivers are located in Canada and ares spread among four Canadian provinces: Alberta, Ontario, New-Brunswick, and Quebec. There were 5 rivers that were run-…	NON_MAN	NR	2011 - 2013 (June, July, August)	3	Summer	No information about when the intervention stated in this rivers, but appears that the intervention is on-going.	NO_HYDRO	Flow is modified by the presence of "run-of-the-river (RR)" dams. Dams with small water storage (i.e., a few hours or days worth of flow) are categorized as RR. The 95th percentile hourly rate of flow increase or decrease (short term variation in magntidue) was between 0.5 and 3.3 m^3/s (Table 1)for the 5 run of the river systems considered. The authors consider the impact of flow management stra…	UNSPEC	pg. 2, Table 1	pg. 2, Table 1	pg. 2, Table 1	pg. 2, Table 1	pg. 2, Table 1	pg. 2, Table 1	pg. 2, Table 1	pg. 2, Table 1	pg. 2, Table 1
NR	NR3	1202_FHM	B	NR3_B	1	same species, same comparator sites (15 unregulated rivers), different intervention sites (5 storage rivers), different operational regime (RUN), different outcome (DENSITY)	Guenard Guillaume, Lanthier Gabriel, Harvey-Lavoie Simonne, Macnaughton Camille J, Senay Caroline, Lapointe Michel, Legendre Pierre, and Boisclair Daniel. 2016. "A spatially-explicit assessment of the fish population response to flow management in a heterogeneous landscape". ECOSPHERE 7(5): 1 -13.	Guenard et al. 2016	Guenard Guillaume, Lanthier Gabriel, Harvey-Lavoie Simonne, Macnaughton Camille J, Senay Caroline, Lapointe Michel, Legendre Pierre, and Boisclair Daniel.	2016	A spatially-explicit assessment of the fish population response to flow management in a heterogeneous landscape	ARTICLE	CP		The goal of this study is to quantify the effect of different flow management strategies (i.e., RR, ST, PE) on fish count density, biomass density and species richness. Observed fish responses were compared with spatially-explicit predictions obtained for unregulated sites to assess the effect of flow regulation.		LOW	Canada	Alberta, Ontario, New Brunswick, Quebec	Dfc, Dfb	Unregulated: Elbow, Castle, Batchawana, Goulais, Aubinadong, Picanoc, Noire, Nicolet, Eaton, Bécancour, Au Saumon, Petit-Saguenay, Ouelle, du Loup, Gulquac; Storage rivers: Waterton, Kiamika, St-Francois, Dee, Serpentine	RIVER	NR	NR	UNCLEAR	NR	STORAGE	CI	N/A	Authors examine differences in fish outcomes between regulated (run-of-the-river, storage, hydropeaking) and unregulated rivers without dams. A total of 15 unregulated rivers and 13 regulated rivers were considered, and a total of 513 unregulated river sites and 428 regulated river sites were compared. Rivers were grouped with others of similar opperational regimes and compared to unregulated riv…	28 rivers, 15 unregulated and 13 regulated. For each comparison, only one type of flow management regime is compared to the unregulated rivers (i.e., unregulated vs run-of-river, unregulated vs storage, or unregulated vs peaking). All of these rivers are located in Canada and ares spread among four Canadian provinces: Alberta, Ontario, New-Brunswick, and Quebec. There were 5 rivers that were run-…	NON_MAN	NR	2011 - 2013 (June, July, August)	3	Summer	No information about when the intervention stated in this rivers, but appears that the intervention is on-going.	NO_HYDRO	Flow is modified by the presence of "storage" dams. Dams that store large amounts of water may also differ in the way water is relaeased with time. Storage dams may generate power all day long, releasing water gradually (ST, for "storage"). The 95th percentile hourly rate of flow increase or decrease (short term variation in magntidue) was between 0.001 - 5 m^3/s (Table 1) for the 5 storage syste…	UNSPEC	pg. 2, Table 1	pg. 2, Table 1	pg. 2, Table 1	pg. 2, Table 1	pg. 2, Table 1	pg. 2, Table 1	pg. 2, Table 1	pg. 2, Table 1	pg. 2, Table 1
NR	NR3	1202_FHM	B	NR3_B	2	same species, same comparator sites (15 unregulated rivers), different intervention sites (5 storage rivers), different operational regime (RUN), different outcome (BIOMASS)	Guenard Guillaume, Lanthier Gabriel, Harvey-Lavoie Simonne, Macnaughton Camille J, Senay Caroline, Lapointe Michel, Legendre Pierre, and Boisclair Daniel. 2016. "A spatially-explicit assessment of the fish population response to flow management in a heterogeneous landscape". ECOSPHERE 7(5): 1 -13.	Guenard et al. 2016	Guenard Guillaume, Lanthier Gabriel, Harvey-Lavoie Simonne, Macnaughton Camille J, Senay Caroline, Lapointe Michel, Legendre Pierre, and Boisclair Daniel.	2016	A spatially-explicit assessment of the fish population response to flow management in a heterogeneous landscape	ARTICLE	CP		The goal of this study is to quantify the effect of different flow management strategies (i.e., RR, ST, PE) on fish count density, biomass density and species richness. Observed fish responses were compared with spatially-explicit predictions obtained for unregulated sites to assess the effect of flow regulation.		LOW	Canada	Alberta, Ontario, New Brunswick, Quebec	Dfc, Dfb	Unregulated: Elbow, Castle, Batchawana, Goulais, Aubinadong, Picanoc, Noire, Nicolet, Eaton, Bécancour, Au Saumon, Petit-Saguenay, Ouelle, du Loup, Gulquac; Storage rivers: Waterton, Kiamika, St-Francois, Dee, Serpentine	RIVER	NR	NR	UNCLEAR	NR	RUN	CI	N/A	Authors examine differences in fish outcomes between regulated (run-of-the-river, storage, hydropeaking) and unregulated rivers without dams. A total of 15 unregulated rivers and 13 regulated rivers were considered, and a total of 513 unregulated river sites and 428 regulated river sites were compared. Rivers were grouped with others of similar opperational regimes and compared to unregulated riv…	28 rivers, 15 unregulated and 13 regulated. For each comparison, only one type of flow management regime is compared to the unregulated rivers (i.e., unregulated vs run-of-river, unregulated vs storage, or unregulated vs peaking). All of these rivers are located in Canada and ares spread among four Canadian provinces: Alberta, Ontario, New-Brunswick, and Quebec. There were 5 rivers that were run-…	NON_MAN	NR	2011 - 2013 (June, July, August)	3	Summer	No information about when the intervention stated in this rivers, but appears that the intervention is on-going.	NO_HYDRO	Flow is modified by the presence of "run-of-the-river (RR)" dams. Dams with small water storage (i.e., a few hours or days worth of flow) are categorized as RR. The 95th percentile hourly rate of flow increase or decrease (short term variation in magntidue) was between 0.5 and 3.3 m^3/s (Table 1)for the 5 run of the river systems considered. The authors consider the impact of flow management stra…	UNSPEC	pg. 2, Table 1	pg. 2, Table 1	pg. 2, Table 1	pg. 2, Table 1	pg. 2, Table 1	pg. 2, Table 1	pg. 2, Table 1	pg. 2, Table 1	pg. 2, Table 1
NR	NR3	1202_FHM	C	NR3_C	1	same species, same comparator sites (15 unregulated rivers), different intervention sites (3 peaking rivers), different operational regime (RUN), different outcome (DENSITY)	Guenard Guillaume, Lanthier Gabriel, Harvey-Lavoie Simonne, Macnaughton Camille J, Senay Caroline, Lapointe Michel, Legendre Pierre, and Boisclair Daniel. 2016. "A spatially-explicit assessment of the fish population response to flow management in a heterogeneous landscape". ECOSPHERE 7(5): 1 -13.	Guenard et al. 2016	Guenard Guillaume, Lanthier Gabriel, Harvey-Lavoie Simonne, Macnaughton Camille J, Senay Caroline, Lapointe Michel, Legendre Pierre, and Boisclair Daniel.	2016	A spatially-explicit assessment of the fish population response to flow management in a heterogeneous landscape	ARTICLE	CP		The goal of this study is to quantify the effect of different flow management strategies (i.e., RR, ST, PE) on fish count density, biomass density and species richness. Observed fish responses were compared with spatially-explicit predictions obtained for unregulated sites to assess the effect of flow regulation.		LOW	Canada	Alberta, Ontario, New Brunswick, Quebec	ET, Dfc, Dfb	Unregulated rivers: Elbow, Castle, Batchawana, Goulais, Aubinadong, Picanoc, Noire, Nicolet, Eaton, Bécancour, Au Saumon, Petit-Saguenay, Ouelle, du Loup, Gulquac; Peaking rivers: Kananaskis, Magpie, Mississagi	RIVER	NR	NR	UNCLEAR	NR	PEAKING	CI	N/A	Authors examine differences in fish outcomes between regulated (run-of-the-river, storage, hydropeaking) and unregulated rivers without dams. A total of 15 unregulated rivers and 13 regulated rivers were considered, and a total of 513 unregulated river sites and 428 regulated river sites were compared. Rivers were grouped with others of similar opperational regimes and compared to unregulated riv…	28 rivers, 15 unregulated and 13 regulated. For each comparison, only one type of flow management regime is compared to the unregulated rivers (i.e., unregulated vs run-of-river, unregulated vs storage, or unregulated vs peaking). All of these rivers are located in Canada and ares spread among four Canadian provinces: Alberta, Ontario, New-Brunswick, and Quebec. There were 5 rivers that were run-…	NON_MAN	NR	2011 - 2013 (June, July, August)	3	Summer	No information about when the intervention stated in this rivers, but appears that the intervention is on-going.	NO_HYDRO	Flow is modified by the presence of "peaking" dams. Dams that store large amounts of water may also differ in the way water is relaeased with time. Dams hat alternate between two (or more) very contrasting flow values, releasing short bursts of high flow (PE, for "peaking"). The 95th percentile hourly rate of flow increase or decrease (short term variation in magntidue) was between 6-135 m^3/s (T…	UNSPEC	pg. 2, Table 1	pg. 2, Table 1	pg. 2, Table 1	pg. 2, Table 1	pg. 2, Table 1	pg. 2, Table 1	pg. 2, Table 1	pg. 2, Table 1	pg. 2, Table 1
NR	NR3	1202_FHM	C	NR3_C	2	same species, same comparator sites (15 unregulated rivers), different intervention sites (5 peaking rivers), different operational regime (RUN), different outcome (BIOMASS)	Guenard Guillaume, Lanthier Gabriel, Harvey-Lavoie Simonne, Macnaughton Camille J, Senay Caroline, Lapointe Michel, Legendre Pierre, and Boisclair Daniel. 2016. "A spatially-explicit assessment of the fish population response to flow management in a heterogeneous landscape". ECOSPHERE 7(5): 1 -13.	Guenard et al. 2016	Guenard Guillaume, Lanthier Gabriel, Harvey-Lavoie Simonne, Macnaughton Camille J, Senay Caroline, Lapointe Michel, Legendre Pierre, and Boisclair Daniel.	2016	A spatially-explicit assessment of the fish population response to flow management in a heterogeneous landscape	ARTICLE	CP		The goal of this study is to quantify the effect of different flow management strategies (i.e., RR, ST, PE) on fish count density, biomass density and species richness. Observed fish responses were compared with spatially-explicit predictions obtained for unregulated sites to assess the effect of flow regulation.		LOW	Canada	Alberta, Ontario, New Brunswick, Quebec	ET, Dfc, Dfb	Unregulated rivers: Elbow, Castle, Batchawana, Goulais, Aubinadong, Picanoc, Noire, Nicolet, Eaton, Bécancour, Au Saumon, Petit-Saguenay, Ouelle, du Loup, Gulquac; Peaking rivers: Kananaskis, Magpie, Mississagi	RIVER	NR	NR	UNCLEAR	NR	RUN	CI	N/A	Authors examine differences in fish outcomes between regulated (run-of-the-river, storage, hydropeaking) and unregulated rivers without dams. A total of 15 unregulated rivers and 13 regulated rivers were considered, and a total of 513 unregulated river sites and 428 regulated river sites were compared. Rivers were grouped with others of similar opperational regimes and compared to unregulated riv…	28 rivers, 15 unregulated and 13 regulated. For each comparison, only one type of flow management regime is compared to the unregulated rivers (i.e., unregulated vs run-of-river, unregulated vs storage, or unregulated vs peaking). All of these rivers are located in Canada and ares spread among four Canadian provinces: Alberta, Ontario, New-Brunswick, and Quebec. There were 5 rivers that were run-…	NON_MAN	NR	2011 - 2013 (June, July, August)	3	Summer	No information about when the intervention stated in this rivers, but appears that the intervention is on-going.	NO_HYDRO	Flow is modified by the presence of "run-of-the-river (RR)" dams. Dams with small water storage (i.e., a few hours or days worth of flow) are categorized as RR. The 95th percentile hourly rate of flow increase or decrease (short term variation in magntidue) was between 0.5 and 3.3 m^3/s (Table 1)for the 5 run of the river systems considered. The authors consider the impact of flow management stra…	UNSPEC	pg. 2, Table 1	pg. 2, Table 1	pg. 2, Table 1	pg. 2, Table 1	pg. 2, Table 1	pg. 2, Table 1	pg. 2, Table 1	pg. 2, Table 1	pg. 2, Table 1
Tallowa Dam	Tallowa	1215_FHM	A	Tallowa_A	1	species 1 (Mordacia mordax), different study design (CI), different outcome (ABUND)	Gehrke PC, Gilligan DM, and Barwick M. 2002. "Changes in fish communities of the Shoalhaven River 20 years after construction of Tallowa Dam, Australia". RIVER RESEARCH AND APPLICATIONS 18(3):265-286.	Gehrke et al. 2002	Gehrke PC, Gilligan DM, and Barwick M.	2002	Changes in fish communities of the Shoalhaven River 20 years after construction of Tallowa Dam, Australia	ARTICLE	CP		This study represents the first stage of a large-scale assessment of the effectiveness of a high-level fishway in rehabilitating the fish communities upstream and downstream of the dam. This study characterizes spatial variation in contemporary fish communites above and below Tallowa Dam, and establishes temporal changes that have occured in species distributions in teh 27 years since work on the…	Gehrke et al. 2002a	LOW	Australia	New South Wales	Cfb	Shoalhaven River, Kangaroo River, Mongarlowe River	RIVER	Tallowa Dam	NR	HIGH	NR	STORAGE	CI	N/A	Fish were sampled at 12 sites within the Shoalhaven catchment: three sites below the dam; four sites within the storage of Lake Yarrunga; and five sites upstream of the storage. Upstream sites included two sites in each of the Shoalhaven and Kangaroo Rivers and one site in the Mongarlowe River in the upper reaches of the catchment. Sites were sampled four times, in April–May 1998, November–Decemb…	3 downstream intervention sites: Sites 8 - directly under dam, elevation 30m, complex of four small pools and interconnecting rapids/riffles. Depth up to 2 m. Substratum cobble with occasional bedrock. Sparse macrophyte beds. Occasional dense stands of riparian vegetation; Site 9 - 500 m downstream from dam, elevation 30m, long pool with maximum depth 3 m. Substratum diverse, including bedrock, b…	NON_MAN	>4	1998, 1999	2	Spring, Summer, Fall, Winter	two years of sampling. Sampling occurred in April-May 1998 (Fall), November-December 1998 (Spring/Summer), February-March 1999 (Summer/Fall), October-November 1999 (Fall/Winter). Southern Hemisphere.	UPSTREAM	Presense of dam since October 1976. The dam is a concrete gravity structure 43 m high, 520 m long, and 50 wide at the base. The spillway is a fixed-crest overshot design 350 m long and 32 m high. Magnitude is not measured, but authors compare above and below the dam (i.e., regualted vs unregulated sections of the river.	UNSPEC	NR	NR	NR	NR	NR	NR	NR	NR	NR
Tallowa Dam	Tallowa	1215_FHM	A	Tallowa_A	2	species 2 (Anguilla australis), different study design (CI), different outcome (ABUND)	Gehrke PC, Gilligan DM, and Barwick M. 2002. "Changes in fish communities of the Shoalhaven River 20 years after construction of Tallowa Dam, Australia". RIVER RESEARCH AND APPLICATIONS 18(3):265-286.	Gehrke et al. 2002	Gehrke PC, Gilligan DM, and Barwick M.	2002	Changes in fish communities of the Shoalhaven River 20 years after construction of Tallowa Dam, Australia	ARTICLE	CP		This study represents the first stage of a large-scale assessment of the effectiveness of a high-level fishway in rehabilitating the fish communities upstream and downstream of the dam. This study characterizes spatial variation in contemporary fish communites above and below Tallowa Dam, and establishes temporal changes that have occured in species distributions in teh 27 years since work on the…	Gehrke et al. 2002a	LOW	Australia	New South Wales	Cfb	Shoalhaven River, Kangaroo River, Mongarlowe River	RIVER	Tallowa Dam	NR	HIGH	NR	STORAGE	CI	N/A	Fish were sampled at 12 sites within the Shoalhaven catchment: three sites below the dam; four sites within the storage of Lake Yarrunga; and five sites upstream of the storage. Upstream sites included two sites in each of the Shoalhaven and Kangaroo Rivers and one site in the Mongarlowe River in the upper reaches of the catchment. Sites were sampled four times, in April–May 1998, November–Decemb…	3 downstream intervention sites: Sites 8 - directly under dam, elevation 30m, complex of four small pools and interconnecting rapids/riffles. Depth up to 2 m. Substratum cobble with occasional bedrock. Sparse macrophyte beds. Occasional dense stands of riparian vegetation; Site 9 - 500 m downstream from dam, elevation 30m, long pool with maximum depth 3 m. Substratum diverse, including bedrock, b…	NON_MAN	>4	1998, 1999	2	Spring, Summer, Fall, Winter	two years of sampling. Sampling occurred in April-May 1998 (Fall), November-December 1998 (Spring/Summer), February-March 1999 (Summer/Fall), October-November 1999 (Fall/Winter). Southern Hemisphere.	UPSTREAM	Presense of dam since October 1976. The dam is a concrete gravity structure 43 m high, 520 m long, and 50 wide at the base. The spillway is a fixed-crest overshot design 350 m long and 32 m high. Magnitude is not measured, but authors compare above and below the dam (i.e., regualted vs unregulated sections of the river.	UNSPEC	NR	NR	NR	NR	NR	NR	NR	NR	NR
Tallowa Dam	Tallowa	1215_FHM	A	Tallowa_A	3	species 3 (Anguilla reinhardtii), different study design (CI), different outcome (ABUND)	Gehrke PC, Gilligan DM, and Barwick M. 2002. "Changes in fish communities of the Shoalhaven River 20 years after construction of Tallowa Dam, Australia". RIVER RESEARCH AND APPLICATIONS 18(3):265-286.	Gehrke et al. 2002	Gehrke PC, Gilligan DM, and Barwick M.	2002	Changes in fish communities of the Shoalhaven River 20 years after construction of Tallowa Dam, Australia	ARTICLE	CP		This study represents the first stage of a large-scale assessment of the effectiveness of a high-level fishway in rehabilitating the fish communities upstream and downstream of the dam. This study characterizes spatial variation in contemporary fish communites above and below Tallowa Dam, and establishes temporal changes that have occured in species distributions in teh 27 years since work on the…	Gehrke et al. 2002a	LOW	Australia	New South Wales	Cfb	Shoalhaven River, Kangaroo River, Mongarlowe River	RIVER	Tallowa Dam	NR	HIGH	NR	STORAGE	CI	N/A	Fish were sampled at 12 sites within the Shoalhaven catchment: three sites below the dam; four sites within the storage of Lake Yarrunga; and five sites upstream of the storage. Upstream sites included two sites in each of the Shoalhaven and Kangaroo Rivers and one site in the Mongarlowe River in the upper reaches of the catchment. Sites were sampled four times, in April–May 1998, November–Decemb…	3 downstream intervention sites: Sites 8 - directly under dam, elevation 30m, complex of four small pools and interconnecting rapids/riffles. Depth up to 2 m. Substratum cobble with occasional bedrock. Sparse macrophyte beds. Occasional dense stands of riparian vegetation; Site 9 - 500 m downstream from dam, elevation 30m, long pool with maximum depth 3 m. Substratum diverse, including bedrock, b…	NON_MAN	>4	1998, 1999	2	Spring, Summer, Fall, Winter	two years of sampling. Sampling occurred in April-May 1998 (Fall), November-December 1998 (Spring/Summer), February-March 1999 (Summer/Fall), October-November 1999 (Fall/Winter). Southern Hemisphere.	UPSTREAM	Presense of dam since October 1976. The dam is a concrete gravity structure 43 m high, 520 m long, and 50 wide at the base. The spillway is a fixed-crest overshot design 350 m long and 32 m high. Magnitude is not measured, but authors compare above and below the dam (i.e., regualted vs unregulated sections of the river.	UNSPEC	NR	NR	NR	NR	NR	NR	NR	NR	NR
Tallowa Dam	Tallowa	1215_FHM	A	Tallowa_A	4	species 4(Potamalosa richmondia), different study design (CI), different outcome (ABUND)	Gehrke PC, Gilligan DM, and Barwick M. 2002. "Changes in fish communities of the Shoalhaven River 20 years after construction of Tallowa Dam, Australia". RIVER RESEARCH AND APPLICATIONS 18(3):265-286.	Gehrke et al. 2002	Gehrke PC, Gilligan DM, and Barwick M.	2002	Changes in fish communities of the Shoalhaven River 20 years after construction of Tallowa Dam, Australia	ARTICLE	CP		This study represents the first stage of a large-scale assessment of the effectiveness of a high-level fishway in rehabilitating the fish communities upstream and downstream of the dam. This study characterizes spatial variation in contemporary fish communites above and below Tallowa Dam, and establishes temporal changes that have occured in species distributions in teh 27 years since work on the…	Gehrke et al. 2002a	LOW	Australia	New South Wales	Cfb	Shoalhaven River, Kangaroo River, Mongarlowe River	RIVER	Tallowa Dam	NR	HIGH	NR	STORAGE	CI	N/A	Fish were sampled at 12 sites within the Shoalhaven catchment: three sites below the dam; four sites within the storage of Lake Yarrunga; and five sites upstream of the storage. Upstream sites included two sites in each of the Shoalhaven and Kangaroo Rivers and one site in the Mongarlowe River in the upper reaches of the catchment. Sites were sampled four times, in April–May 1998, November–Decemb…	3 downstream intervention sites: Sites 8 - directly under dam, elevation 30m, complex of four small pools and interconnecting rapids/riffles. Depth up to 2 m. Substratum cobble with occasional bedrock. Sparse macrophyte beds. Occasional dense stands of riparian vegetation; Site 9 - 500 m downstream from dam, elevation 30m, long pool with maximum depth 3 m. Substratum diverse, including bedrock, b…	NON_MAN	>4	1998, 1999	2	Spring, Summer, Fall, Winter	two years of sampling. Sampling occurred in April-May 1998 (Fall), November-December 1998 (Spring/Summer), February-March 1999 (Summer/Fall), October-November 1999 (Fall/Winter). Southern Hemisphere.	UPSTREAM	Presense of dam since October 1976. The dam is a concrete gravity structure 43 m high, 520 m long, and 50 wide at the base. The spillway is a fixed-crest overshot design 350 m long and 32 m high. Magnitude is not measured, but authors compare above and below the dam (i.e., regualted vs unregulated sections of the river.	UNSPEC	NR	NR	NR	NR	NR	NR	NR	NR	NR
Tallowa Dam	Tallowa	1215_FHM	A	Tallowa_A	5	species 5 (Galaxias brevipinnis), different study design (CI), different outcome (ABUND)	Gehrke PC, Gilligan DM, and Barwick M. 2002. "Changes in fish communities of the Shoalhaven River 20 years after construction of Tallowa Dam, Australia". RIVER RESEARCH AND APPLICATIONS 18(3):265-286.	Gehrke et al. 2002	Gehrke PC, Gilligan DM, and Barwick M.	2002	Changes in fish communities of the Shoalhaven River 20 years after construction of Tallowa Dam, Australia	ARTICLE	CP		This study represents the first stage of a large-scale assessment of the effectiveness of a high-level fishway in rehabilitating the fish communities upstream and downstream of the dam. This study characterizes spatial variation in contemporary fish communites above and below Tallowa Dam, and establishes temporal changes that have occured in species distributions in teh 27 years since work on the…	Gehrke et al. 2002a	LOW	Australia	New South Wales	Cfb	Shoalhaven River, Kangaroo River, Mongarlowe River	RIVER	Tallowa Dam	NR	HIGH	NR	STORAGE	CI	N/A	Fish were sampled at 12 sites within the Shoalhaven catchment: three sites below the dam; four sites within the storage of Lake Yarrunga; and five sites upstream of the storage. Upstream sites included two sites in each of the Shoalhaven and Kangaroo Rivers and one site in the Mongarlowe River in the upper reaches of the catchment. Sites were sampled four times, in April–May 1998, November–Decemb…	3 downstream intervention sites: Sites 8 - directly under dam, elevation 30m, complex of four small pools and interconnecting rapids/riffles. Depth up to 2 m. Substratum cobble with occasional bedrock. Sparse macrophyte beds. Occasional dense stands of riparian vegetation; Site 9 - 500 m downstream from dam, elevation 30m, long pool with maximum depth 3 m. Substratum diverse, including bedrock, b…	NON_MAN	>4	1998, 1999	2	Spring, Summer, Fall, Winter	two years of sampling. Sampling occurred in April-May 1998 (Fall), November-December 1998 (Spring/Summer), February-March 1999 (Summer/Fall), October-November 1999 (Fall/Winter). Southern Hemisphere.	UPSTREAM	Presense of dam since October 1976. The dam is a concrete gravity structure 43 m high, 520 m long, and 50 wide at the base. The spillway is a fixed-crest overshot design 350 m long and 32 m high. Magnitude is not measured, but authors compare above and below the dam (i.e., regualted vs unregulated sections of the river.	UNSPEC	NR	NR	NR	NR	NR	NR	NR	NR	NR
Tallowa Dam	Tallowa	1215_FHM	A	Tallowa_A	6	species 6 (Galaxias maculatus), different study design (CI), different outcome (ABUND)	Gehrke PC, Gilligan DM, and Barwick M. 2002. "Changes in fish communities of the Shoalhaven River 20 years after construction of Tallowa Dam, Australia". RIVER RESEARCH AND APPLICATIONS 18(3):265-286.	Gehrke et al. 2002	Gehrke PC, Gilligan DM, and Barwick M.	2002	Changes in fish communities of the Shoalhaven River 20 years after construction of Tallowa Dam, Australia	ARTICLE	CP		This study represents the first stage of a large-scale assessment of the effectiveness of a high-level fishway in rehabilitating the fish communities upstream and downstream of the dam. This study characterizes spatial variation in contemporary fish communites above and below Tallowa Dam, and establishes temporal changes that have occured in species distributions in teh 27 years since work on the…	Gehrke et al. 2002a	LOW	Australia	New South Wales	Cfb	Shoalhaven River, Kangaroo River, Mongarlowe River	RIVER	Tallowa Dam	NR	HIGH	NR	STORAGE	CI	N/A	Fish were sampled at 12 sites within the Shoalhaven catchment: three sites below the dam; four sites within the storage of Lake Yarrunga; and five sites upstream of the storage. Upstream sites included two sites in each of the Shoalhaven and Kangaroo Rivers and one site in the Mongarlowe River in the upper reaches of the catchment. Sites were sampled four times, in April–May 1998, November–Decemb…	3 downstream intervention sites: Sites 8 - directly under dam, elevation 30m, complex of four small pools and interconnecting rapids/riffles. Depth up to 2 m. Substratum cobble with occasional bedrock. Sparse macrophyte beds. Occasional dense stands of riparian vegetation; Site 9 - 500 m downstream from dam, elevation 30m, long pool with maximum depth 3 m. Substratum diverse, including bedrock, b…	NON_MAN	>4	1998, 1999	2	Spring, Summer, Fall, Winter	two years of sampling. Sampling occurred in April-May 1998 (Fall), November-December 1998 (Spring/Summer), February-March 1999 (Summer/Fall), October-November 1999 (Fall/Winter). Southern Hemisphere.	UPSTREAM	Presense of dam since October 1976. The dam is a concrete gravity structure 43 m high, 520 m long, and 50 wide at the base. The spillway is a fixed-crest overshot design 350 m long and 32 m high. Magnitude is not measured, but authors compare above and below the dam (i.e., regualted vs unregulated sections of the river.	UNSPEC	NR	NR	NR	NR	NR	NR	NR	NR	NR
Tallowa Dam	Tallowa	1215_FHM	A	Tallowa_A	7	species 7 (Galaxias olidus), different study design (CI), different outcome (ABUND)	Gehrke PC, Gilligan DM, and Barwick M. 2002. "Changes in fish communities of the Shoalhaven River 20 years after construction of Tallowa Dam, Australia". RIVER RESEARCH AND APPLICATIONS 18(3):265-286.	Gehrke et al. 2002	Gehrke PC, Gilligan DM, and Barwick M.	2002	Changes in fish communities of the Shoalhaven River 20 years after construction of Tallowa Dam, Australia	ARTICLE	CP		This study represents the first stage of a large-scale assessment of the effectiveness of a high-level fishway in rehabilitating the fish communities upstream and downstream of the dam. This study characterizes spatial variation in contemporary fish communites above and below Tallowa Dam, and establishes temporal changes that have occured in species distributions in teh 27 years since work on the…	Gehrke et al. 2002a	LOW	Australia	New South Wales	Cfb	Shoalhaven River, Kangaroo River, Mongarlowe River	RIVER	Tallowa Dam	NR	HIGH	NR	STORAGE	CI	N/A	Fish were sampled at 12 sites within the Shoalhaven catchment: three sites below the dam; four sites within the storage of Lake Yarrunga; and five sites upstream of the storage. Upstream sites included two sites in each of the Shoalhaven and Kangaroo Rivers and one site in the Mongarlowe River in the upper reaches of the catchment. Sites were sampled four times, in April–May 1998, November–Decemb…	3 downstream intervention sites: Sites 8 - directly under dam, elevation 30m, complex of four small pools and interconnecting rapids/riffles. Depth up to 2 m. Substratum cobble with occasional bedrock. Sparse macrophyte beds. Occasional dense stands of riparian vegetation; Site 9 - 500 m downstream from dam, elevation 30m, long pool with maximum depth 3 m. Substratum diverse, including bedrock, b…	NON_MAN	>4	1998, 1999	2	Spring, Summer, Fall, Winter	two years of sampling. Sampling occurred in April-May 1998 (Fall), November-December 1998 (Spring/Summer), February-March 1999 (Summer/Fall), October-November 1999 (Fall/Winter). Southern Hemisphere.	UPSTREAM	Presense of dam since October 1976. The dam is a concrete gravity structure 43 m high, 520 m long, and 50 wide at the base. The spillway is a fixed-crest overshot design 350 m long and 32 m high. Magnitude is not measured, but authors compare above and below the dam (i.e., regualted vs unregulated sections of the river.	UNSPEC	NR	NR	NR	NR	NR	NR	NR	NR	NR
Tallowa Dam	Tallowa	1215_FHM	A	Tallowa_A	8	species 8 (Salmo trutta), different study design (CI), different outcome (ABUND)	Gehrke PC, Gilligan DM, and Barwick M. 2002. "Changes in fish communities of the Shoalhaven River 20 years after construction of Tallowa Dam, Australia". RIVER RESEARCH AND APPLICATIONS 18(3):265-286.	Gehrke et al. 2002	Gehrke PC, Gilligan DM, and Barwick M.	2002	Changes in fish communities of the Shoalhaven River 20 years after construction of Tallowa Dam, Australia	ARTICLE	CP		This study represents the first stage of a large-scale assessment of the effectiveness of a high-level fishway in rehabilitating the fish communities upstream and downstream of the dam. This study characterizes spatial variation in contemporary fish communites above and below Tallowa Dam, and establishes temporal changes that have occured in species distributions in teh 27 years since work on the…	Gehrke et al. 2002a	LOW	Australia	New South Wales	Cfb	Shoalhaven River, Kangaroo River, Mongarlowe River	RIVER	Tallowa Dam	NR	HIGH	NR	STORAGE	CI	N/A	Fish were sampled at 12 sites within the Shoalhaven catchment: three sites below the dam; four sites within the storage of Lake Yarrunga; and five sites upstream of the storage. Upstream sites included two sites in each of the Shoalhaven and Kangaroo Rivers and one site in the Mongarlowe River in the upper reaches of the catchment. Sites were sampled four times, in April–May 1998, November–Decemb…	3 downstream intervention sites: Sites 8 - directly under dam, elevation 30m, complex of four small pools and interconnecting rapids/riffles. Depth up to 2 m. Substratum cobble with occasional bedrock. Sparse macrophyte beds. Occasional dense stands of riparian vegetation; Site 9 - 500 m downstream from dam, elevation 30m, long pool with maximum depth 3 m. Substratum diverse, including bedrock, b…	NON_MAN	>4	1998, 1999	2	Spring, Summer, Fall, Winter	two years of sampling. Sampling occurred in April-May 1998 (Fall), November-December 1998 (Spring/Summer), February-March 1999 (Summer/Fall), October-November 1999 (Fall/Winter). Southern Hemisphere.	UPSTREAM	Presense of dam since October 1976. The dam is a concrete gravity structure 43 m high, 520 m long, and 50 wide at the base. The spillway is a fixed-crest overshot design 350 m long and 32 m high. Magnitude is not measured, but authors compare above and below the dam (i.e., regualted vs unregulated sections of the river.	UNSPEC	NR	NR	NR	NR	NR	NR	NR	NR	NR
Tallowa Dam	Tallowa	1215_FHM	A	Tallowa_A	9	species 9 (Retropinna semoni), different study design (CI), different outcome (ABUND)	Gehrke PC, Gilligan DM, and Barwick M. 2002. "Changes in fish communities of the Shoalhaven River 20 years after construction of Tallowa Dam, Australia". RIVER RESEARCH AND APPLICATIONS 18(3):265-286.	Gehrke et al. 2002	Gehrke PC, Gilligan DM, and Barwick M.	2002	Changes in fish communities of the Shoalhaven River 20 years after construction of Tallowa Dam, Australia	ARTICLE	CP		This study represents the first stage of a large-scale assessment of the effectiveness of a high-level fishway in rehabilitating the fish communities upstream and downstream of the dam. This study characterizes spatial variation in contemporary fish communites above and below Tallowa Dam, and establishes temporal changes that have occured in species distributions in teh 27 years since work on the…	Gehrke et al. 2002a	LOW	Australia	New South Wales	Cfb	Shoalhaven River, Kangaroo River, Mongarlowe River	RIVER	Tallowa Dam	NR	HIGH	NR	STORAGE	CI	N/A	Fish were sampled at 12 sites within the Shoalhaven catchment: three sites below the dam; four sites within the storage of Lake Yarrunga; and five sites upstream of the storage. Upstream sites included two sites in each of the Shoalhaven and Kangaroo Rivers and one site in the Mongarlowe River in the upper reaches of the catchment. Sites were sampled four times, in April–May 1998, November–Decemb…	3 downstream intervention sites: Sites 8 - directly under dam, elevation 30m, complex of four small pools and interconnecting rapids/riffles. Depth up to 2 m. Substratum cobble with occasional bedrock. Sparse macrophyte beds. Occasional dense stands of riparian vegetation; Site 9 - 500 m downstream from dam, elevation 30m, long pool with maximum depth 3 m. Substratum diverse, including bedrock, b…	NON_MAN	>4	1998, 1999	2	Spring, Summer, Fall, Winter	two years of sampling. Sampling occurred in April-May 1998 (Fall), November-December 1998 (Spring/Summer), February-March 1999 (Summer/Fall), October-November 1999 (Fall/Winter). Southern Hemisphere.	UPSTREAM	Presense of dam since October 1976. The dam is a concrete gravity structure 43 m high, 520 m long, and 50 wide at the base. The spillway is a fixed-crest overshot design 350 m long and 32 m high. Magnitude is not measured, but authors compare above and below the dam (i.e., regualted vs unregulated sections of the river.	UNSPEC	NR	NR	NR	NR	NR	NR	NR	NR	NR
Tallowa Dam	Tallowa	1215_FHM	A	Tallowa_A	10	species 10 (Carassius auratus), different study design (CI), different outcome (ABUND)	Gehrke PC, Gilligan DM, and Barwick M. 2002. "Changes in fish communities of the Shoalhaven River 20 years after construction of Tallowa Dam, Australia". RIVER RESEARCH AND APPLICATIONS 18(3):265-286.	Gehrke et al. 2002	Gehrke PC, Gilligan DM, and Barwick M.	2002	Changes in fish communities of the Shoalhaven River 20 years after construction of Tallowa Dam, Australia	ARTICLE	CP		This study represents the first stage of a large-scale assessment of the effectiveness of a high-level fishway in rehabilitating the fish communities upstream and downstream of the dam. This study characterizes spatial variation in contemporary fish communites above and below Tallowa Dam, and establishes temporal changes that have occured in species distributions in teh 27 years since work on the…	Gehrke et al. 2002a	LOW	Australia	New South Wales	Cfb	Shoalhaven River, Kangaroo River, Mongarlowe River	RIVER	Tallowa Dam	NR	HIGH	NR	STORAGE	CI	N/A	Fish were sampled at 12 sites within the Shoalhaven catchment: three sites below the dam; four sites within the storage of Lake Yarrunga; and five sites upstream of the storage. Upstream sites included two sites in each of the Shoalhaven and Kangaroo Rivers and one site in the Mongarlowe River in the upper reaches of the catchment. Sites were sampled four times, in April–May 1998, November–Decemb…	3 downstream intervention sites: Sites 8 - directly under dam, elevation 30m, complex of four small pools and interconnecting rapids/riffles. Depth up to 2 m. Substratum cobble with occasional bedrock. Sparse macrophyte beds. Occasional dense stands of riparian vegetation; Site 9 - 500 m downstream from dam, elevation 30m, long pool with maximum depth 3 m. Substratum diverse, including bedrock, b…	NON_MAN	>4	1998, 1999	2	Spring, Summer, Fall, Winter	two years of sampling. Sampling occurred in April-May 1998 (Fall), November-December 1998 (Spring/Summer), February-March 1999 (Summer/Fall), October-November 1999 (Fall/Winter). Southern Hemisphere.	UPSTREAM	Presense of dam since October 1976. The dam is a concrete gravity structure 43 m high, 520 m long, and 50 wide at the base. The spillway is a fixed-crest overshot design 350 m long and 32 m high. Magnitude is not measured, but authors compare above and below the dam (i.e., regualted vs unregulated sections of the river.	UNSPEC	NR	NR	NR	NR	NR	NR	NR	NR	NR
Tallowa Dam	Tallowa	1215_FHM	A	Tallowa_A	11	species 11 (Cyprinus carpio), different study design (CI), different outcome (ABUND)	Gehrke PC, Gilligan DM, and Barwick M. 2002. "Changes in fish communities of the Shoalhaven River 20 years after construction of Tallowa Dam, Australia". RIVER RESEARCH AND APPLICATIONS 18(3):265-286.	Gehrke et al. 2002	Gehrke PC, Gilligan DM, and Barwick M.	2002	Changes in fish communities of the Shoalhaven River 20 years after construction of Tallowa Dam, Australia	ARTICLE	CP		This study represents the first stage of a large-scale assessment of the effectiveness of a high-level fishway in rehabilitating the fish communities upstream and downstream of the dam. This study characterizes spatial variation in contemporary fish communites above and below Tallowa Dam, and establishes temporal changes that have occured in species distributions in teh 27 years since work on the…	Gehrke et al. 2002a	LOW	Australia	New South Wales	Cfb	Shoalhaven River, Kangaroo River, Mongarlowe River	RIVER	Tallowa Dam	NR	HIGH	NR	STORAGE	CI	N/A	Fish were sampled at 12 sites within the Shoalhaven catchment: three sites below the dam; four sites within the storage of Lake Yarrunga; and five sites upstream of the storage. Upstream sites included two sites in each of the Shoalhaven and Kangaroo Rivers and one site in the Mongarlowe River in the upper reaches of the catchment. Sites were sampled four times, in April–May 1998, November–Decemb…	3 downstream intervention sites: Sites 8 - directly under dam, elevation 30m, complex of four small pools and interconnecting rapids/riffles. Depth up to 2 m. Substratum cobble with occasional bedrock. Sparse macrophyte beds. Occasional dense stands of riparian vegetation; Site 9 - 500 m downstream from dam, elevation 30m, long pool with maximum depth 3 m. Substratum diverse, including bedrock, b…	NON_MAN	>4	1998, 1999	2	Spring, Summer, Fall, Winter	two years of sampling. Sampling occurred in April-May 1998 (Fall), November-December 1998 (Spring/Summer), February-March 1999 (Summer/Fall), October-November 1999 (Fall/Winter). Southern Hemisphere.	UPSTREAM	Presense of dam since October 1976. The dam is a concrete gravity structure 43 m high, 520 m long, and 50 wide at the base. The spillway is a fixed-crest overshot design 350 m long and 32 m high. Magnitude is not measured, but authors compare above and below the dam (i.e., regualted vs unregulated sections of the river.	UNSPEC	NR	NR	NR	NR	NR	NR	NR	NR	NR
Tallowa Dam	Tallowa	1215_FHM	A	Tallowa_A	12	species 12 (Tandanus tandanus), different study design (CI), different outcome (ABUND)	Gehrke PC, Gilligan DM, and Barwick M. 2002. "Changes in fish communities of the Shoalhaven River 20 years after construction of Tallowa Dam, Australia". RIVER RESEARCH AND APPLICATIONS 18(3):265-286.	Gehrke et al. 2002	Gehrke PC, Gilligan DM, and Barwick M.	2002	Changes in fish communities of the Shoalhaven River 20 years after construction of Tallowa Dam, Australia	ARTICLE	CP		This study represents the first stage of a large-scale assessment of the effectiveness of a high-level fishway in rehabilitating the fish communities upstream and downstream of the dam. This study characterizes spatial variation in contemporary fish communites above and below Tallowa Dam, and establishes temporal changes that have occured in species distributions in teh 27 years since work on the…	Gehrke et al. 2002a	LOW	Australia	New South Wales	Cfb	Shoalhaven River, Kangaroo River, Mongarlowe River	RIVER	Tallowa Dam	NR	HIGH	NR	STORAGE	CI	N/A	Fish were sampled at 12 sites within the Shoalhaven catchment: three sites below the dam; four sites within the storage of Lake Yarrunga; and five sites upstream of the storage. Upstream sites included two sites in each of the Shoalhaven and Kangaroo Rivers and one site in the Mongarlowe River in the upper reaches of the catchment. Sites were sampled four times, in April–May 1998, November–Decemb…	3 downstream intervention sites: Sites 8 - directly under dam, elevation 30m, complex of four small pools and interconnecting rapids/riffles. Depth up to 2 m. Substratum cobble with occasional bedrock. Sparse macrophyte beds. Occasional dense stands of riparian vegetation; Site 9 - 500 m downstream from dam, elevation 30m, long pool with maximum depth 3 m. Substratum diverse, including bedrock, b…	NON_MAN	>4	1998, 1999	2	Spring, Summer, Fall, Winter	two years of sampling. Sampling occurred in April-May 1998 (Fall), November-December 1998 (Spring/Summer), February-March 1999 (Summer/Fall), October-November 1999 (Fall/Winter). Southern Hemisphere.	UPSTREAM	Presense of dam since October 1976. The dam is a concrete gravity structure 43 m high, 520 m long, and 50 wide at the base. The spillway is a fixed-crest overshot design 350 m long and 32 m high. Magnitude is not measured, but authors compare above and below the dam (i.e., regualted vs unregulated sections of the river.	UNSPEC	NR	NR	NR	NR	NR	NR	NR	NR	NR
Tallowa Dam	Tallowa	1215_FHM	A	Tallowa_A	13	species 13 (Gambusia holbrooki), different study design (CI), different outcome (ABUND)	Gehrke PC, Gilligan DM, and Barwick M. 2002. "Changes in fish communities of the Shoalhaven River 20 years after construction of Tallowa Dam, Australia". RIVER RESEARCH AND APPLICATIONS 18(3):265-286.	Gehrke et al. 2002	Gehrke PC, Gilligan DM, and Barwick M.	2002	Changes in fish communities of the Shoalhaven River 20 years after construction of Tallowa Dam, Australia	ARTICLE	CP		This study represents the first stage of a large-scale assessment of the effectiveness of a high-level fishway in rehabilitating the fish communities upstream and downstream of the dam. This study characterizes spatial variation in contemporary fish communites above and below Tallowa Dam, and establishes temporal changes that have occured in species distributions in teh 27 years since work on the…	Gehrke et al. 2002a	LOW	Australia	New South Wales	Cfb	Shoalhaven River, Kangaroo River, Mongarlowe River	RIVER	Tallowa Dam	NR	HIGH	NR	STORAGE	CI	N/A	Fish were sampled at 12 sites within the Shoalhaven catchment: three sites below the dam; four sites within the storage of Lake Yarrunga; and five sites upstream of the storage. Upstream sites included two sites in each of the Shoalhaven and Kangaroo Rivers and one site in the Mongarlowe River in the upper reaches of the catchment. Sites were sampled four times, in April–May 1998, November–Decemb…	3 downstream intervention sites: Sites 8 - directly under dam, elevation 30m, complex of four small pools and interconnecting rapids/riffles. Depth up to 2 m. Substratum cobble with occasional bedrock. Sparse macrophyte beds. Occasional dense stands of riparian vegetation; Site 9 - 500 m downstream from dam, elevation 30m, long pool with maximum depth 3 m. Substratum diverse, including bedrock, b…	NON_MAN	>4	1998, 1999	2	Spring, Summer, Fall, Winter	two years of sampling. Sampling occurred in April-May 1998 (Fall), November-December 1998 (Spring/Summer), February-March 1999 (Summer/Fall), October-November 1999 (Fall/Winter). Southern Hemisphere.	UPSTREAM	Presense of dam since October 1976. The dam is a concrete gravity structure 43 m high, 520 m long, and 50 wide at the base. The spillway is a fixed-crest overshot design 350 m long and 32 m high. Magnitude is not measured, but authors compare above and below the dam (i.e., regualted vs unregulated sections of the river.	UNSPEC	NR	NR	NR	NR	NR	NR	NR	NR	NR
Tallowa Dam	Tallowa	1215_FHM	A	Tallowa_A	14	species 14 (Notesthes robusta), different study design (CI), different outcome (ABUND)	Gehrke PC, Gilligan DM, and Barwick M. 2002. "Changes in fish communities of the Shoalhaven River 20 years after construction of Tallowa Dam, Australia". RIVER RESEARCH AND APPLICATIONS 18(3):265-286.	Gehrke et al. 2002	Gehrke PC, Gilligan DM, and Barwick M.	2002	Changes in fish communities of the Shoalhaven River 20 years after construction of Tallowa Dam, Australia	ARTICLE	CP		This study represents the first stage of a large-scale assessment of the effectiveness of a high-level fishway in rehabilitating the fish communities upstream and downstream of the dam. This study characterizes spatial variation in contemporary fish communites above and below Tallowa Dam, and establishes temporal changes that have occured in species distributions in teh 27 years since work on the…	Gehrke et al. 2002a	LOW	Australia	New South Wales	Cfb	Shoalhaven River, Kangaroo River, Mongarlowe River	RIVER	Tallowa Dam	NR	HIGH	NR	STORAGE	CI	N/A	Fish were sampled at 12 sites within the Shoalhaven catchment: three sites below the dam; four sites within the storage of Lake Yarrunga; and five sites upstream of the storage. Upstream sites included two sites in each of the Shoalhaven and Kangaroo Rivers and one site in the Mongarlowe River in the upper reaches of the catchment. Sites were sampled four times, in April–May 1998, November–Decemb…	3 downstream intervention sites: Sites 8 - directly under dam, elevation 30m, complex of four small pools and interconnecting rapids/riffles. Depth up to 2 m. Substratum cobble with occasional bedrock. Sparse macrophyte beds. Occasional dense stands of riparian vegetation; Site 9 - 500 m downstream from dam, elevation 30m, long pool with maximum depth 3 m. Substratum diverse, including bedrock, b…	NON_MAN	>4	1998, 1999	2	Spring, Summer, Fall, Winter	two years of sampling. Sampling occurred in April-May 1998 (Fall), November-December 1998 (Spring/Summer), February-March 1999 (Summer/Fall), October-November 1999 (Fall/Winter). Southern Hemisphere.	UPSTREAM	Presense of dam since October 1976. The dam is a concrete gravity structure 43 m high, 520 m long, and 50 wide at the base. The spillway is a fixed-crest overshot design 350 m long and 32 m high. Magnitude is not measured, but authors compare above and below the dam (i.e., regualted vs unregulated sections of the river.	UNSPEC	NR	NR	NR	NR	NR	NR	NR	NR	NR
Tallowa Dam	Tallowa	1215_FHM	A	Tallowa_A	15	species 15 (Macquaria australasica), different study design (CI), different outcome (ABUND)	Gehrke PC, Gilligan DM, and Barwick M. 2002. "Changes in fish communities of the Shoalhaven River 20 years after construction of Tallowa Dam, Australia". RIVER RESEARCH AND APPLICATIONS 18(3):265-286.	Gehrke et al. 2002	Gehrke PC, Gilligan DM, and Barwick M.	2002	Changes in fish communities of the Shoalhaven River 20 years after construction of Tallowa Dam, Australia	ARTICLE	CP		This study represents the first stage of a large-scale assessment of the effectiveness of a high-level fishway in rehabilitating the fish communities upstream and downstream of the dam. This study characterizes spatial variation in contemporary fish communites above and below Tallowa Dam, and establishes temporal changes that have occured in species distributions in teh 27 years since work on the…	Gehrke et al. 2002a	LOW	Australia	New South Wales	Cfb	Shoalhaven River, Kangaroo River, Mongarlowe River	RIVER	Tallowa Dam	NR	HIGH	NR	STORAGE	CI	N/A	Fish were sampled at 12 sites within the Shoalhaven catchment: three sites below the dam; four sites within the storage of Lake Yarrunga; and five sites upstream of the storage. Upstream sites included two sites in each of the Shoalhaven and Kangaroo Rivers and one site in the Mongarlowe River in the upper reaches of the catchment. Sites were sampled four times, in April–May 1998, November–Decemb…	3 downstream intervention sites: Sites 8 - directly under dam, elevation 30m, complex of four small pools and interconnecting rapids/riffles. Depth up to 2 m. Substratum cobble with occasional bedrock. Sparse macrophyte beds. Occasional dense stands of riparian vegetation; Site 9 - 500 m downstream from dam, elevation 30m, long pool with maximum depth 3 m. Substratum diverse, including bedrock, b…	NON_MAN	>4	1998, 1999	2	Spring, Summer, Fall, Winter	two years of sampling. Sampling occurred in April-May 1998 (Fall), November-December 1998 (Spring/Summer), February-March 1999 (Summer/Fall), October-November 1999 (Fall/Winter). Southern Hemisphere.	UPSTREAM	Presense of dam since October 1976. The dam is a concrete gravity structure 43 m high, 520 m long, and 50 wide at the base. The spillway is a fixed-crest overshot design 350 m long and 32 m high. Magnitude is not measured, but authors compare above and below the dam (i.e., regualted vs unregulated sections of the river.	UNSPEC	NR	NR	NR	NR	NR	NR	NR	NR	NR
Tallowa Dam	Tallowa	1215_FHM	A	Tallowa_A	16	species 16 (Macquaria colonorum), different study design (CI), different outcome (ABUND)	Gehrke PC, Gilligan DM, and Barwick M. 2002. "Changes in fish communities of the Shoalhaven River 20 years after construction of Tallowa Dam, Australia". RIVER RESEARCH AND APPLICATIONS 18(3):265-286.	Gehrke et al. 2002	Gehrke PC, Gilligan DM, and Barwick M.	2002	Changes in fish communities of the Shoalhaven River 20 years after construction of Tallowa Dam, Australia	ARTICLE	CP		This study represents the first stage of a large-scale assessment of the effectiveness of a high-level fishway in rehabilitating the fish communities upstream and downstream of the dam. This study characterizes spatial variation in contemporary fish communites above and below Tallowa Dam, and establishes temporal changes that have occured in species distributions in teh 27 years since work on the…	Gehrke et al. 2002a	LOW	Australia	New South Wales	Cfb	Shoalhaven River, Kangaroo River, Mongarlowe River	RIVER	Tallowa Dam	NR	HIGH	NR	STORAGE	CI	N/A	Fish were sampled at 12 sites within the Shoalhaven catchment: three sites below the dam; four sites within the storage of Lake Yarrunga; and five sites upstream of the storage. Upstream sites included two sites in each of the Shoalhaven and Kangaroo Rivers and one site in the Mongarlowe River in the upper reaches of the catchment. Sites were sampled four times, in April–May 1998, November–Decemb…	3 downstream intervention sites: Sites 8 - directly under dam, elevation 30m, complex of four small pools and interconnecting rapids/riffles. Depth up to 2 m. Substratum cobble with occasional bedrock. Sparse macrophyte beds. Occasional dense stands of riparian vegetation; Site 9 - 500 m downstream from dam, elevation 30m, long pool with maximum depth 3 m. Substratum diverse, including bedrock, b…	NON_MAN	>4	1998, 1999	2	Spring, Summer, Fall, Winter	two years of sampling. Sampling occurred in April-May 1998 (Fall), November-December 1998 (Spring/Summer), February-March 1999 (Summer/Fall), October-November 1999 (Fall/Winter). Southern Hemisphere.	UPSTREAM	Presense of dam since October 1976. The dam is a concrete gravity structure 43 m high, 520 m long, and 50 wide at the base. The spillway is a fixed-crest overshot design 350 m long and 32 m high. Magnitude is not measured, but authors compare above and below the dam (i.e., regualted vs unregulated sections of the river.	UNSPEC	NR	NR	NR	NR	NR	NR	NR	NR	NR
Tallowa Dam	Tallowa	1215_FHM	A	Tallowa_A	17	species 17 (Macquaria novemaculeata), different study design (CI), different outcome (ABUND)	Gehrke PC, Gilligan DM, and Barwick M. 2002. "Changes in fish communities of the Shoalhaven River 20 years after construction of Tallowa Dam, Australia". RIVER RESEARCH AND APPLICATIONS 18(3):265-286.	Gehrke et al. 2002	Gehrke PC, Gilligan DM, and Barwick M.	2002	Changes in fish communities of the Shoalhaven River 20 years after construction of Tallowa Dam, Australia	ARTICLE	CP		This study represents the first stage of a large-scale assessment of the effectiveness of a high-level fishway in rehabilitating the fish communities upstream and downstream of the dam. This study characterizes spatial variation in contemporary fish communites above and below Tallowa Dam, and establishes temporal changes that have occured in species distributions in teh 27 years since work on the…	Gehrke et al. 2002a	LOW	Australia	New South Wales	Cfb	Shoalhaven River, Kangaroo River, Mongarlowe River	RIVER	Tallowa Dam	NR	HIGH	NR	STORAGE	CI	N/A	Fish were sampled at 12 sites within the Shoalhaven catchment: three sites below the dam; four sites within the storage of Lake Yarrunga; and five sites upstream of the storage. Upstream sites included two sites in each of the Shoalhaven and Kangaroo Rivers and one site in the Mongarlowe River in the upper reaches of the catchment. Sites were sampled four times, in April–May 1998, November–Decemb…	3 downstream intervention sites: Sites 8 - directly under dam, elevation 30m, complex of four small pools and interconnecting rapids/riffles. Depth up to 2 m. Substratum cobble with occasional bedrock. Sparse macrophyte beds. Occasional dense stands of riparian vegetation; Site 9 - 500 m downstream from dam, elevation 30m, long pool with maximum depth 3 m. Substratum diverse, including bedrock, b…	NON_MAN	>4	1998, 1999	2	Spring, Summer, Fall, Winter	two years of sampling. Sampling occurred in April-May 1998 (Fall), November-December 1998 (Spring/Summer), February-March 1999 (Summer/Fall), October-November 1999 (Fall/Winter). Southern Hemisphere.	UPSTREAM	Presense of dam since October 1976. The dam is a concrete gravity structure 43 m high, 520 m long, and 50 wide at the base. The spillway is a fixed-crest overshot design 350 m long and 32 m high. Magnitude is not measured, but authors compare above and below the dam (i.e., regualted vs unregulated sections of the river.	UNSPEC	NR	NR	NR	NR	NR	NR	NR	NR	NR
Tallowa Dam	Tallowa	1215_FHM	A	Tallowa_A	18	species 18 (Acanthopagrus australis), different study design (CI), different outcome (ABUND)	Gehrke PC, Gilligan DM, and Barwick M. 2002. "Changes in fish communities of the Shoalhaven River 20 years after construction of Tallowa Dam, Australia". RIVER RESEARCH AND APPLICATIONS 18(3):265-286.	Gehrke et al. 2002	Gehrke PC, Gilligan DM, and Barwick M.	2002	Changes in fish communities of the Shoalhaven River 20 years after construction of Tallowa Dam, Australia	ARTICLE	CP		This study represents the first stage of a large-scale assessment of the effectiveness of a high-level fishway in rehabilitating the fish communities upstream and downstream of the dam. This study characterizes spatial variation in contemporary fish communites above and below Tallowa Dam, and establishes temporal changes that have occured in species distributions in teh 27 years since work on the…	Gehrke et al. 2002a	LOW	Australia	New South Wales	Cfb	Shoalhaven River, Kangaroo River, Mongarlowe River	RIVER	Tallowa Dam	NR	HIGH	NR	STORAGE	CI	N/A	Fish were sampled at 12 sites within the Shoalhaven catchment: three sites below the dam; four sites within the storage of Lake Yarrunga; and five sites upstream of the storage. Upstream sites included two sites in each of the Shoalhaven and Kangaroo Rivers and one site in the Mongarlowe River in the upper reaches of the catchment. Sites were sampled four times, in April–May 1998, November–Decemb…	3 downstream intervention sites: Sites 8 - directly under dam, elevation 30m, complex of four small pools and interconnecting rapids/riffles. Depth up to 2 m. Substratum cobble with occasional bedrock. Sparse macrophyte beds. Occasional dense stands of riparian vegetation; Site 9 - 500 m downstream from dam, elevation 30m, long pool with maximum depth 3 m. Substratum diverse, including bedrock, b…	NON_MAN	>4	1998, 1999	2	Spring, Summer, Fall, Winter	two years of sampling. Sampling occurred in April-May 1998 (Fall), November-December 1998 (Spring/Summer), February-March 1999 (Summer/Fall), October-November 1999 (Fall/Winter). Southern Hemisphere.	UPSTREAM	Presense of dam since October 1976. The dam is a concrete gravity structure 43 m high, 520 m long, and 50 wide at the base. The spillway is a fixed-crest overshot design 350 m long and 32 m high. Magnitude is not measured, but authors compare above and below the dam (i.e., regualted vs unregulated sections of the river.	UNSPEC	NR	NR	NR	NR	NR	NR	NR	NR	NR
Tallowa Dam	Tallowa	1215_FHM	A	Tallowa_A	19	species 19 (Mugil cephalus), different study design (CI), different outcome (ABUND)	Gehrke PC, Gilligan DM, and Barwick M. 2002. "Changes in fish communities of the Shoalhaven River 20 years after construction of Tallowa Dam, Australia". RIVER RESEARCH AND APPLICATIONS 18(3):265-286.	Gehrke et al. 2002	Gehrke PC, Gilligan DM, and Barwick M.	2002	Changes in fish communities of the Shoalhaven River 20 years after construction of Tallowa Dam, Australia	ARTICLE	CP		This study represents the first stage of a large-scale assessment of the effectiveness of a high-level fishway in rehabilitating the fish communities upstream and downstream of the dam. This study characterizes spatial variation in contemporary fish communites above and below Tallowa Dam, and establishes temporal changes that have occured in species distributions in teh 27 years since work on the…	Gehrke et al. 2002a	LOW	Australia	New South Wales	Cfb	Shoalhaven River, Kangaroo River, Mongarlowe River	RIVER	Tallowa Dam	NR	HIGH	NR	STORAGE	CI	N/A	Fish were sampled at 12 sites within the Shoalhaven catchment: three sites below the dam; four sites within the storage of Lake Yarrunga; and five sites upstream of the storage. Upstream sites included two sites in each of the Shoalhaven and Kangaroo Rivers and one site in the Mongarlowe River in the upper reaches of the catchment. Sites were sampled four times, in April–May 1998, November–Decemb…	3 downstream intervention sites: Sites 8 - directly under dam, elevation 30m, complex of four small pools and interconnecting rapids/riffles. Depth up to 2 m. Substratum cobble with occasional bedrock. Sparse macrophyte beds. Occasional dense stands of riparian vegetation; Site 9 - 500 m downstream from dam, elevation 30m, long pool with maximum depth 3 m. Substratum diverse, including bedrock, b…	NON_MAN	>4	1998, 1999	2	Spring, Summer, Fall, Winter	two years of sampling. Sampling occurred in April-May 1998 (Fall), November-December 1998 (Spring/Summer), February-March 1999 (Summer/Fall), October-November 1999 (Fall/Winter). Southern Hemisphere.	UPSTREAM	Presense of dam since October 1976. The dam is a concrete gravity structure 43 m high, 520 m long, and 50 wide at the base. The spillway is a fixed-crest overshot design 350 m long and 32 m high. Magnitude is not measured, but authors compare above and below the dam (i.e., regualted vs unregulated sections of the river.	UNSPEC	NR	NR	NR	NR	NR	NR	NR	NR	NR
Tallowa Dam	Tallowa	1215_FHM	A	Tallowa_A	20	species 20 (Trachystoma petardi), different study design (CI), different outcome (ABUND)	Gehrke PC, Gilligan DM, and Barwick M. 2002. "Changes in fish communities of the Shoalhaven River 20 years after construction of Tallowa Dam, Australia". RIVER RESEARCH AND APPLICATIONS 18(3):265-286.	Gehrke et al. 2002	Gehrke PC, Gilligan DM, and Barwick M.	2002	Changes in fish communities of the Shoalhaven River 20 years after construction of Tallowa Dam, Australia	ARTICLE	CP		This study represents the first stage of a large-scale assessment of the effectiveness of a high-level fishway in rehabilitating the fish communities upstream and downstream of the dam. This study characterizes spatial variation in contemporary fish communites above and below Tallowa Dam, and establishes temporal changes that have occured in species distributions in teh 27 years since work on the…	Gehrke et al. 2002a	LOW	Australia	New South Wales	Cfb	Shoalhaven River, Kangaroo River, Mongarlowe River	RIVER	Tallowa Dam	NR	HIGH	NR	STORAGE	CI	N/A	Fish were sampled at 12 sites within the Shoalhaven catchment: three sites below the dam; four sites within the storage of Lake Yarrunga; and five sites upstream of the storage. Upstream sites included two sites in each of the Shoalhaven and Kangaroo Rivers and one site in the Mongarlowe River in the upper reaches of the catchment. Sites were sampled four times, in April–May 1998, November–Decemb…	3 downstream intervention sites: Sites 8 - directly under dam, elevation 30m, complex of four small pools and interconnecting rapids/riffles. Depth up to 2 m. Substratum cobble with occasional bedrock. Sparse macrophyte beds. Occasional dense stands of riparian vegetation; Site 9 - 500 m downstream from dam, elevation 30m, long pool with maximum depth 3 m. Substratum diverse, including bedrock, b…	NON_MAN	>4	1998, 1999	2	Spring, Summer, Fall, Winter	two years of sampling. Sampling occurred in April-May 1998 (Fall), November-December 1998 (Spring/Summer), February-March 1999 (Summer/Fall), October-November 1999 (Fall/Winter). Southern Hemisphere.	UPSTREAM	Presense of dam since October 1976. The dam is a concrete gravity structure 43 m high, 520 m long, and 50 wide at the base. The spillway is a fixed-crest overshot design 350 m long and 32 m high. Magnitude is not measured, but authors compare above and below the dam (i.e., regualted vs unregulated sections of the river.	UNSPEC	NR	NR	NR	NR	NR	NR	NR	NR	NR
Tallowa Dam	Tallowa	1215_FHM	A	Tallowa_A	21	species 21 (Gobiomorphus australis), different study design (CI), different outcome (ABUND)	Gehrke PC, Gilligan DM, and Barwick M. 2002. "Changes in fish communities of the Shoalhaven River 20 years after construction of Tallowa Dam, Australia". RIVER RESEARCH AND APPLICATIONS 18(3):265-286.	Gehrke et al. 2002	Gehrke PC, Gilligan DM, and Barwick M.	2002	Changes in fish communities of the Shoalhaven River 20 years after construction of Tallowa Dam, Australia	ARTICLE	CP		This study represents the first stage of a large-scale assessment of the effectiveness of a high-level fishway in rehabilitating the fish communities upstream and downstream of the dam. This study characterizes spatial variation in contemporary fish communites above and below Tallowa Dam, and establishes temporal changes that have occured in species distributions in teh 27 years since work on the…	Gehrke et al. 2002a	LOW	Australia	New South Wales	Cfb	Shoalhaven River, Kangaroo River, Mongarlowe River	RIVER	Tallowa Dam	NR	HIGH	NR	STORAGE	CI	N/A	Fish were sampled at 12 sites within the Shoalhaven catchment: three sites below the dam; four sites within the storage of Lake Yarrunga; and five sites upstream of the storage. Upstream sites included two sites in each of the Shoalhaven and Kangaroo Rivers and one site in the Mongarlowe River in the upper reaches of the catchment. Sites were sampled four times, in April–May 1998, November–Decemb…	3 downstream intervention sites: Sites 8 - directly under dam, elevation 30m, complex of four small pools and interconnecting rapids/riffles. Depth up to 2 m. Substratum cobble with occasional bedrock. Sparse macrophyte beds. Occasional dense stands of riparian vegetation; Site 9 - 500 m downstream from dam, elevation 30m, long pool with maximum depth 3 m. Substratum diverse, including bedrock, b…	NON_MAN	>4	1998, 1999	2	Spring, Summer, Fall, Winter	two years of sampling. Sampling occurred in April-May 1998 (Fall), November-December 1998 (Spring/Summer), February-March 1999 (Summer/Fall), October-November 1999 (Fall/Winter). Southern Hemisphere.	UPSTREAM	Presense of dam since October 1976. The dam is a concrete gravity structure 43 m high, 520 m long, and 50 wide at the base. The spillway is a fixed-crest overshot design 350 m long and 32 m high. Magnitude is not measured, but authors compare above and below the dam (i.e., regualted vs unregulated sections of the river.	UNSPEC	NR	NR	NR	NR	NR	NR	NR	NR	NR
Tallowa Dam	Tallowa	1215_FHM	A	Tallowa_A	22	species 22 (Gobiomorphus coxii), different study design (CI), different outcome (ABUND)	Gehrke PC, Gilligan DM, and Barwick M. 2002. "Changes in fish communities of the Shoalhaven River 20 years after construction of Tallowa Dam, Australia". RIVER RESEARCH AND APPLICATIONS 18(3):265-286.	Gehrke et al. 2002	Gehrke PC, Gilligan DM, and Barwick M.	2002	Changes in fish communities of the Shoalhaven River 20 years after construction of Tallowa Dam, Australia	ARTICLE	CP		This study represents the first stage of a large-scale assessment of the effectiveness of a high-level fishway in rehabilitating the fish communities upstream and downstream of the dam. This study characterizes spatial variation in contemporary fish communites above and below Tallowa Dam, and establishes temporal changes that have occured in species distributions in teh 27 years since work on the…	Gehrke et al. 2002a	LOW	Australia	New South Wales	Cfb	Shoalhaven River, Kangaroo River, Mongarlowe River	RIVER	Tallowa Dam	NR	HIGH	NR	STORAGE	CI	N/A	Fish were sampled at 12 sites within the Shoalhaven catchment: three sites below the dam; four sites within the storage of Lake Yarrunga; and five sites upstream of the storage. Upstream sites included two sites in each of the Shoalhaven and Kangaroo Rivers and one site in the Mongarlowe River in the upper reaches of the catchment. Sites were sampled four times, in April–May 1998, November–Decemb…	3 downstream intervention sites: Sites 8 - directly under dam, elevation 30m, complex of four small pools and interconnecting rapids/riffles. Depth up to 2 m. Substratum cobble with occasional bedrock. Sparse macrophyte beds. Occasional dense stands of riparian vegetation; Site 9 - 500 m downstream from dam, elevation 30m, long pool with maximum depth 3 m. Substratum diverse, including bedrock, b…	NON_MAN	>4	1998, 1999	2	Spring, Summer, Fall, Winter	two years of sampling. Sampling occurred in April-May 1998 (Fall), November-December 1998 (Spring/Summer), February-March 1999 (Summer/Fall), October-November 1999 (Fall/Winter). Southern Hemisphere.	UPSTREAM	Presense of dam since October 1976. The dam is a concrete gravity structure 43 m high, 520 m long, and 50 wide at the base. The spillway is a fixed-crest overshot design 350 m long and 32 m high. Magnitude is not measured, but authors compare above and below the dam (i.e., regualted vs unregulated sections of the river.	UNSPEC	NR	NR	NR	NR	NR	NR	NR	NR	NR
Tallowa Dam	Tallowa	1215_FHM	A	Tallowa_A	23	species 23 (Hypseleotris compressa), different study design (CI), different outcome (ABUND)	Gehrke PC, Gilligan DM, and Barwick M. 2002. "Changes in fish communities of the Shoalhaven River 20 years after construction of Tallowa Dam, Australia". RIVER RESEARCH AND APPLICATIONS 18(3):265-286.	Gehrke et al. 2002	Gehrke PC, Gilligan DM, and Barwick M.	2002	Changes in fish communities of the Shoalhaven River 20 years after construction of Tallowa Dam, Australia	ARTICLE	CP		This study represents the first stage of a large-scale assessment of the effectiveness of a high-level fishway in rehabilitating the fish communities upstream and downstream of the dam. This study characterizes spatial variation in contemporary fish communites above and below Tallowa Dam, and establishes temporal changes that have occured in species distributions in teh 27 years since work on the…	Gehrke et al. 2002a	LOW	Australia	New South Wales	Cfb	Shoalhaven River, Kangaroo River, Mongarlowe River	RIVER	Tallowa Dam	NR	HIGH	NR	STORAGE	CI	N/A	Fish were sampled at 12 sites within the Shoalhaven catchment: three sites below the dam; four sites within the storage of Lake Yarrunga; and five sites upstream of the storage. Upstream sites included two sites in each of the Shoalhaven and Kangaroo Rivers and one site in the Mongarlowe River in the upper reaches of the catchment. Sites were sampled four times, in April–May 1998, November–Decemb…	3 downstream intervention sites: Sites 8 - directly under dam, elevation 30m, complex of four small pools and interconnecting rapids/riffles. Depth up to 2 m. Substratum cobble with occasional bedrock. Sparse macrophyte beds. Occasional dense stands of riparian vegetation; Site 9 - 500 m downstream from dam, elevation 30m, long pool with maximum depth 3 m. Substratum diverse, including bedrock, b…	NON_MAN	>4	1998, 1999	2	Spring, Summer, Fall, Winter	two years of sampling. Sampling occurred in April-May 1998 (Fall), November-December 1998 (Spring/Summer), February-March 1999 (Summer/Fall), October-November 1999 (Fall/Winter). Southern Hemisphere.	UPSTREAM	Presense of dam since October 1976. The dam is a concrete gravity structure 43 m high, 520 m long, and 50 wide at the base. The spillway is a fixed-crest overshot design 350 m long and 32 m high. Magnitude is not measured, but authors compare above and below the dam (i.e., regualted vs unregulated sections of the river.	UNSPEC	NR	NR	NR	NR	NR	NR	NR	NR	NR
Tallowa Dam	Tallowa	1215_FHM	A	Tallowa_A	24	species 24 (Hypseleotris kluzingeri), different study design (CI), different outcome (ABUND)	Gehrke PC, Gilligan DM, and Barwick M. 2002. "Changes in fish communities of the Shoalhaven River 20 years after construction of Tallowa Dam, Australia". RIVER RESEARCH AND APPLICATIONS 18(3):265-286.	Gehrke et al. 2002	Gehrke PC, Gilligan DM, and Barwick M.	2002	Changes in fish communities of the Shoalhaven River 20 years after construction of Tallowa Dam, Australia	ARTICLE	CP		This study represents the first stage of a large-scale assessment of the effectiveness of a high-level fishway in rehabilitating the fish communities upstream and downstream of the dam. This study characterizes spatial variation in contemporary fish communites above and below Tallowa Dam, and establishes temporal changes that have occured in species distributions in teh 27 years since work on the…	Gehrke et al. 2002a	LOW	Australia	New South Wales	Cfb	Shoalhaven River, Kangaroo River, Mongarlowe River	RIVER	Tallowa Dam	NR	HIGH	NR	STORAGE	CI	N/A	Fish were sampled at 12 sites within the Shoalhaven catchment: three sites below the dam; four sites within the storage of Lake Yarrunga; and five sites upstream of the storage. Upstream sites included two sites in each of the Shoalhaven and Kangaroo Rivers and one site in the Mongarlowe River in the upper reaches of the catchment. Sites were sampled four times, in April–May 1998, November–Decemb…	3 downstream intervention sites: Sites 8 - directly under dam, elevation 30m, complex of four small pools and interconnecting rapids/riffles. Depth up to 2 m. Substratum cobble with occasional bedrock. Sparse macrophyte beds. Occasional dense stands of riparian vegetation; Site 9 - 500 m downstream from dam, elevation 30m, long pool with maximum depth 3 m. Substratum diverse, including bedrock, b…	NON_MAN	>4	1998, 1999	2	Spring, Summer, Fall, Winter	two years of sampling. Sampling occurred in April-May 1998 (Fall), November-December 1998 (Spring/Summer), February-March 1999 (Summer/Fall), October-November 1999 (Fall/Winter). Southern Hemisphere.	UPSTREAM	Presense of dam since October 1976. The dam is a concrete gravity structure 43 m high, 520 m long, and 50 wide at the base. The spillway is a fixed-crest overshot design 350 m long and 32 m high. Magnitude is not measured, but authors compare above and below the dam (i.e., regualted vs unregulated sections of the river.	UNSPEC	NR	NR	NR	NR	NR	NR	NR	NR	NR
Tallowa Dam	Tallowa	1215_FHM	A	Tallowa_A	25	species 25 (Philypnodon grandiceps), different study design (CI), different outcome (ABUND)	Gehrke PC, Gilligan DM, and Barwick M. 2002. "Changes in fish communities of the Shoalhaven River 20 years after construction of Tallowa Dam, Australia". RIVER RESEARCH AND APPLICATIONS 18(3):265-286.	Gehrke et al. 2002	Gehrke PC, Gilligan DM, and Barwick M.	2002	Changes in fish communities of the Shoalhaven River 20 years after construction of Tallowa Dam, Australia	ARTICLE	CP		This study represents the first stage of a large-scale assessment of the effectiveness of a high-level fishway in rehabilitating the fish communities upstream and downstream of the dam. This study characterizes spatial variation in contemporary fish communites above and below Tallowa Dam, and establishes temporal changes that have occured in species distributions in teh 27 years since work on the…	Gehrke et al. 2002a	LOW	Australia	New South Wales	Cfb	Shoalhaven River, Kangaroo River, Mongarlowe River	RIVER	Tallowa Dam	NR	HIGH	NR	STORAGE	CI	N/A	Fish were sampled at 12 sites within the Shoalhaven catchment: three sites below the dam; four sites within the storage of Lake Yarrunga; and five sites upstream of the storage. Upstream sites included two sites in each of the Shoalhaven and Kangaroo Rivers and one site in the Mongarlowe River in the upper reaches of the catchment. Sites were sampled four times, in April–May 1998, November–Decemb…	3 downstream intervention sites: Sites 8 - directly under dam, elevation 30m, complex of four small pools and interconnecting rapids/riffles. Depth up to 2 m. Substratum cobble with occasional bedrock. Sparse macrophyte beds. Occasional dense stands of riparian vegetation; Site 9 - 500 m downstream from dam, elevation 30m, long pool with maximum depth 3 m. Substratum diverse, including bedrock, b…	NON_MAN	>4	1998, 1999	2	Spring, Summer, Fall, Winter	two years of sampling. Sampling occurred in April-May 1998 (Fall), November-December 1998 (Spring/Summer), February-March 1999 (Summer/Fall), October-November 1999 (Fall/Winter). Southern Hemisphere.	UPSTREAM	Presense of dam since October 1976. The dam is a concrete gravity structure 43 m high, 520 m long, and 50 wide at the base. The spillway is a fixed-crest overshot design 350 m long and 32 m high. Magnitude is not measured, but authors compare above and below the dam (i.e., regualted vs unregulated sections of the river.	UNSPEC	NR	NR	NR	NR	NR	NR	NR	NR	NR
Tallowa Dam	Tallowa	1215_FHM	A	Tallowa_A	26	species 26 (Philypnodon sp.), different study design (CI), different outcome (ABUND)	Gehrke PC, Gilligan DM, and Barwick M. 2002. "Changes in fish communities of the Shoalhaven River 20 years after construction of Tallowa Dam, Australia". RIVER RESEARCH AND APPLICATIONS 18(3):265-286.	Gehrke et al. 2002	Gehrke PC, Gilligan DM, and Barwick M.	2002	Changes in fish communities of the Shoalhaven River 20 years after construction of Tallowa Dam, Australia	ARTICLE	CP		This study represents the first stage of a large-scale assessment of the effectiveness of a high-level fishway in rehabilitating the fish communities upstream and downstream of the dam. This study characterizes spatial variation in contemporary fish communites above and below Tallowa Dam, and establishes temporal changes that have occured in species distributions in teh 27 years since work on the…	Gehrke et al. 2002a	LOW	Australia	New South Wales	Cfb	Shoalhaven River, Kangaroo River, Mongarlowe River	RIVER	Tallowa Dam	NR	HIGH	NR	STORAGE	CI	N/A	Fish were sampled at 12 sites within the Shoalhaven catchment: three sites below the dam; four sites within the storage of Lake Yarrunga; and five sites upstream of the storage. Upstream sites included two sites in each of the Shoalhaven and Kangaroo Rivers and one site in the Mongarlowe River in the upper reaches of the catchment. Sites were sampled four times, in April–May 1998, November–Decemb…	3 downstream intervention sites: Sites 8 - directly under dam, elevation 30m, complex of four small pools and interconnecting rapids/riffles. Depth up to 2 m. Substratum cobble with occasional bedrock. Sparse macrophyte beds. Occasional dense stands of riparian vegetation; Site 9 - 500 m downstream from dam, elevation 30m, long pool with maximum depth 3 m. Substratum diverse, including bedrock, b…	NON_MAN	>4	1998, 1999	2	Spring, Summer, Fall, Winter	two years of sampling. Sampling occurred in April-May 1998 (Fall), November-December 1998 (Spring/Summer), February-March 1999 (Summer/Fall), October-November 1999 (Fall/Winter). Southern Hemisphere.	UPSTREAM	Presense of dam since October 1976. The dam is a concrete gravity structure 43 m high, 520 m long, and 50 wide at the base. The spillway is a fixed-crest overshot design 350 m long and 32 m high. Magnitude is not measured, but authors compare above and below the dam (i.e., regualted vs unregulated sections of the river.	UNSPEC	NR	NR	NR	NR	NR	NR	NR	NR	NR
Harris Dam	Harris1	1218_FHM	A	Harris1_A	2	year 1 (1994); family 1 (Percids); different outcome (DENSITY)	Bowen ZH, Freeman MC, and Bovee KD. 1998. "Evaluation of generalized habitat criteria for assessing impacts of altered flow regimes on warmwater fishes". TRANSACTIONS OF THE AMERICAN FISHERIES SOCIETY 127(3):455-468.	Bowen et al. 1998	Bowen ZH, Freeman MC, and Bovee KD.	1998	Evaluation of generalized habitat criteria for assessing impacts of altered flow regimes on warmwater fishes	ARTICLE	CP		Tested the correspondence between key-habitat availability and fish abundance and diversity in a southeastern U.S. river system containing gradients of flow alteration…examined three questions central to the interrelated problems of how habitat influences stram fish assemblages, and how to assess habitat in the context of flow alteratins: (1) Do fish assemblages correspond o changes in the spatia…		LOW	USA	Alabama	Csc	Tallapoosa River, Little Tallapoosa River	RIVER	Harris Dam	NM	HIGH	NR	PEAKING	CI	N/A	Two unregulated sites upstream of Harris Dam were sampled and compared to three regulated sites downstream of Harris Dam. Fish were sampled from June - Sept. 1994 and July- Augsut 1995 by using prepositioned area electrofishers (PAEs: 1.5 x 6 m in size; Bain et al. 1985). A 3500-W generator and pulsar unit (Smith-Root 3.5 GPP) were used to energize the PAE with alternating current. The lengths of…	Three intervention sites: RP1 is in the regulated portion of the Tallapoosa River 22 km below Harris Dam near Wadley, Alabama and in the Piedmont region. RP2 was 53 km below Harris Dam, south of Daviston, Alabama and in the Piedmont region. Site RP3 was 68 km donwstram from harris Dam within Horshoe National Military park. and in the Peidmont region. Two control sites: unregulated upstream sites …	NON_MAN	>4	1994	1	Summer, Fall	two years sampled; Year 1 of 2. Sampled June - September; northern hemisphere	UPSTREAM	Harris Dam, competed in 1983 near Wedowee, Alabama, is the most upstream impoundment on the Tallapoosa River. Peaking hydropower production at Harris Dam (within hourly discharges that vary from leakage flow, near 0, to >200 m^3/s during generation) alters the flow regime in the 80-km reach of the river between the dam and backwaters of Lake Martin, the next downstream impoundment.	UNSPEC	In text, pg 457	In text, pg 457	In text, pg 457	In text, pg 457	In text, pg 457	In text, pg 457	In text, pg 457	In text, pg 457	In text, pg 457
Harris Dam	Harris1	1218_FHM	A	Harris1_A	3	year 1 (1994); family 2 (Catostomids); different outcome (DENSITY)	Bowen ZH, Freeman MC, and Bovee KD. 1998. "Evaluation of generalized habitat criteria for assessing impacts of altered flow regimes on warmwater fishes". TRANSACTIONS OF THE AMERICAN FISHERIES SOCIETY 127(3):455-468.	Bowen et al. 1998	Bowen ZH, Freeman MC, and Bovee KD.	1998	Evaluation of generalized habitat criteria for assessing impacts of altered flow regimes on warmwater fishes	ARTICLE	CP		Tested the correspondence between key-habitat availability and fish abundance and diversity in a southeastern U.S. river system containing gradients of flow alteration…examined three questions central to the interrelated problems of how habitat influences stram fish assemblages, and how to assess habitat in the context of flow alteratins: (1) Do fish assemblages correspond o changes in the spatia…		LOW	USA	Alabama	Csc	Tallapoosa River, Little Tallapoosa River	RIVER	Harris Dam	NM	HIGH	NR	PEAKING	CI	N/A	Two unregulated sites upstream of Harris Dam were sampled and compared to three regulated sites downstream of Harris Dam. Fish were sampled from June - Sept. 1994 and July- Augsut 1995 by using prepositioned area electrofishers (PAEs: 1.5 x 6 m in size; Bain et al. 1985). A 3500-W generator and pulsar unit (Smith-Root 3.5 GPP) were used to energize the PAE with alternating current. The lengths of…	Three intervention sites: RP1 is in the regulated portion of the Tallapoosa River 22 km below Harris Dam near Wadley, Alabama and in the Piedmont region. RP2 was 53 km below Harris Dam, south of Daviston, Alabama and in the Piedmont region. Site RP3 was 68 km donwstram from harris Dam within Horshoe National Military park. and in the Peidmont region. Two control sites: unregulated upstream sites …	NON_MAN	>4	1994	1	Summer, Fall	two years sampled; Year 1 of 2. Sampled June - September; northern hemisphere	UPSTREAM	Harris Dam, competed in 1983 near Wedowee, Alabama, is the most upstream impoundment on the Tallapoosa River. Peaking hydropower production at Harris Dam (within hourly discharges that vary from leakage flow, near 0, to >200 m^3/s during generation) alters the flow regime in the 80-km reach of the river between the dam and backwaters of Lake Martin, the next downstream impoundment.	UNSPEC	In text, pg 457	In text, pg 457	In text, pg 457	In text, pg 457	In text, pg 457	In text, pg 457	In text, pg 457	In text, pg 457	In text, pg 457
Harris Dam	Harris1	1218_FHM	A	Harris1_A	4	year 1 (1994); family 3 (Cyprinids); different ouceom (DENSITY)	Bowen ZH, Freeman MC, and Bovee KD. 1998. "Evaluation of generalized habitat criteria for assessing impacts of altered flow regimes on warmwater fishes". TRANSACTIONS OF THE AMERICAN FISHERIES SOCIETY 127(3):455-468.	Bowen et al. 1998	Bowen ZH, Freeman MC, and Bovee KD.	1998	Evaluation of generalized habitat criteria for assessing impacts of altered flow regimes on warmwater fishes	ARTICLE	CP		Tested the correspondence between key-habitat availability and fish abundance and diversity in a southeastern U.S. river system containing gradients of flow alteration…examined three questions central to the interrelated problems of how habitat influences stram fish assemblages, and how to assess habitat in the context of flow alteratins: (1) Do fish assemblages correspond o changes in the spatia…		LOW	USA	Alabama	Csc	Tallapoosa River, Little Tallapoosa River	RIVER	Harris Dam	NM	HIGH	NR	PEAKING	CI	N/A	Two unregulated sites upstream of Harris Dam were sampled and compared to three regulated sites downstream of Harris Dam. Fish were sampled from June - Sept. 1994 and July- Augsut 1995 by using prepositioned area electrofishers (PAEs: 1.5 x 6 m in size; Bain et al. 1985). A 3500-W generator and pulsar unit (Smith-Root 3.5 GPP) were used to energize the PAE with alternating current. The lengths of…	Three intervention sites: RP1 is in the regulated portion of the Tallapoosa River 22 km below Harris Dam near Wadley, Alabama and in the Piedmont region. RP2 was 53 km below Harris Dam, south of Daviston, Alabama and in the Piedmont region. Site RP3 was 68 km donwstram from harris Dam within Horshoe National Military park. and in the Peidmont region. Two control sites: unregulated upstream sites …	NON_MAN	>4	1994	1	Summer, Fall	two years sampled; Year 1 of 2. Sampled June - September; northern hemisphere	UPSTREAM	Harris Dam, competed in 1983 near Wedowee, Alabama, is the most upstream impoundment on the Tallapoosa River. Peaking hydropower production at Harris Dam (within hourly discharges that vary from leakage flow, near 0, to >200 m^3/s during generation) alters the flow regime in the 80-km reach of the river between the dam and backwaters of Lake Martin, the next downstream impoundment.	UNSPEC	In text, pg 457	In text, pg 457	In text, pg 457	In text, pg 457	In text, pg 457	In text, pg 457	In text, pg 457	In text, pg 457	In text, pg 457
Harris Dam	Harris1	1218_FHM	A	Harris1_A	5	year 1 (1994); family 4 (Centrarchids); different outcome (DENSITY)	Bowen ZH, Freeman MC, and Bovee KD. 1998. "Evaluation of generalized habitat criteria for assessing impacts of altered flow regimes on warmwater fishes". TRANSACTIONS OF THE AMERICAN FISHERIES SOCIETY 127(3):455-468.	Bowen et al. 1998	Bowen ZH, Freeman MC, and Bovee KD.	1998	Evaluation of generalized habitat criteria for assessing impacts of altered flow regimes on warmwater fishes	ARTICLE	CP		Tested the correspondence between key-habitat availability and fish abundance and diversity in a southeastern U.S. river system containing gradients of flow alteration…examined three questions central to the interrelated problems of how habitat influences stram fish assemblages, and how to assess habitat in the context of flow alteratins: (1) Do fish assemblages correspond o changes in the spatia…		LOW	USA	Alabama	Csc	Tallapoosa River, Little Tallapoosa River	RIVER	Harris Dam	NM	HIGH	NR	PEAKING	CI	N/A	Two unregulated sites upstream of Harris Dam were sampled and compared to three regulated sites downstream of Harris Dam. Fish were sampled from June - Sept. 1994 and July- Augsut 1995 by using prepositioned area electrofishers (PAEs: 1.5 x 6 m in size; Bain et al. 1985). A 3500-W generator and pulsar unit (Smith-Root 3.5 GPP) were used to energize the PAE with alternating current. The lengths of…	Three intervention sites: RP1 is in the regulated portion of the Tallapoosa River 22 km below Harris Dam near Wadley, Alabama and in the Piedmont region. RP2 was 53 km below Harris Dam, south of Daviston, Alabama and in the Piedmont region. Site RP3 was 68 km donwstram from harris Dam within Horshoe National Military park. and in the Peidmont region. Two control sites: unregulated upstream sites …	NON_MAN	>4	1994	1	Summer, Fall	two years sampled; Year 1 of 2. Sampled June - September; northern hemisphere	UPSTREAM	Harris Dam, competed in 1983 near Wedowee, Alabama, is the most upstream impoundment on the Tallapoosa River. Peaking hydropower production at Harris Dam (within hourly discharges that vary from leakage flow, near 0, to >200 m^3/s during generation) alters the flow regime in the 80-km reach of the river between the dam and backwaters of Lake Martin, the next downstream impoundment.	UNSPEC	In text, pg 457	In text, pg 457	In text, pg 457	In text, pg 457	In text, pg 457	In text, pg 457	In text, pg 457	In text, pg 457	In text, pg 457
Harris Dam	Harris1	1218_FHM	A	Harris1_A	7	year 2 (1995); family 1 (Percids); different outcome (DENSITY)	Bowen ZH, Freeman MC, and Bovee KD. 1998. "Evaluation of generalized habitat criteria for assessing impacts of altered flow regimes on warmwater fishes". TRANSACTIONS OF THE AMERICAN FISHERIES SOCIETY 127(3):455-468.	Bowen et al. 1998	Bowen ZH, Freeman MC, and Bovee KD.	1998	Evaluation of generalized habitat criteria for assessing impacts of altered flow regimes on warmwater fishes	ARTICLE	CP		Tested the correspondence between key-habitat availability and fish abundance and diversity in a southeastern U.S. river system containing gradients of flow alteration…examined three questions central to the interrelated problems of how habitat influences stram fish assemblages, and how to assess habitat in the context of flow alteratins: (1) Do fish assemblages correspond o changes in the spatia…		LOW	USA	Alabama	Csc	Tallapoosa River, Little Tallapoosa River	RIVER	Harris Dam	NM	HIGH	NR	PEAKING	CI	N/A	Two unregulated sites upstream of Harris Dam were sampled and compared to three regulated sites downstream of Harris Dam. Fish were sampled from June - Sept. 1994 and July- Augsut 1995 by using prepositioned area electrofishers (PAEs: 1.5 x 6 m in size; Bain et al. 1985). A 3500-W generator and pulsar unit (Smith-Root 3.5 GPP) were used to energize the PAE with alternating current. The lengths of…	Three intervention sites: RP1 is in the regulated portion of the Tallapoosa River 22 km below Harris Dam near Wadley, Alabama and in the Piedmont region. RP2 was 53 km below Harris Dam, south of Daviston, Alabama and in the Piedmont region. Site RP3 was 68 km donwstram from harris Dam within Horshoe National Military park. and in the Peidmont region. Two control sites: unregulated upstream sites …	NON_MAN	>4	1995	2	Summer	two years sampled; Year 2 of 2. Sampled July - August; northern hemisphere	UPSTREAM	Harris Dam, competed in 1983 near Wedowee, Alabama, is the most upstream impoundment on the Tallapoosa River. Peaking hydropower production at Harris Dam (within hourly discharges that vary from leakage flow, near 0, to >200 m^3/s during generation) alters the flow regime in the 80-km reach of the river between the dam and backwaters of Lake Martin, the next downstream impoundment.	UNSPEC	In text, pg 457	In text, pg 457	In text, pg 457	In text, pg 457	In text, pg 457	In text, pg 457	In text, pg 457	In text, pg 457	In text, pg 457
Harris Dam	Harris1	1218_FHM	A	Harris1_A	8	year 2 (1995); family 2 (Catostomids); different outcome (DENSITY)	Bowen ZH, Freeman MC, and Bovee KD. 1998. "Evaluation of generalized habitat criteria for assessing impacts of altered flow regimes on warmwater fishes". TRANSACTIONS OF THE AMERICAN FISHERIES SOCIETY 127(3):455-468.	Bowen et al. 1998	Bowen ZH, Freeman MC, and Bovee KD.	1998	Evaluation of generalized habitat criteria for assessing impacts of altered flow regimes on warmwater fishes	ARTICLE	CP		Tested the correspondence between key-habitat availability and fish abundance and diversity in a southeastern U.S. river system containing gradients of flow alteration…examined three questions central to the interrelated problems of how habitat influences stram fish assemblages, and how to assess habitat in the context of flow alteratins: (1) Do fish assemblages correspond o changes in the spatia…		LOW	USA	Alabama	Csc	Tallapoosa River, Little Tallapoosa River	RIVER	Harris Dam	NM	HIGH	NR	PEAKING	CI	N/A	Two unregulated sites upstream of Harris Dam were sampled and compared to three regulated sites downstream of Harris Dam. Fish were sampled from June - Sept. 1994 and July- Augsut 1995 by using prepositioned area electrofishers (PAEs: 1.5 x 6 m in size; Bain et al. 1985). A 3500-W generator and pulsar unit (Smith-Root 3.5 GPP) were used to energize the PAE with alternating current. The lengths of…	Three intervention sites: RP1 is in the regulated portion of the Tallapoosa River 22 km below Harris Dam near Wadley, Alabama and in the Piedmont region. RP2 was 53 km below Harris Dam, south of Daviston, Alabama and in the Piedmont region. Site RP3 was 68 km donwstram from harris Dam within Horshoe National Military park. and in the Peidmont region. Two control sites: unregulated upstream sites …	NON_MAN	>4	1995	2	Summer	two years sampled; Year 2 of 2. Sampled July - August; northern hemisphere	UPSTREAM	Harris Dam, competed in 1983 near Wedowee, Alabama, is the most upstream impoundment on the Tallapoosa River. Peaking hydropower production at Harris Dam (within hourly discharges that vary from leakage flow, near 0, to >200 m^3/s during generation) alters the flow regime in the 80-km reach of the river between the dam and backwaters of Lake Martin, the next downstream impoundment.	UNSPEC	In text, pg 457	In text, pg 457	In text, pg 457	In text, pg 457	In text, pg 457	In text, pg 457	In text, pg 457	In text, pg 457	In text, pg 457
Harris Dam	Harris1	1218_FHM	A	Harris1_A	9	year 2 (1995); family 1(Cyprinids); different outcome (DENSITY)	Bowen ZH, Freeman MC, and Bovee KD. 1998. "Evaluation of generalized habitat criteria for assessing impacts of altered flow regimes on warmwater fishes". TRANSACTIONS OF THE AMERICAN FISHERIES SOCIETY 127(3):455-468.	Bowen et al. 1998	Bowen ZH, Freeman MC, and Bovee KD.	1998	Evaluation of generalized habitat criteria for assessing impacts of altered flow regimes on warmwater fishes	ARTICLE	CP		Tested the correspondence between key-habitat availability and fish abundance and diversity in a southeastern U.S. river system containing gradients of flow alteration…examined three questions central to the interrelated problems of how habitat influences stram fish assemblages, and how to assess habitat in the context of flow alteratins: (1) Do fish assemblages correspond o changes in the spatia…		LOW	USA	Alabama	Csc	Tallapoosa River, Little Tallapoosa River	RIVER	Harris Dam	NM	HIGH	NR	PEAKING	CI	N/A	Two unregulated sites upstream of Harris Dam were sampled and compared to three regulated sites downstream of Harris Dam. Fish were sampled from June - Sept. 1994 and July- Augsut 1995 by using prepositioned area electrofishers (PAEs: 1.5 x 6 m in size; Bain et al. 1985). A 3500-W generator and pulsar unit (Smith-Root 3.5 GPP) were used to energize the PAE with alternating current. The lengths of…	Three intervention sites: RP1 is in the regulated portion of the Tallapoosa River 22 km below Harris Dam near Wadley, Alabama and in the Piedmont region. RP2 was 53 km below Harris Dam, south of Daviston, Alabama and in the Piedmont region. Site RP3 was 68 km donwstram from harris Dam within Horshoe National Military park. and in the Peidmont region. Two control sites: unregulated upstream sites …	NON_MAN	>4	1995	2	Summer	two years sampled; Year 2 of 2. Sampled July - August; northern hemisphere	UPSTREAM	Harris Dam, competed in 1983 near Wedowee, Alabama, is the most upstream impoundment on the Tallapoosa River. Peaking hydropower production at Harris Dam (within hourly discharges that vary from leakage flow, near 0, to >200 m^3/s during generation) alters the flow regime in the 80-km reach of the river between the dam and backwaters of Lake Martin, the next downstream impoundment.	UNSPEC	In text, pg 457	In text, pg 457	In text, pg 457	In text, pg 457	In text, pg 457	In text, pg 457	In text, pg 457	In text, pg 457	In text, pg 457
Harris Dam	Harris1	1218_FHM	A	Harris1_A	10	year 2 (1995); family 4 (Centrarchids); different outcome (DENSITY)	Bowen ZH, Freeman MC, and Bovee KD. 1998. "Evaluation of generalized habitat criteria for assessing impacts of altered flow regimes on warmwater fishes". TRANSACTIONS OF THE AMERICAN FISHERIES SOCIETY 127(3):455-468.	Bowen et al. 1998	Bowen ZH, Freeman MC, and Bovee KD.	1998	Evaluation of generalized habitat criteria for assessing impacts of altered flow regimes on warmwater fishes	ARTICLE	CP		Tested the correspondence between key-habitat availability and fish abundance and diversity in a southeastern U.S. river system containing gradients of flow alteration…examined three questions central to the interrelated problems of how habitat influences stram fish assemblages, and how to assess habitat in the context of flow alteratins: (1) Do fish assemblages correspond o changes in the spatia…		LOW	USA	Alabama	Csc	Tallapoosa River, Little Tallapoosa River	RIVER	Harris Dam	NM	HIGH	NR	PEAKING	CI	N/A	Two unregulated sites upstream of Harris Dam were sampled and compared to three regulated sites downstream of Harris Dam. Fish were sampled from June - Sept. 1994 and July- Augsut 1995 by using prepositioned area electrofishers (PAEs: 1.5 x 6 m in size; Bain et al. 1985). A 3500-W generator and pulsar unit (Smith-Root 3.5 GPP) were used to energize the PAE with alternating current. The lengths of…	Three intervention sites: RP1 is in the regulated portion of the Tallapoosa River 22 km below Harris Dam near Wadley, Alabama and in the Piedmont region. RP2 was 53 km below Harris Dam, south of Daviston, Alabama and in the Piedmont region. Site RP3 was 68 km donwstram from harris Dam within Horshoe National Military park. and in the Peidmont region. Two control sites: unregulated upstream sites …	NON_MAN	>4	1995	2	Summer	two years sampled; Year 2 of 2. Sampled July - August; northern hemisphere	UPSTREAM	Harris Dam, competed in 1983 near Wedowee, Alabama, is the most upstream impoundment on the Tallapoosa River. Peaking hydropower production at Harris Dam (within hourly discharges that vary from leakage flow, near 0, to >200 m^3/s during generation) alters the flow regime in the 80-km reach of the river between the dam and backwaters of Lake Martin, the next downstream impoundment.	UNSPEC	In text, pg 457	In text, pg 457	In text, pg 457	In text, pg 457	In text, pg 457	In text, pg 457	In text, pg 457	In text, pg 457	In text, pg 457
Thurlow Dam	Thurlow1	1221_FHM	A	Thurlow1_A	45	different outcome (DENSITY); species 6 (Blacktail shiner); intervention site 1-10 averaged; control site 1-10 averaged	Kinsolving AD, and Bain MB. 1993. "Fish assemblage recovery along a riverine disturbance gradient". ECOLOGICAL APPLICATIONS 3(3):531-544.	Kinsolving and Bain 1993	Kinsolving AD, and Bain MB.	1993	Fish assemblage recovery along a riverine disturbance gradient	ARTICLE	CP		In this study, we test the hypothesis that a gradient of fish community recovery occurs downstream of hydroelectric dams by attempting to develop fish assemblage gradients for macrohabitat generalists and fluvial specialists in shoreline waters of one highly flow-regulated river and one free-flowing river.	Kinsolving et al. 1993b	MEDIUM	USA	Alabama	Csc	Cahaba River, Tallapoosa River	RIVER	Thurlow Dam	NR	HIGH	NR	PEAKING	CI	N/A	Ten affected river sections (N = 113 surveys) and ten unaffected river sections (N = 127 surveys). The study was conducted on 66 km reaches of two medium-sized rivers, the free flowing Cahava and the highly flow-regualted Tallapoosa River. Fish were quantified at discrete 18-m^2 microhabitats alon gthe shorelines of the Cahaba [free-flowing] and Tallapoosa [regulated] rivers at least 4 times from…	Ten intervention sites (highly flow regulated; Tallapoosa): The upper end of the Tallapoosa River sutyd reach alternates between lentic conditions and swift, turbulent water with a surface elevation >2 m in the channel. Gradually, tributary discharge adds water to the Tallapoosa rier at a point 38 km dwnstream river dsicharge does not fall below 5.7 m^3/s. Near the end of the sutyd reach, fluctua…	NON_MAN	NR	1988	1	Spring, Summer, Fall	1 year sampled. From April - September 1988.	NO_HYDRO	The Tallapoosa River has been developed extensively for peak-demand, hydroelectric power production and hence it has dramatic daily flow fluctuations (Fig 2). Power production by Thurlow Dam (2 km upstream from the study reac) occurs during some part of most weekdays and lasts various lengths of time. About 230 m^3/s of water is typically released during periods of electrical generation, and no w…	AvgDischarge_Inc; ShortVar_Inc	pg. 534, Figure 2, Figure 1, Table 45	pg. 534, Figure 2, Figure 1, Table 45	pg. 534, Figure 2, Figure 1, Table 45	pg. 534, Figure 2, Figure 1, Table 45	pg. 534, Figure 2, Figure 1, Table 45	pg. 534, Figure 2, Figure 1, Table 45	pg. 534, Figure 2, Figure 1, Table 45	pg. 534, Figure 2, Figure 1, Table 45	pg. 534, Figure 2, Figure 1, Table 45
Thurlow Dam	Thurlow1	1221_FHM	A	Thurlow1_A	46	different outcome (DENSITY); species 23 (Bullhead minnow); intervention site 1-10 averaged; control site 1-10 averaged	Kinsolving AD, and Bain MB. 1993. "Fish assemblage recovery along a riverine disturbance gradient". ECOLOGICAL APPLICATIONS 3(3):531-544.	Kinsolving and Bain 1993	Kinsolving AD, and Bain MB.	1993	Fish assemblage recovery along a riverine disturbance gradient	ARTICLE	CP		In this study, we test the hypothesis that a gradient of fish community recovery occurs downstream of hydroelectric dams by attempting to develop fish assemblage gradients for macrohabitat generalists and fluvial specialists in shoreline waters of one highly flow-regulated river and one free-flowing river.	Kinsolving et al. 1993b	MEDIUM	USA	Alabama	Csc	Cahaba River, Tallapoosa River	RIVER	Thurlow Dam	NR	HIGH	NR	PEAKING	CI	N/A	Ten affected river sections (N = 113 surveys) and ten unaffected river sections (N = 127 surveys). The study was conducted on 66 km reaches of two medium-sized rivers, the free flowing Cahava and the highly flow-regualted Tallapoosa River. Fish were quantified at discrete 18-m^2 microhabitats alon gthe shorelines of the Cahaba [free-flowing] and Tallapoosa [regulated] rivers at least 4 times from…	Ten intervention sites (highly flow regulated; Tallapoosa): The upper end of the Tallapoosa River sutyd reach alternates between lentic conditions and swift, turbulent water with a surface elevation >2 m in the channel. Gradually, tributary discharge adds water to the Tallapoosa rier at a point 38 km dwnstream river dsicharge does not fall below 5.7 m^3/s. Near the end of the sutyd reach, fluctua…	NON_MAN	NR	1988	1	Spring, Summer, Fall	1 year sampled. From April - September 1988.	NO_HYDRO	The Tallapoosa River has been developed extensively for peak-demand, hydroelectric power production and hence it has dramatic daily flow fluctuations (Fig 2). Power production by Thurlow Dam (2 km upstream from the study reac) occurs during some part of most weekdays and lasts various lengths of time. About 230 m^3/s of water is typically released during periods of electrical generation, and no w…	AvgDischarge_Inc; ShortVar_Inc	pg. 534, Figure 2, Figure 1, Table 46	pg. 534, Figure 2, Figure 1, Table 46	pg. 534, Figure 2, Figure 1, Table 46	pg. 534, Figure 2, Figure 1, Table 46	pg. 534, Figure 2, Figure 1, Table 46	pg. 534, Figure 2, Figure 1, Table 46	pg. 534, Figure 2, Figure 1, Table 46	pg. 534, Figure 2, Figure 1, Table 46	pg. 534, Figure 2, Figure 1, Table 46
Thurlow Dam	Thurlow1	1221_FHM	A	Thurlow1_A	47	different outcome (DENSITY); species 33 (Longear sunfish); intervention site 1-10 averaged; control site 1-10 averaged	Kinsolving AD, and Bain MB. 1993. "Fish assemblage recovery along a riverine disturbance gradient". ECOLOGICAL APPLICATIONS 3(3):531-544.	Kinsolving and Bain 1993	Kinsolving AD, and Bain MB.	1993	Fish assemblage recovery along a riverine disturbance gradient	ARTICLE	CP		In this study, we test the hypothesis that a gradient of fish community recovery occurs downstream of hydroelectric dams by attempting to develop fish assemblage gradients for macrohabitat generalists and fluvial specialists in shoreline waters of one highly flow-regulated river and one free-flowing river.	Kinsolving et al. 1993b	MEDIUM	USA	Alabama	Csc	Cahaba River, Tallapoosa River	RIVER	Thurlow Dam	NR	HIGH	NR	PEAKING	CI	N/A	Ten affected river sections (N = 113 surveys) and ten unaffected river sections (N = 127 surveys). The study was conducted on 66 km reaches of two medium-sized rivers, the free flowing Cahava and the highly flow-regualted Tallapoosa River. Fish were quantified at discrete 18-m^2 microhabitats alon gthe shorelines of the Cahaba [free-flowing] and Tallapoosa [regulated] rivers at least 4 times from…	Ten intervention sites (highly flow regulated; Tallapoosa): The upper end of the Tallapoosa River sutyd reach alternates between lentic conditions and swift, turbulent water with a surface elevation >2 m in the channel. Gradually, tributary discharge adds water to the Tallapoosa rier at a point 38 km dwnstream river dsicharge does not fall below 5.7 m^3/s. Near the end of the sutyd reach, fluctua…	NON_MAN	NR	1988	1	Spring, Summer, Fall	1 year sampled. From April - September 1988.	NO_HYDRO	The Tallapoosa River has been developed extensively for peak-demand, hydroelectric power production and hence it has dramatic daily flow fluctuations (Fig 2). Power production by Thurlow Dam (2 km upstream from the study reac) occurs during some part of most weekdays and lasts various lengths of time. About 230 m^3/s of water is typically released during periods of electrical generation, and no w…	AvgDischarge_Inc; ShortVar_Inc	pg. 534, Figure 2, Figure 1, Table 47	pg. 534, Figure 2, Figure 1, Table 47	pg. 534, Figure 2, Figure 1, Table 47	pg. 534, Figure 2, Figure 1, Table 47	pg. 534, Figure 2, Figure 1, Table 47	pg. 534, Figure 2, Figure 1, Table 47	pg. 534, Figure 2, Figure 1, Table 47	pg. 534, Figure 2, Figure 1, Table 47	pg. 534, Figure 2, Figure 1, Table 47
Thurlow Dam	Thurlow1	1221_FHM	A	Thurlow1_A	48	different outcome (DENSITY); species 32 (Bluegill); intervention site 1-10 averaged; control site 1 averaged	Kinsolving AD, and Bain MB. 1993. "Fish assemblage recovery along a riverine disturbance gradient". ECOLOGICAL APPLICATIONS 3(3):531-544.	Kinsolving and Bain 1993	Kinsolving AD, and Bain MB.	1993	Fish assemblage recovery along a riverine disturbance gradient	ARTICLE	CP		In this study, we test the hypothesis that a gradient of fish community recovery occurs downstream of hydroelectric dams by attempting to develop fish assemblage gradients for macrohabitat generalists and fluvial specialists in shoreline waters of one highly flow-regulated river and one free-flowing river.	Kinsolving et al. 1993b	MEDIUM	USA	Alabama	Csc	Cahaba River, Tallapoosa River	RIVER	Thurlow Dam	NR	HIGH	NR	PEAKING	CI	N/A	Ten affected river sections (N = 113 surveys) and ten unaffected river sections (N = 127 surveys). The study was conducted on 66 km reaches of two medium-sized rivers, the free flowing Cahava and the highly flow-regualted Tallapoosa River. Fish were quantified at discrete 18-m^2 microhabitats alon gthe shorelines of the Cahaba [free-flowing] and Tallapoosa [regulated] rivers at least 4 times from…	Ten intervention sites (highly flow regulated; Tallapoosa): The upper end of the Tallapoosa River sutyd reach alternates between lentic conditions and swift, turbulent water with a surface elevation >2 m in the channel. Gradually, tributary discharge adds water to the Tallapoosa rier at a point 38 km dwnstream river dsicharge does not fall below 5.7 m^3/s. Near the end of the sutyd reach, fluctua…	NON_MAN	NR	1988	1	Spring, Summer, Fall	1 year sampled. From April - September 1988.	NO_HYDRO	The Tallapoosa River has been developed extensively for peak-demand, hydroelectric power production and hence it has dramatic daily flow fluctuations (Fig 2). Power production by Thurlow Dam (2 km upstream from the study reac) occurs during some part of most weekdays and lasts various lengths of time. About 230 m^3/s of water is typically released during periods of electrical generation, and no w…	AvgDischarge_Inc; ShortVar_Inc	pg. 534, Figure 2, Figure 1, Table 48	pg. 534, Figure 2, Figure 1, Table 48	pg. 534, Figure 2, Figure 1, Table 48	pg. 534, Figure 2, Figure 1, Table 48	pg. 534, Figure 2, Figure 1, Table 48	pg. 534, Figure 2, Figure 1, Table 48	pg. 534, Figure 2, Figure 1, Table 48	pg. 534, Figure 2, Figure 1, Table 48	pg. 534, Figure 2, Figure 1, Table 48
Thurlow Dam	Thurlow1	1221_FHM	A	Thurlow1_A	49	different outcome (DENSITY); species 36 (Spottted bass); intervention site 1-10 averaged; control site 1-10 averaged	Kinsolving AD, and Bain MB. 1993. "Fish assemblage recovery along a riverine disturbance gradient". ECOLOGICAL APPLICATIONS 3(3):531-544.	Kinsolving and Bain 1993	Kinsolving AD, and Bain MB.	1993	Fish assemblage recovery along a riverine disturbance gradient	ARTICLE	CP		In this study, we test the hypothesis that a gradient of fish community recovery occurs downstream of hydroelectric dams by attempting to develop fish assemblage gradients for macrohabitat generalists and fluvial specialists in shoreline waters of one highly flow-regulated river and one free-flowing river.	Kinsolving et al. 1993b	MEDIUM	USA	Alabama	Csc	Cahaba River, Tallapoosa River	RIVER	Thurlow Dam	NR	HIGH	NR	PEAKING	CI	N/A	Ten affected river sections (N = 113 surveys) and ten unaffected river sections (N = 127 surveys). The study was conducted on 66 km reaches of two medium-sized rivers, the free flowing Cahava and the highly flow-regualted Tallapoosa River. Fish were quantified at discrete 18-m^2 microhabitats alon gthe shorelines of the Cahaba [free-flowing] and Tallapoosa [regulated] rivers at least 4 times from…	Ten intervention sites (highly flow regulated; Tallapoosa): The upper end of the Tallapoosa River sutyd reach alternates between lentic conditions and swift, turbulent water with a surface elevation >2 m in the channel. Gradually, tributary discharge adds water to the Tallapoosa rier at a point 38 km dwnstream river dsicharge does not fall below 5.7 m^3/s. Near the end of the sutyd reach, fluctua…	NON_MAN	NR	1988	1	Spring, Summer, Fall	1 year sampled. From April - September 1988.	NO_HYDRO	The Tallapoosa River has been developed extensively for peak-demand, hydroelectric power production and hence it has dramatic daily flow fluctuations (Fig 2). Power production by Thurlow Dam (2 km upstream from the study reac) occurs during some part of most weekdays and lasts various lengths of time. About 230 m^3/s of water is typically released during periods of electrical generation, and no w…	AvgDischarge_Inc; ShortVar_Inc	pg. 534, Figure 2, Figure 1, Table 49	pg. 534, Figure 2, Figure 1, Table 49	pg. 534, Figure 2, Figure 1, Table 49	pg. 534, Figure 2, Figure 1, Table 49	pg. 534, Figure 2, Figure 1, Table 49	pg. 534, Figure 2, Figure 1, Table 49	pg. 534, Figure 2, Figure 1, Table 49	pg. 534, Figure 2, Figure 1, Table 49	pg. 534, Figure 2, Figure 1, Table 49
Thurlow Dam	Thurlow1	1221_FHM	A	Thurlow1_A	50	different outcome (DENSITY); species 27 (Blackspotted topminnow); intervention site 1-10 averaged; control site 1-10 averaged	Kinsolving AD, and Bain MB. 1993. "Fish assemblage recovery along a riverine disturbance gradient". ECOLOGICAL APPLICATIONS 3(3):531-544.	Kinsolving and Bain 1993	Kinsolving AD, and Bain MB.	1993	Fish assemblage recovery along a riverine disturbance gradient	ARTICLE	CP		In this study, we test the hypothesis that a gradient of fish community recovery occurs downstream of hydroelectric dams by attempting to develop fish assemblage gradients for macrohabitat generalists and fluvial specialists in shoreline waters of one highly flow-regulated river and one free-flowing river.	Kinsolving et al. 1993b	MEDIUM	USA	Alabama	Csc	Cahaba River, Tallapoosa River	RIVER	Thurlow Dam	NR	HIGH	NR	PEAKING	CI	N/A	Ten affected river sections (N = 113 surveys) and ten unaffected river sections (N = 127 surveys). The study was conducted on 66 km reaches of two medium-sized rivers, the free flowing Cahava and the highly flow-regualted Tallapoosa River. Fish were quantified at discrete 18-m^2 microhabitats alon gthe shorelines of the Cahaba [free-flowing] and Tallapoosa [regulated] rivers at least 4 times from…	Ten intervention sites (highly flow regulated; Tallapoosa): The upper end of the Tallapoosa River sutyd reach alternates between lentic conditions and swift, turbulent water with a surface elevation >2 m in the channel. Gradually, tributary discharge adds water to the Tallapoosa rier at a point 38 km dwnstream river dsicharge does not fall below 5.7 m^3/s. Near the end of the sutyd reach, fluctua…	NON_MAN	NR	1988	1	Spring, Summer, Fall	1 year sampled. From April - September 1988.	NO_HYDRO	The Tallapoosa River has been developed extensively for peak-demand, hydroelectric power production and hence it has dramatic daily flow fluctuations (Fig 2). Power production by Thurlow Dam (2 km upstream from the study reac) occurs during some part of most weekdays and lasts various lengths of time. About 230 m^3/s of water is typically released during periods of electrical generation, and no w…	AvgDischarge_Inc; ShortVar_Inc	pg. 534, Figure 2, Figure 1, Table 50	pg. 534, Figure 2, Figure 1, Table 50	pg. 534, Figure 2, Figure 1, Table 50	pg. 534, Figure 2, Figure 1, Table 50	pg. 534, Figure 2, Figure 1, Table 50	pg. 534, Figure 2, Figure 1, Table 50	pg. 534, Figure 2, Figure 1, Table 50	pg. 534, Figure 2, Figure 1, Table 50	pg. 534, Figure 2, Figure 1, Table 50
Thurlow Dam	Thurlow1	1221_FHM	A	Thurlow1_A	51	different outcome (DENSITY); species 28 (Mosquitofish); intervention site 1-10 averaged; control site 1-10 averaged	Kinsolving AD, and Bain MB. 1993. "Fish assemblage recovery along a riverine disturbance gradient". ECOLOGICAL APPLICATIONS 3(3):531-544.	Kinsolving and Bain 1993	Kinsolving AD, and Bain MB.	1993	Fish assemblage recovery along a riverine disturbance gradient	ARTICLE	CP		In this study, we test the hypothesis that a gradient of fish community recovery occurs downstream of hydroelectric dams by attempting to develop fish assemblage gradients for macrohabitat generalists and fluvial specialists in shoreline waters of one highly flow-regulated river and one free-flowing river.	Kinsolving et al. 1993b	MEDIUM	USA	Alabama	Csc	Cahaba River, Tallapoosa River	RIVER	Thurlow Dam	NR	HIGH	NR	PEAKING	CI	N/A	Ten affected river sections (N = 113 surveys) and ten unaffected river sections (N = 127 surveys). The study was conducted on 66 km reaches of two medium-sized rivers, the free flowing Cahava and the highly flow-regualted Tallapoosa River. Fish were quantified at discrete 18-m^2 microhabitats alon gthe shorelines of the Cahaba [free-flowing] and Tallapoosa [regulated] rivers at least 4 times from…	Ten intervention sites (highly flow regulated; Tallapoosa): The upper end of the Tallapoosa River sutyd reach alternates between lentic conditions and swift, turbulent water with a surface elevation >2 m in the channel. Gradually, tributary discharge adds water to the Tallapoosa rier at a point 38 km dwnstream river dsicharge does not fall below 5.7 m^3/s. Near the end of the sutyd reach, fluctua…	NON_MAN	NR	1988	1	Spring, Summer, Fall	1 year sampled. From April - September 1988.	NO_HYDRO	The Tallapoosa River has been developed extensively for peak-demand, hydroelectric power production and hence it has dramatic daily flow fluctuations (Fig 2). Power production by Thurlow Dam (2 km upstream from the study reac) occurs during some part of most weekdays and lasts various lengths of time. About 230 m^3/s of water is typically released during periods of electrical generation, and no w…	AvgDischarge_Inc; ShortVar_Inc	pg. 534, Figure 2, Figure 1, Table 51	pg. 534, Figure 2, Figure 1, Table 51	pg. 534, Figure 2, Figure 1, Table 51	pg. 534, Figure 2, Figure 1, Table 51	pg. 534, Figure 2, Figure 1, Table 51	pg. 534, Figure 2, Figure 1, Table 51	pg. 534, Figure 2, Figure 1, Table 51	pg. 534, Figure 2, Figure 1, Table 51	pg. 534, Figure 2, Figure 1, Table 51
Thurlow Dam	Thurlow1	1221_FHM	A	Thurlow1_A	52	different outcome (DENSITY); species 26 (Blacktail redhorse); intervention site 1-10 averaged; control site 1-10 averaged	Kinsolving AD, and Bain MB. 1993. "Fish assemblage recovery along a riverine disturbance gradient". ECOLOGICAL APPLICATIONS 3(3):531-544.	Kinsolving and Bain 1993	Kinsolving AD, and Bain MB.	1993	Fish assemblage recovery along a riverine disturbance gradient	ARTICLE	CP		In this study, we test the hypothesis that a gradient of fish community recovery occurs downstream of hydroelectric dams by attempting to develop fish assemblage gradients for macrohabitat generalists and fluvial specialists in shoreline waters of one highly flow-regulated river and one free-flowing river.	Kinsolving et al. 1993b	MEDIUM	USA	Alabama	Csc	Cahaba River, Tallapoosa River	RIVER	Thurlow Dam	NR	HIGH	NR	PEAKING	CI	N/A	Ten affected river sections (N = 113 surveys) and ten unaffected river sections (N = 127 surveys). The study was conducted on 66 km reaches of two medium-sized rivers, the free flowing Cahava and the highly flow-regualted Tallapoosa River. Fish were quantified at discrete 18-m^2 microhabitats alon gthe shorelines of the Cahaba [free-flowing] and Tallapoosa [regulated] rivers at least 4 times from…	Ten intervention sites (highly flow regulated; Tallapoosa): The upper end of the Tallapoosa River sutyd reach alternates between lentic conditions and swift, turbulent water with a surface elevation >2 m in the channel. Gradually, tributary discharge adds water to the Tallapoosa rier at a point 38 km dwnstream river dsicharge does not fall below 5.7 m^3/s. Near the end of the sutyd reach, fluctua…	NON_MAN	NR	1988	1	Spring, Summer, Fall	1 year sampled. From April - September 1988.	NO_HYDRO	The Tallapoosa River has been developed extensively for peak-demand, hydroelectric power production and hence it has dramatic daily flow fluctuations (Fig 2). Power production by Thurlow Dam (2 km upstream from the study reac) occurs during some part of most weekdays and lasts various lengths of time. About 230 m^3/s of water is typically released during periods of electrical generation, and no w…	AvgDischarge_Inc; ShortVar_Inc	pg. 534, Figure 2, Figure 1, Table 52	pg. 534, Figure 2, Figure 1, Table 52	pg. 534, Figure 2, Figure 1, Table 52	pg. 534, Figure 2, Figure 1, Table 52	pg. 534, Figure 2, Figure 1, Table 52	pg. 534, Figure 2, Figure 1, Table 52	pg. 534, Figure 2, Figure 1, Table 52	pg. 534, Figure 2, Figure 1, Table 52	pg. 534, Figure 2, Figure 1, Table 52
Thurlow Dam	Thurlow1	1221_FHM	A	Thurlow1_A	53	different ouctome (DENSITY); species 37 (Largemouth black bass); intervention site 1-10 averaged; control site 1-10 averaged	Kinsolving AD, and Bain MB. 1993. "Fish assemblage recovery along a riverine disturbance gradient". ECOLOGICAL APPLICATIONS 3(3):531-544.	Kinsolving and Bain 1993	Kinsolving AD, and Bain MB.	1993	Fish assemblage recovery along a riverine disturbance gradient	ARTICLE	CP		In this study, we test the hypothesis that a gradient of fish community recovery occurs downstream of hydroelectric dams by attempting to develop fish assemblage gradients for macrohabitat generalists and fluvial specialists in shoreline waters of one highly flow-regulated river and one free-flowing river.	Kinsolving et al. 1993b	MEDIUM	USA	Alabama	Csc	Cahaba River, Tallapoosa River	RIVER	Thurlow Dam	NR	HIGH	NR	PEAKING	CI	N/A	Ten affected river sections (N = 113 surveys) and ten unaffected river sections (N = 127 surveys). The study was conducted on 66 km reaches of two medium-sized rivers, the free flowing Cahava and the highly flow-regualted Tallapoosa River. Fish were quantified at discrete 18-m^2 microhabitats alon gthe shorelines of the Cahaba [free-flowing] and Tallapoosa [regulated] rivers at least 4 times from…	Ten intervention sites (highly flow regulated; Tallapoosa): The upper end of the Tallapoosa River sutyd reach alternates between lentic conditions and swift, turbulent water with a surface elevation >2 m in the channel. Gradually, tributary discharge adds water to the Tallapoosa rier at a point 38 km dwnstream river dsicharge does not fall below 5.7 m^3/s. Near the end of the sutyd reach, fluctua…	NON_MAN	NR	1988	1	Spring, Summer, Fall	1 year sampled. From April - September 1988.	NO_HYDRO	The Tallapoosa River has been developed extensively for peak-demand, hydroelectric power production and hence it has dramatic daily flow fluctuations (Fig 2). Power production by Thurlow Dam (2 km upstream from the study reac) occurs during some part of most weekdays and lasts various lengths of time. About 230 m^3/s of water is typically released during periods of electrical generation, and no w…	AvgDischarge_Inc; ShortVar_Inc	pg. 534, Figure 2, Figure 1, Table 53	pg. 534, Figure 2, Figure 1, Table 53	pg. 534, Figure 2, Figure 1, Table 53	pg. 534, Figure 2, Figure 1, Table 53	pg. 534, Figure 2, Figure 1, Table 53	pg. 534, Figure 2, Figure 1, Table 53	pg. 534, Figure 2, Figure 1, Table 53	pg. 534, Figure 2, Figure 1, Table 53	pg. 534, Figure 2, Figure 1, Table 53
Thurlow Dam	Thurlow1	1221_FHM	A	Thurlow1_A	54	different outcome (DENSITY); species 10 (Orangefine shiner); intervention site 1-10 averaged; control site 1-10 averaged	Kinsolving AD, and Bain MB. 1993. "Fish assemblage recovery along a riverine disturbance gradient". ECOLOGICAL APPLICATIONS 3(3):531-544.	Kinsolving and Bain 1993	Kinsolving AD, and Bain MB.	1993	Fish assemblage recovery along a riverine disturbance gradient	ARTICLE	CP		In this study, we test the hypothesis that a gradient of fish community recovery occurs downstream of hydroelectric dams by attempting to develop fish assemblage gradients for macrohabitat generalists and fluvial specialists in shoreline waters of one highly flow-regulated river and one free-flowing river.	Kinsolving et al. 1993b	MEDIUM	USA	Alabama	Csc	Cahaba River, Tallapoosa River	RIVER	Thurlow Dam	NR	HIGH	NR	PEAKING	CI	N/A	Ten affected river sections (N = 113 surveys) and ten unaffected river sections (N = 127 surveys). The study was conducted on 66 km reaches of two medium-sized rivers, the free flowing Cahava and the highly flow-regualted Tallapoosa River. Fish were quantified at discrete 18-m^2 microhabitats alon gthe shorelines of the Cahaba [free-flowing] and Tallapoosa [regulated] rivers at least 4 times from…	Ten intervention sites (highly flow regulated; Tallapoosa): The upper end of the Tallapoosa River sutyd reach alternates between lentic conditions and swift, turbulent water with a surface elevation >2 m in the channel. Gradually, tributary discharge adds water to the Tallapoosa rier at a point 38 km dwnstream river dsicharge does not fall below 5.7 m^3/s. Near the end of the sutyd reach, fluctua…	NON_MAN	NR	1988	1	Spring, Summer, Fall	1 year sampled. From April - September 1988.	NO_HYDRO	The Tallapoosa River has been developed extensively for peak-demand, hydroelectric power production and hence it has dramatic daily flow fluctuations (Fig 2). Power production by Thurlow Dam (2 km upstream from the study reac) occurs during some part of most weekdays and lasts various lengths of time. About 230 m^3/s of water is typically released during periods of electrical generation, and no w…	AvgDischarge_Inc; ShortVar_Inc	pg. 534, Figure 2, Figure 1, Table 54	pg. 534, Figure 2, Figure 1, Table 54	pg. 534, Figure 2, Figure 1, Table 54	pg. 534, Figure 2, Figure 1, Table 54	pg. 534, Figure 2, Figure 1, Table 54	pg. 534, Figure 2, Figure 1, Table 54	pg. 534, Figure 2, Figure 1, Table 54	pg. 534, Figure 2, Figure 1, Table 54	pg. 534, Figure 2, Figure 1, Table 54
Thurlow Dam	Thurlow1	1221_FHM	A	Thurlow1_A	55	different outcome (DENSITY); species 20 (Mimic shiner); intervention site 1-10 averaged; control site 1-10 averaged	Kinsolving AD, and Bain MB. 1993. "Fish assemblage recovery along a riverine disturbance gradient". ECOLOGICAL APPLICATIONS 3(3):531-544.	Kinsolving and Bain 1993	Kinsolving AD, and Bain MB.	1993	Fish assemblage recovery along a riverine disturbance gradient	ARTICLE	CP		In this study, we test the hypothesis that a gradient of fish community recovery occurs downstream of hydroelectric dams by attempting to develop fish assemblage gradients for macrohabitat generalists and fluvial specialists in shoreline waters of one highly flow-regulated river and one free-flowing river.	Kinsolving et al. 1993b	MEDIUM	USA	Alabama	Csc	Cahaba River, Tallapoosa River	RIVER	Thurlow Dam	NR	HIGH	NR	PEAKING	CI	N/A	Ten affected river sections (N = 113 surveys) and ten unaffected river sections (N = 127 surveys). The study was conducted on 66 km reaches of two medium-sized rivers, the free flowing Cahava and the highly flow-regualted Tallapoosa River. Fish were quantified at discrete 18-m^2 microhabitats alon gthe shorelines of the Cahaba [free-flowing] and Tallapoosa [regulated] rivers at least 4 times from…	Ten intervention sites (highly flow regulated; Tallapoosa): The upper end of the Tallapoosa River sutyd reach alternates between lentic conditions and swift, turbulent water with a surface elevation >2 m in the channel. Gradually, tributary discharge adds water to the Tallapoosa rier at a point 38 km dwnstream river dsicharge does not fall below 5.7 m^3/s. Near the end of the sutyd reach, fluctua…	NON_MAN	NR	1988	1	Spring, Summer, Fall	1 year sampled. From April - September 1988.	NO_HYDRO	The Tallapoosa River has been developed extensively for peak-demand, hydroelectric power production and hence it has dramatic daily flow fluctuations (Fig 2). Power production by Thurlow Dam (2 km upstream from the study reac) occurs during some part of most weekdays and lasts various lengths of time. About 230 m^3/s of water is typically released during periods of electrical generation, and no w…	AvgDischarge_Inc; ShortVar_Inc	pg. 534, Figure 2, Figure 1, Table 55	pg. 534, Figure 2, Figure 1, Table 55	pg. 534, Figure 2, Figure 1, Table 55	pg. 534, Figure 2, Figure 1, Table 55	pg. 534, Figure 2, Figure 1, Table 55	pg. 534, Figure 2, Figure 1, Table 55	pg. 534, Figure 2, Figure 1, Table 55	pg. 534, Figure 2, Figure 1, Table 55	pg. 534, Figure 2, Figure 1, Table 55
Thurlow Dam	Thurlow1	1221_FHM	A	Thurlow1_A	56	different outcome (DENSITY); species 19 (Skygazer shiner); intervention site 1-10 averaged; control site 1-10 averaged	Kinsolving AD, and Bain MB. 1993. "Fish assemblage recovery along a riverine disturbance gradient". ECOLOGICAL APPLICATIONS 3(3):531-544.	Kinsolving and Bain 1993	Kinsolving AD, and Bain MB.	1993	Fish assemblage recovery along a riverine disturbance gradient	ARTICLE	CP		In this study, we test the hypothesis that a gradient of fish community recovery occurs downstream of hydroelectric dams by attempting to develop fish assemblage gradients for macrohabitat generalists and fluvial specialists in shoreline waters of one highly flow-regulated river and one free-flowing river.	Kinsolving et al. 1993b	MEDIUM	USA	Alabama	Csc	Cahaba River, Tallapoosa River	RIVER	Thurlow Dam	NR	HIGH	NR	PEAKING	CI	N/A	Ten affected river sections (N = 113 surveys) and ten unaffected river sections (N = 127 surveys). The study was conducted on 66 km reaches of two medium-sized rivers, the free flowing Cahava and the highly flow-regualted Tallapoosa River. Fish were quantified at discrete 18-m^2 microhabitats alon gthe shorelines of the Cahaba [free-flowing] and Tallapoosa [regulated] rivers at least 4 times from…	Ten intervention sites (highly flow regulated; Tallapoosa): The upper end of the Tallapoosa River sutyd reach alternates between lentic conditions and swift, turbulent water with a surface elevation >2 m in the channel. Gradually, tributary discharge adds water to the Tallapoosa rier at a point 38 km dwnstream river dsicharge does not fall below 5.7 m^3/s. Near the end of the sutyd reach, fluctua…	NON_MAN	NR	1988	1	Spring, Summer, Fall	1 year sampled. From April - September 1988.	NO_HYDRO	The Tallapoosa River has been developed extensively for peak-demand, hydroelectric power production and hence it has dramatic daily flow fluctuations (Fig 2). Power production by Thurlow Dam (2 km upstream from the study reac) occurs during some part of most weekdays and lasts various lengths of time. About 230 m^3/s of water is typically released during periods of electrical generation, and no w…	AvgDischarge_Inc; ShortVar_Inc	pg. 534, Figure 2, Figure 1, Table 56	pg. 534, Figure 2, Figure 1, Table 56	pg. 534, Figure 2, Figure 1, Table 56	pg. 534, Figure 2, Figure 1, Table 56	pg. 534, Figure 2, Figure 1, Table 56	pg. 534, Figure 2, Figure 1, Table 56	pg. 534, Figure 2, Figure 1, Table 56	pg. 534, Figure 2, Figure 1, Table 56	pg. 534, Figure 2, Figure 1, Table 56
Thurlow Dam	Thurlow1	1221_FHM	A	Thurlow1_A	57	different outcome (DENSITY); species 21 (Clear chub); intervention site 1-10 averaged; control site 1-10 averaged	Kinsolving AD, and Bain MB. 1993. "Fish assemblage recovery along a riverine disturbance gradient". ECOLOGICAL APPLICATIONS 3(3):531-544.	Kinsolving and Bain 1993	Kinsolving AD, and Bain MB.	1993	Fish assemblage recovery along a riverine disturbance gradient	ARTICLE	CP		In this study, we test the hypothesis that a gradient of fish community recovery occurs downstream of hydroelectric dams by attempting to develop fish assemblage gradients for macrohabitat generalists and fluvial specialists in shoreline waters of one highly flow-regulated river and one free-flowing river.	Kinsolving et al. 1993b	MEDIUM	USA	Alabama	Csc	Cahaba River, Tallapoosa River	RIVER	Thurlow Dam	NR	HIGH	NR	PEAKING	CI	N/A	Ten affected river sections (N = 113 surveys) and ten unaffected river sections (N = 127 surveys). The study was conducted on 66 km reaches of two medium-sized rivers, the free flowing Cahava and the highly flow-regualted Tallapoosa River. Fish were quantified at discrete 18-m^2 microhabitats alon gthe shorelines of the Cahaba [free-flowing] and Tallapoosa [regulated] rivers at least 4 times from…	Ten intervention sites (highly flow regulated; Tallapoosa): The upper end of the Tallapoosa River sutyd reach alternates between lentic conditions and swift, turbulent water with a surface elevation >2 m in the channel. Gradually, tributary discharge adds water to the Tallapoosa rier at a point 38 km dwnstream river dsicharge does not fall below 5.7 m^3/s. Near the end of the sutyd reach, fluctua…	NON_MAN	NR	1988	1	Spring, Summer, Fall	1 year sampled. From April - September 1988.	NO_HYDRO	The Tallapoosa River has been developed extensively for peak-demand, hydroelectric power production and hence it has dramatic daily flow fluctuations (Fig 2). Power production by Thurlow Dam (2 km upstream from the study reac) occurs during some part of most weekdays and lasts various lengths of time. About 230 m^3/s of water is typically released during periods of electrical generation, and no w…	AvgDischarge_Inc; ShortVar_Inc	pg. 534, Figure 2, Figure 1, Table 57	pg. 534, Figure 2, Figure 1, Table 57	pg. 534, Figure 2, Figure 1, Table 57	pg. 534, Figure 2, Figure 1, Table 57	pg. 534, Figure 2, Figure 1, Table 57	pg. 534, Figure 2, Figure 1, Table 57	pg. 534, Figure 2, Figure 1, Table 57	pg. 534, Figure 2, Figure 1, Table 57	pg. 534, Figure 2, Figure 1, Table 57
Thurlow Dam	Thurlow1	1221_FHM	A	Thurlow1_A	58	different outcome (DENSITY); species 7 (Silverjaw minnow); intervention site 1-10 averaged; control site 1-10 averaged	Kinsolving AD, and Bain MB. 1993. "Fish assemblage recovery along a riverine disturbance gradient". ECOLOGICAL APPLICATIONS 3(3):531-544.	Kinsolving and Bain 1993	Kinsolving AD, and Bain MB.	1993	Fish assemblage recovery along a riverine disturbance gradient	ARTICLE	CP		In this study, we test the hypothesis that a gradient of fish community recovery occurs downstream of hydroelectric dams by attempting to develop fish assemblage gradients for macrohabitat generalists and fluvial specialists in shoreline waters of one highly flow-regulated river and one free-flowing river.	Kinsolving et al. 1993b	MEDIUM	USA	Alabama	Csc	Cahaba River, Tallapoosa River	RIVER	Thurlow Dam	NR	HIGH	NR	PEAKING	CI	N/A	Ten affected river sections (N = 113 surveys) and ten unaffected river sections (N = 127 surveys). The study was conducted on 66 km reaches of two medium-sized rivers, the free flowing Cahava and the highly flow-regualted Tallapoosa River. Fish were quantified at discrete 18-m^2 microhabitats alon gthe shorelines of the Cahaba [free-flowing] and Tallapoosa [regulated] rivers at least 4 times from…	Ten intervention sites (highly flow regulated; Tallapoosa): The upper end of the Tallapoosa River sutyd reach alternates between lentic conditions and swift, turbulent water with a surface elevation >2 m in the channel. Gradually, tributary discharge adds water to the Tallapoosa rier at a point 38 km dwnstream river dsicharge does not fall below 5.7 m^3/s. Near the end of the sutyd reach, fluctua…	NON_MAN	NR	1988	1	Spring, Summer, Fall	1 year sampled. From April - September 1988.	NO_HYDRO	The Tallapoosa River has been developed extensively for peak-demand, hydroelectric power production and hence it has dramatic daily flow fluctuations (Fig 2). Power production by Thurlow Dam (2 km upstream from the study reac) occurs during some part of most weekdays and lasts various lengths of time. About 230 m^3/s of water is typically released during periods of electrical generation, and no w…	AvgDischarge_Inc; ShortVar_Inc	pg. 534, Figure 2, Figure 1, Table 58	pg. 534, Figure 2, Figure 1, Table 58	pg. 534, Figure 2, Figure 1, Table 58	pg. 534, Figure 2, Figure 1, Table 58	pg. 534, Figure 2, Figure 1, Table 58	pg. 534, Figure 2, Figure 1, Table 58	pg. 534, Figure 2, Figure 1, Table 58	pg. 534, Figure 2, Figure 1, Table 58	pg. 534, Figure 2, Figure 1, Table 58
Thurlow Dam	Thurlow1	1221_FHM	A	Thurlow1_A	59	different outcome (DENSITY); species 9 (Bluehead chub); intervention site 1-10 averaged; control site 1-10 averaged	Kinsolving AD, and Bain MB. 1993. "Fish assemblage recovery along a riverine disturbance gradient". ECOLOGICAL APPLICATIONS 3(3):531-544.	Kinsolving and Bain 1993	Kinsolving AD, and Bain MB.	1993	Fish assemblage recovery along a riverine disturbance gradient	ARTICLE	CP		In this study, we test the hypothesis that a gradient of fish community recovery occurs downstream of hydroelectric dams by attempting to develop fish assemblage gradients for macrohabitat generalists and fluvial specialists in shoreline waters of one highly flow-regulated river and one free-flowing river.	Kinsolving et al. 1993b	MEDIUM	USA	Alabama	Csc	Cahaba River, Tallapoosa River	RIVER	Thurlow Dam	NR	HIGH	NR	PEAKING	CI	N/A	Ten affected river sections (N = 113 surveys) and ten unaffected river sections (N = 127 surveys). The study was conducted on 66 km reaches of two medium-sized rivers, the free flowing Cahava and the highly flow-regualted Tallapoosa River. Fish were quantified at discrete 18-m^2 microhabitats alon gthe shorelines of the Cahaba [free-flowing] and Tallapoosa [regulated] rivers at least 4 times from…	Ten intervention sites (highly flow regulated; Tallapoosa): The upper end of the Tallapoosa River sutyd reach alternates between lentic conditions and swift, turbulent water with a surface elevation >2 m in the channel. Gradually, tributary discharge adds water to the Tallapoosa rier at a point 38 km dwnstream river dsicharge does not fall below 5.7 m^3/s. Near the end of the sutyd reach, fluctua…	NON_MAN	NR	1988	1	Spring, Summer, Fall	1 year sampled. From April - September 1988.	NO_HYDRO	The Tallapoosa River has been developed extensively for peak-demand, hydroelectric power production and hence it has dramatic daily flow fluctuations (Fig 2). Power production by Thurlow Dam (2 km upstream from the study reac) occurs during some part of most weekdays and lasts various lengths of time. About 230 m^3/s of water is typically released during periods of electrical generation, and no w…	AvgDischarge_Inc; ShortVar_Inc	pg. 534, Figure 2, Figure 1, Table 59	pg. 534, Figure 2, Figure 1, Table 59	pg. 534, Figure 2, Figure 1, Table 59	pg. 534, Figure 2, Figure 1, Table 59	pg. 534, Figure 2, Figure 1, Table 59	pg. 534, Figure 2, Figure 1, Table 59	pg. 534, Figure 2, Figure 1, Table 59	pg. 534, Figure 2, Figure 1, Table 59	pg. 534, Figure 2, Figure 1, Table 59
Thurlow Dam	Thurlow1	1221_FHM	A	Thurlow1_A	60	different outcome (DENSITY); species 22 (Riffle minnow); intervention site 1-10 averaged; control site 1-10 averaged	Kinsolving AD, and Bain MB. 1993. "Fish assemblage recovery along a riverine disturbance gradient". ECOLOGICAL APPLICATIONS 3(3):531-544.	Kinsolving and Bain 1993	Kinsolving AD, and Bain MB.	1993	Fish assemblage recovery along a riverine disturbance gradient	ARTICLE	CP		In this study, we test the hypothesis that a gradient of fish community recovery occurs downstream of hydroelectric dams by attempting to develop fish assemblage gradients for macrohabitat generalists and fluvial specialists in shoreline waters of one highly flow-regulated river and one free-flowing river.	Kinsolving et al. 1993b	MEDIUM	USA	Alabama	Csc	Cahaba River, Tallapoosa River	RIVER	Thurlow Dam	NR	HIGH	NR	PEAKING	CI	N/A	Ten affected river sections (N = 113 surveys) and ten unaffected river sections (N = 127 surveys). The study was conducted on 66 km reaches of two medium-sized rivers, the free flowing Cahava and the highly flow-regualted Tallapoosa River. Fish were quantified at discrete 18-m^2 microhabitats alon gthe shorelines of the Cahaba [free-flowing] and Tallapoosa [regulated] rivers at least 4 times from…	Ten intervention sites (highly flow regulated; Tallapoosa): The upper end of the Tallapoosa River sutyd reach alternates between lentic conditions and swift, turbulent water with a surface elevation >2 m in the channel. Gradually, tributary discharge adds water to the Tallapoosa rier at a point 38 km dwnstream river dsicharge does not fall below 5.7 m^3/s. Near the end of the sutyd reach, fluctua…	NON_MAN	NR	1988	1	Spring, Summer, Fall	1 year sampled. From April - September 1988.	NO_HYDRO	The Tallapoosa River has been developed extensively for peak-demand, hydroelectric power production and hence it has dramatic daily flow fluctuations (Fig 2). Power production by Thurlow Dam (2 km upstream from the study reac) occurs during some part of most weekdays and lasts various lengths of time. About 230 m^3/s of water is typically released during periods of electrical generation, and no w…	AvgDischarge_Inc; ShortVar_Inc	pg. 534, Figure 2, Figure 1, Table 60	pg. 534, Figure 2, Figure 1, Table 60	pg. 534, Figure 2, Figure 1, Table 60	pg. 534, Figure 2, Figure 1, Table 60	pg. 534, Figure 2, Figure 1, Table 60	pg. 534, Figure 2, Figure 1, Table 60	pg. 534, Figure 2, Figure 1, Table 60	pg. 534, Figure 2, Figure 1, Table 60	pg. 534, Figure 2, Figure 1, Table 60
Thurlow Dam	Thurlow1	1221_FHM	A	Thurlow1_A	61	different outcome (DENSITY); species 24 (Highfin carpsucker); intervention site 1-10 averaged; control site 1-10 averaged	Kinsolving AD, and Bain MB. 1993. "Fish assemblage recovery along a riverine disturbance gradient". ECOLOGICAL APPLICATIONS 3(3):531-544.	Kinsolving and Bain 1993	Kinsolving AD, and Bain MB.	1993	Fish assemblage recovery along a riverine disturbance gradient	ARTICLE	CP		In this study, we test the hypothesis that a gradient of fish community recovery occurs downstream of hydroelectric dams by attempting to develop fish assemblage gradients for macrohabitat generalists and fluvial specialists in shoreline waters of one highly flow-regulated river and one free-flowing river.	Kinsolving et al. 1993b	MEDIUM	USA	Alabama	Csc	Cahaba River, Tallapoosa River	RIVER	Thurlow Dam	NR	HIGH	NR	PEAKING	CI	N/A	Ten affected river sections (N = 113 surveys) and ten unaffected river sections (N = 127 surveys). The study was conducted on 66 km reaches of two medium-sized rivers, the free flowing Cahava and the highly flow-regualted Tallapoosa River. Fish were quantified at discrete 18-m^2 microhabitats alon gthe shorelines of the Cahaba [free-flowing] and Tallapoosa [regulated] rivers at least 4 times from…	Ten intervention sites (highly flow regulated; Tallapoosa): The upper end of the Tallapoosa River sutyd reach alternates between lentic conditions and swift, turbulent water with a surface elevation >2 m in the channel. Gradually, tributary discharge adds water to the Tallapoosa rier at a point 38 km dwnstream river dsicharge does not fall below 5.7 m^3/s. Near the end of the sutyd reach, fluctua…	NON_MAN	NR	1988	1	Spring, Summer, Fall	1 year sampled. From April - September 1988.	NO_HYDRO	The Tallapoosa River has been developed extensively for peak-demand, hydroelectric power production and hence it has dramatic daily flow fluctuations (Fig 2). Power production by Thurlow Dam (2 km upstream from the study reac) occurs during some part of most weekdays and lasts various lengths of time. About 230 m^3/s of water is typically released during periods of electrical generation, and no w…	AvgDischarge_Inc; ShortVar_Inc	pg. 534, Figure 2, Figure 1, Table 61	pg. 534, Figure 2, Figure 1, Table 61	pg. 534, Figure 2, Figure 1, Table 61	pg. 534, Figure 2, Figure 1, Table 61	pg. 534, Figure 2, Figure 1, Table 61	pg. 534, Figure 2, Figure 1, Table 61	pg. 534, Figure 2, Figure 1, Table 61	pg. 534, Figure 2, Figure 1, Table 61	pg. 534, Figure 2, Figure 1, Table 61
Thurlow Dam	Thurlow1	1221_FHM	A	Thurlow1_A	62	different outcome (DENSITY); species 39 (Southern sand darter); intervention site 1-10 averaged; control site 1-10 averaged	Kinsolving AD, and Bain MB. 1993. "Fish assemblage recovery along a riverine disturbance gradient". ECOLOGICAL APPLICATIONS 3(3):531-544.	Kinsolving and Bain 1993	Kinsolving AD, and Bain MB.	1993	Fish assemblage recovery along a riverine disturbance gradient	ARTICLE	CP		In this study, we test the hypothesis that a gradient of fish community recovery occurs downstream of hydroelectric dams by attempting to develop fish assemblage gradients for macrohabitat generalists and fluvial specialists in shoreline waters of one highly flow-regulated river and one free-flowing river.	Kinsolving et al. 1993b	MEDIUM	USA	Alabama	Csc	Cahaba River, Tallapoosa River	RIVER	Thurlow Dam	NR	HIGH	NR	PEAKING	CI	N/A	Ten affected river sections (N = 113 surveys) and ten unaffected river sections (N = 127 surveys). The study was conducted on 66 km reaches of two medium-sized rivers, the free flowing Cahava and the highly flow-regualted Tallapoosa River. Fish were quantified at discrete 18-m^2 microhabitats alon gthe shorelines of the Cahaba [free-flowing] and Tallapoosa [regulated] rivers at least 4 times from…	Ten intervention sites (highly flow regulated; Tallapoosa): The upper end of the Tallapoosa River sutyd reach alternates between lentic conditions and swift, turbulent water with a surface elevation >2 m in the channel. Gradually, tributary discharge adds water to the Tallapoosa rier at a point 38 km dwnstream river dsicharge does not fall below 5.7 m^3/s. Near the end of the sutyd reach, fluctua…	NON_MAN	NR	1988	1	Spring, Summer, Fall	1 year sampled. From April - September 1988.	NO_HYDRO	The Tallapoosa River has been developed extensively for peak-demand, hydroelectric power production and hence it has dramatic daily flow fluctuations (Fig 2). Power production by Thurlow Dam (2 km upstream from the study reac) occurs during some part of most weekdays and lasts various lengths of time. About 230 m^3/s of water is typically released during periods of electrical generation, and no w…	AvgDischarge_Inc; ShortVar_Inc	pg. 534, Figure 2, Figure 1, Table 62	pg. 534, Figure 2, Figure 1, Table 62	pg. 534, Figure 2, Figure 1, Table 62	pg. 534, Figure 2, Figure 1, Table 62	pg. 534, Figure 2, Figure 1, Table 62	pg. 534, Figure 2, Figure 1, Table 62	pg. 534, Figure 2, Figure 1, Table 62	pg. 534, Figure 2, Figure 1, Table 62	pg. 534, Figure 2, Figure 1, Table 62
Thurlow Dam	Thurlow1	1221_FHM	A	Thurlow1_A	63	different outcome (DENSITY); species 4 (Largescale stoneroller); intervention site 1-10 averaged; control site 1-10 averaged	Kinsolving AD, and Bain MB. 1993. "Fish assemblage recovery along a riverine disturbance gradient". ECOLOGICAL APPLICATIONS 3(3):531-544.	Kinsolving and Bain 1993	Kinsolving AD, and Bain MB.	1993	Fish assemblage recovery along a riverine disturbance gradient	ARTICLE	CP		In this study, we test the hypothesis that a gradient of fish community recovery occurs downstream of hydroelectric dams by attempting to develop fish assemblage gradients for macrohabitat generalists and fluvial specialists in shoreline waters of one highly flow-regulated river and one free-flowing river.	Kinsolving et al. 1993b	MEDIUM	USA	Alabama	Csc	Cahaba River, Tallapoosa River	RIVER	Thurlow Dam	NR	HIGH	NR	PEAKING	CI	N/A	Ten affected river sections (N = 113 surveys) and ten unaffected river sections (N = 127 surveys). The study was conducted on 66 km reaches of two medium-sized rivers, the free flowing Cahava and the highly flow-regualted Tallapoosa River. Fish were quantified at discrete 18-m^2 microhabitats alon gthe shorelines of the Cahaba [free-flowing] and Tallapoosa [regulated] rivers at least 4 times from…	Ten intervention sites (highly flow regulated; Tallapoosa): The upper end of the Tallapoosa River sutyd reach alternates between lentic conditions and swift, turbulent water with a surface elevation >2 m in the channel. Gradually, tributary discharge adds water to the Tallapoosa rier at a point 38 km dwnstream river dsicharge does not fall below 5.7 m^3/s. Near the end of the sutyd reach, fluctua…	NON_MAN	NR	1988	1	Spring, Summer, Fall	1 year sampled. From April - September 1988.	NO_HYDRO	The Tallapoosa River has been developed extensively for peak-demand, hydroelectric power production and hence it has dramatic daily flow fluctuations (Fig 2). Power production by Thurlow Dam (2 km upstream from the study reac) occurs during some part of most weekdays and lasts various lengths of time. About 230 m^3/s of water is typically released during periods of electrical generation, and no w…	AvgDischarge_Inc; ShortVar_Inc	pg. 534, Figure 2, Figure 1, Table 63	pg. 534, Figure 2, Figure 1, Table 63	pg. 534, Figure 2, Figure 1, Table 63	pg. 534, Figure 2, Figure 1, Table 63	pg. 534, Figure 2, Figure 1, Table 63	pg. 534, Figure 2, Figure 1, Table 63	pg. 534, Figure 2, Figure 1, Table 63	pg. 534, Figure 2, Figure 1, Table 63	pg. 534, Figure 2, Figure 1, Table 63
Thurlow Dam	Thurlow1	1221_FHM	A	Thurlow1_A	64	different outcome (DENSITY); species 17 (Silverstripe shiner); intervention site 1-10 averaged; control site 1-10 averaged	Kinsolving AD, and Bain MB. 1993. "Fish assemblage recovery along a riverine disturbance gradient". ECOLOGICAL APPLICATIONS 3(3):531-544.	Kinsolving and Bain 1993	Kinsolving AD, and Bain MB.	1993	Fish assemblage recovery along a riverine disturbance gradient	ARTICLE	CP		In this study, we test the hypothesis that a gradient of fish community recovery occurs downstream of hydroelectric dams by attempting to develop fish assemblage gradients for macrohabitat generalists and fluvial specialists in shoreline waters of one highly flow-regulated river and one free-flowing river.	Kinsolving et al. 1993b	MEDIUM	USA	Alabama	Csc	Cahaba River, Tallapoosa River	RIVER	Thurlow Dam	NR	HIGH	NR	PEAKING	CI	N/A	Ten affected river sections (N = 113 surveys) and ten unaffected river sections (N = 127 surveys). The study was conducted on 66 km reaches of two medium-sized rivers, the free flowing Cahava and the highly flow-regualted Tallapoosa River. Fish were quantified at discrete 18-m^2 microhabitats alon gthe shorelines of the Cahaba [free-flowing] and Tallapoosa [regulated] rivers at least 4 times from…	Ten intervention sites (highly flow regulated; Tallapoosa): The upper end of the Tallapoosa River sutyd reach alternates between lentic conditions and swift, turbulent water with a surface elevation >2 m in the channel. Gradually, tributary discharge adds water to the Tallapoosa rier at a point 38 km dwnstream river dsicharge does not fall below 5.7 m^3/s. Near the end of the sutyd reach, fluctua…	NON_MAN	NR	1988	1	Spring, Summer, Fall	1 year sampled. From April - September 1988.	NO_HYDRO	The Tallapoosa River has been developed extensively for peak-demand, hydroelectric power production and hence it has dramatic daily flow fluctuations (Fig 2). Power production by Thurlow Dam (2 km upstream from the study reac) occurs during some part of most weekdays and lasts various lengths of time. About 230 m^3/s of water is typically released during periods of electrical generation, and no w…	AvgDischarge_Inc; ShortVar_Inc	pg. 534, Figure 2, Figure 1, Table 64	pg. 534, Figure 2, Figure 1, Table 64	pg. 534, Figure 2, Figure 1, Table 64	pg. 534, Figure 2, Figure 1, Table 64	pg. 534, Figure 2, Figure 1, Table 64	pg. 534, Figure 2, Figure 1, Table 64	pg. 534, Figure 2, Figure 1, Table 64	pg. 534, Figure 2, Figure 1, Table 64	pg. 534, Figure 2, Figure 1, Table 64
Thurlow Dam	Thurlow1	1221_FHM	A	Thurlow1_A	65	different outcome (DENSITY); species 18 (Weed shiner); intervention site 1-10 averaged; control site 1-10 averaged	Kinsolving AD, and Bain MB. 1993. "Fish assemblage recovery along a riverine disturbance gradient". ECOLOGICAL APPLICATIONS 3(3):531-544.	Kinsolving and Bain 1993	Kinsolving AD, and Bain MB.	1993	Fish assemblage recovery along a riverine disturbance gradient	ARTICLE	CP		In this study, we test the hypothesis that a gradient of fish community recovery occurs downstream of hydroelectric dams by attempting to develop fish assemblage gradients for macrohabitat generalists and fluvial specialists in shoreline waters of one highly flow-regulated river and one free-flowing river.	Kinsolving et al. 1993b	MEDIUM	USA	Alabama	Csc	Cahaba River, Tallapoosa River	RIVER	Thurlow Dam	NR	HIGH	NR	PEAKING	CI	N/A	Ten affected river sections (N = 113 surveys) and ten unaffected river sections (N = 127 surveys). The study was conducted on 66 km reaches of two medium-sized rivers, the free flowing Cahava and the highly flow-regualted Tallapoosa River. Fish were quantified at discrete 18-m^2 microhabitats alon gthe shorelines of the Cahaba [free-flowing] and Tallapoosa [regulated] rivers at least 4 times from…	Ten intervention sites (highly flow regulated; Tallapoosa): The upper end of the Tallapoosa River sutyd reach alternates between lentic conditions and swift, turbulent water with a surface elevation >2 m in the channel. Gradually, tributary discharge adds water to the Tallapoosa rier at a point 38 km dwnstream river dsicharge does not fall below 5.7 m^3/s. Near the end of the sutyd reach, fluctua…	NON_MAN	NR	1988	1	Spring, Summer, Fall	1 year sampled. From April - September 1988.	NO_HYDRO	The Tallapoosa River has been developed extensively for peak-demand, hydroelectric power production and hence it has dramatic daily flow fluctuations (Fig 2). Power production by Thurlow Dam (2 km upstream from the study reac) occurs during some part of most weekdays and lasts various lengths of time. About 230 m^3/s of water is typically released during periods of electrical generation, and no w…	AvgDischarge_Inc; ShortVar_Inc	pg. 534, Figure 2, Figure 1, Table 65	pg. 534, Figure 2, Figure 1, Table 65	pg. 534, Figure 2, Figure 1, Table 65	pg. 534, Figure 2, Figure 1, Table 65	pg. 534, Figure 2, Figure 1, Table 65	pg. 534, Figure 2, Figure 1, Table 65	pg. 534, Figure 2, Figure 1, Table 65	pg. 534, Figure 2, Figure 1, Table 65	pg. 534, Figure 2, Figure 1, Table 65
Thurlow Dam	Thurlow1	1221_FHM	A	Thurlow1_A	66	different outcome (DENSITY); species 31 (Redbreast sunfish); intervention site 1-10 averaged; control site 1-10 averaged	Kinsolving AD, and Bain MB. 1993. "Fish assemblage recovery along a riverine disturbance gradient". ECOLOGICAL APPLICATIONS 3(3):531-544.	Kinsolving and Bain 1993	Kinsolving AD, and Bain MB.	1993	Fish assemblage recovery along a riverine disturbance gradient	ARTICLE	CP		In this study, we test the hypothesis that a gradient of fish community recovery occurs downstream of hydroelectric dams by attempting to develop fish assemblage gradients for macrohabitat generalists and fluvial specialists in shoreline waters of one highly flow-regulated river and one free-flowing river.	Kinsolving et al. 1993b	MEDIUM	USA	Alabama	Csc	Cahaba River, Tallapoosa River	RIVER	Thurlow Dam	NR	HIGH	NR	PEAKING	CI	N/A	Ten affected river sections (N = 113 surveys) and ten unaffected river sections (N = 127 surveys). The study was conducted on 66 km reaches of two medium-sized rivers, the free flowing Cahava and the highly flow-regualted Tallapoosa River. Fish were quantified at discrete 18-m^2 microhabitats alon gthe shorelines of the Cahaba [free-flowing] and Tallapoosa [regulated] rivers at least 4 times from…	Ten intervention sites (highly flow regulated; Tallapoosa): The upper end of the Tallapoosa River sutyd reach alternates between lentic conditions and swift, turbulent water with a surface elevation >2 m in the channel. Gradually, tributary discharge adds water to the Tallapoosa rier at a point 38 km dwnstream river dsicharge does not fall below 5.7 m^3/s. Near the end of the sutyd reach, fluctua…	NON_MAN	NR	1988	1	Spring, Summer, Fall	1 year sampled. From April - September 1988.	NO_HYDRO	The Tallapoosa River has been developed extensively for peak-demand, hydroelectric power production and hence it has dramatic daily flow fluctuations (Fig 2). Power production by Thurlow Dam (2 km upstream from the study reac) occurs during some part of most weekdays and lasts various lengths of time. About 230 m^3/s of water is typically released during periods of electrical generation, and no w…	AvgDischarge_Inc; ShortVar_Inc	pg. 534, Figure 2, Figure 1, Table 66	pg. 534, Figure 2, Figure 1, Table 66	pg. 534, Figure 2, Figure 1, Table 66	pg. 534, Figure 2, Figure 1, Table 66	pg. 534, Figure 2, Figure 1, Table 66	pg. 534, Figure 2, Figure 1, Table 66	pg. 534, Figure 2, Figure 1, Table 66	pg. 534, Figure 2, Figure 1, Table 66	pg. 534, Figure 2, Figure 1, Table 66
Thurlow Dam	Thurlow1	1221_FHM	A	Thurlow1_A	67	different outcome (DENSITY); species 15 (Fluvial shiner); intervention site 1-10 averaged; control site 1-10 averaged	Kinsolving AD, and Bain MB. 1993. "Fish assemblage recovery along a riverine disturbance gradient". ECOLOGICAL APPLICATIONS 3(3):531-544.	Kinsolving and Bain 1993	Kinsolving AD, and Bain MB.	1993	Fish assemblage recovery along a riverine disturbance gradient	ARTICLE	CP		In this study, we test the hypothesis that a gradient of fish community recovery occurs downstream of hydroelectric dams by attempting to develop fish assemblage gradients for macrohabitat generalists and fluvial specialists in shoreline waters of one highly flow-regulated river and one free-flowing river.	Kinsolving et al. 1993b	MEDIUM	USA	Alabama	Csc	Cahaba River, Tallapoosa River	RIVER	Thurlow Dam	NR	HIGH	NR	PEAKING	CI	N/A	Ten affected river sections (N = 113 surveys) and ten unaffected river sections (N = 127 surveys). The study was conducted on 66 km reaches of two medium-sized rivers, the free flowing Cahava and the highly flow-regualted Tallapoosa River. Fish were quantified at discrete 18-m^2 microhabitats alon gthe shorelines of the Cahaba [free-flowing] and Tallapoosa [regulated] rivers at least 4 times from…	Ten intervention sites (highly flow regulated; Tallapoosa): The upper end of the Tallapoosa River sutyd reach alternates between lentic conditions and swift, turbulent water with a surface elevation >2 m in the channel. Gradually, tributary discharge adds water to the Tallapoosa rier at a point 38 km dwnstream river dsicharge does not fall below 5.7 m^3/s. Near the end of the sutyd reach, fluctua…	NON_MAN	NR	1988	1	Spring, Summer, Fall	1 year sampled. From April - September 1988.	NO_HYDRO	The Tallapoosa River has been developed extensively for peak-demand, hydroelectric power production and hence it has dramatic daily flow fluctuations (Fig 2). Power production by Thurlow Dam (2 km upstream from the study reac) occurs during some part of most weekdays and lasts various lengths of time. About 230 m^3/s of water is typically released during periods of electrical generation, and no w…	AvgDischarge_Inc; ShortVar_Inc	pg. 534, Figure 2, Figure 1, Table 67	pg. 534, Figure 2, Figure 1, Table 67	pg. 534, Figure 2, Figure 1, Table 67	pg. 534, Figure 2, Figure 1, Table 67	pg. 534, Figure 2, Figure 1, Table 67	pg. 534, Figure 2, Figure 1, Table 67	pg. 534, Figure 2, Figure 1, Table 67	pg. 534, Figure 2, Figure 1, Table 67	pg. 534, Figure 2, Figure 1, Table 67
Thurlow Dam	Thurlow1	1221_FHM	A	Thurlow1_A	68	different outcome (DENSITY); species 8 (Speckled chub); intervention site 1-10 averaged; control site 1-10 averaged	Kinsolving AD, and Bain MB. 1993. "Fish assemblage recovery along a riverine disturbance gradient". ECOLOGICAL APPLICATIONS 3(3):531-544.	Kinsolving and Bain 1993	Kinsolving AD, and Bain MB.	1993	Fish assemblage recovery along a riverine disturbance gradient	ARTICLE	CP		In this study, we test the hypothesis that a gradient of fish community recovery occurs downstream of hydroelectric dams by attempting to develop fish assemblage gradients for macrohabitat generalists and fluvial specialists in shoreline waters of one highly flow-regulated river and one free-flowing river.	Kinsolving et al. 1993b	MEDIUM	USA	Alabama	Csc	Cahaba River, Tallapoosa River	RIVER	Thurlow Dam	NR	HIGH	NR	PEAKING	CI	N/A	Ten affected river sections (N = 113 surveys) and ten unaffected river sections (N = 127 surveys). The study was conducted on 66 km reaches of two medium-sized rivers, the free flowing Cahava and the highly flow-regualted Tallapoosa River. Fish were quantified at discrete 18-m^2 microhabitats alon gthe shorelines of the Cahaba [free-flowing] and Tallapoosa [regulated] rivers at least 4 times from…	Ten intervention sites (highly flow regulated; Tallapoosa): The upper end of the Tallapoosa River sutyd reach alternates between lentic conditions and swift, turbulent water with a surface elevation >2 m in the channel. Gradually, tributary discharge adds water to the Tallapoosa rier at a point 38 km dwnstream river dsicharge does not fall below 5.7 m^3/s. Near the end of the sutyd reach, fluctua…	NON_MAN	NR	1988	1	Spring, Summer, Fall	1 year sampled. From April - September 1988.	NO_HYDRO	The Tallapoosa River has been developed extensively for peak-demand, hydroelectric power production and hence it has dramatic daily flow fluctuations (Fig 2). Power production by Thurlow Dam (2 km upstream from the study reac) occurs during some part of most weekdays and lasts various lengths of time. About 230 m^3/s of water is typically released during periods of electrical generation, and no w…	AvgDischarge_Inc; ShortVar_Inc	pg. 534, Figure 2, Figure 1, Table 68	pg. 534, Figure 2, Figure 1, Table 68	pg. 534, Figure 2, Figure 1, Table 68	pg. 534, Figure 2, Figure 1, Table 68	pg. 534, Figure 2, Figure 1, Table 68	pg. 534, Figure 2, Figure 1, Table 68	pg. 534, Figure 2, Figure 1, Table 68	pg. 534, Figure 2, Figure 1, Table 68	pg. 534, Figure 2, Figure 1, Table 68
Thurlow Dam	Thurlow1	1221_FHM	A	Thurlow1_A	69	different outcome (DENSITY); species 42 (Speckled darter); intervention site 1-10 averaged; control site 1-10 averaged	Kinsolving AD, and Bain MB. 1993. "Fish assemblage recovery along a riverine disturbance gradient". ECOLOGICAL APPLICATIONS 3(3):531-544.	Kinsolving and Bain 1993	Kinsolving AD, and Bain MB.	1993	Fish assemblage recovery along a riverine disturbance gradient	ARTICLE	CP		In this study, we test the hypothesis that a gradient of fish community recovery occurs downstream of hydroelectric dams by attempting to develop fish assemblage gradients for macrohabitat generalists and fluvial specialists in shoreline waters of one highly flow-regulated river and one free-flowing river.	Kinsolving et al. 1993b	MEDIUM	USA	Alabama	Csc	Cahaba River, Tallapoosa River	RIVER	Thurlow Dam	NR	HIGH	NR	PEAKING	CI	N/A	Ten affected river sections (N = 113 surveys) and ten unaffected river sections (N = 127 surveys). The study was conducted on 66 km reaches of two medium-sized rivers, the free flowing Cahava and the highly flow-regualted Tallapoosa River. Fish were quantified at discrete 18-m^2 microhabitats alon gthe shorelines of the Cahaba [free-flowing] and Tallapoosa [regulated] rivers at least 4 times from…	Ten intervention sites (highly flow regulated; Tallapoosa): The upper end of the Tallapoosa River sutyd reach alternates between lentic conditions and swift, turbulent water with a surface elevation >2 m in the channel. Gradually, tributary discharge adds water to the Tallapoosa rier at a point 38 km dwnstream river dsicharge does not fall below 5.7 m^3/s. Near the end of the sutyd reach, fluctua…	NON_MAN	NR	1988	1	Spring, Summer, Fall	1 year sampled. From April - September 1988.	NO_HYDRO	The Tallapoosa River has been developed extensively for peak-demand, hydroelectric power production and hence it has dramatic daily flow fluctuations (Fig 2). Power production by Thurlow Dam (2 km upstream from the study reac) occurs during some part of most weekdays and lasts various lengths of time. About 230 m^3/s of water is typically released during periods of electrical generation, and no w…	AvgDischarge_Inc; ShortVar_Inc	pg. 534, Figure 2, Figure 1, Table 69	pg. 534, Figure 2, Figure 1, Table 69	pg. 534, Figure 2, Figure 1, Table 69	pg. 534, Figure 2, Figure 1, Table 69	pg. 534, Figure 2, Figure 1, Table 69	pg. 534, Figure 2, Figure 1, Table 69	pg. 534, Figure 2, Figure 1, Table 69	pg. 534, Figure 2, Figure 1, Table 69	pg. 534, Figure 2, Figure 1, Table 69
Thurlow Dam	Thurlow1	1221_FHM	A	Thurlow1_A	70	different outcome (DENSITY); species 43 (Blackbanded darter); intervention site 1-10 averaged; control site 1-10 averaged	Kinsolving AD, and Bain MB. 1993. "Fish assemblage recovery along a riverine disturbance gradient". ECOLOGICAL APPLICATIONS 3(3):531-544.	Kinsolving and Bain 1993	Kinsolving AD, and Bain MB.	1993	Fish assemblage recovery along a riverine disturbance gradient	ARTICLE	CP		In this study, we test the hypothesis that a gradient of fish community recovery occurs downstream of hydroelectric dams by attempting to develop fish assemblage gradients for macrohabitat generalists and fluvial specialists in shoreline waters of one highly flow-regulated river and one free-flowing river.	Kinsolving et al. 1993b	MEDIUM	USA	Alabama	Csc	Cahaba River, Tallapoosa River	RIVER	Thurlow Dam	NR	HIGH	NR	PEAKING	CI	N/A	Ten affected river sections (N = 113 surveys) and ten unaffected river sections (N = 127 surveys). The study was conducted on 66 km reaches of two medium-sized rivers, the free flowing Cahava and the highly flow-regualted Tallapoosa River. Fish were quantified at discrete 18-m^2 microhabitats alon gthe shorelines of the Cahaba [free-flowing] and Tallapoosa [regulated] rivers at least 4 times from…	Ten intervention sites (highly flow regulated; Tallapoosa): The upper end of the Tallapoosa River sutyd reach alternates between lentic conditions and swift, turbulent water with a surface elevation >2 m in the channel. Gradually, tributary discharge adds water to the Tallapoosa rier at a point 38 km dwnstream river dsicharge does not fall below 5.7 m^3/s. Near the end of the sutyd reach, fluctua…	NON_MAN	NR	1988	1	Spring, Summer, Fall	1 year sampled. From April - September 1988.	NO_HYDRO	The Tallapoosa River has been developed extensively for peak-demand, hydroelectric power production and hence it has dramatic daily flow fluctuations (Fig 2). Power production by Thurlow Dam (2 km upstream from the study reac) occurs during some part of most weekdays and lasts various lengths of time. About 230 m^3/s of water is typically released during periods of electrical generation, and no w…	AvgDischarge_Inc; ShortVar_Inc	pg. 534, Figure 2, Figure 1, Table 70	pg. 534, Figure 2, Figure 1, Table 70	pg. 534, Figure 2, Figure 1, Table 70	pg. 534, Figure 2, Figure 1, Table 70	pg. 534, Figure 2, Figure 1, Table 70	pg. 534, Figure 2, Figure 1, Table 70	pg. 534, Figure 2, Figure 1, Table 70	pg. 534, Figure 2, Figure 1, Table 70	pg. 534, Figure 2, Figure 1, Table 70
Hugh L. Keenleyside Dam, Brilliant Dam	Keenleyside_Brilliant	568_FHM	A	Keenleyside_Brilliant_A		different species (Rhinichthys umatilla), sampling technique (GEAR - electrofishing; VISUAL - snorkeling), different years (all combined), seasons (Spring+Summer+Fall+Winter), different outcome (DENSITY), Table 8/9	AMEC. 2014. Lower Columbia River Sculpin and Dace Life History Assessment (CLBMON-43). Year 5 Technical Report. Report Prepared for: BC Hydro, Burnaby, BC. Prepared by: AMEC Environment & Infrastructure Ltd.	AMEC. 2014	AMEC	2014	Lower Columbia River Sculpin and Dace Life History Assessment (CLBMON-43). Year 5 Technical Report. Report Prepared for: BC Hydro, Burnaby, BC. Prepared by: AMEC Environment & Infrastructure Ltd.	REPORT	GL	4 supplementary materials: 564_FHM. AMEC. 2010. Lower Columbia River Sculpin and Dace Life History Assessment (CLBMON-43) - Final Report. 2009 Report.Report Prepared for: BC Hydro, Castlegar. Prepared by: AMEC Earth & Environmental Ltd. 565_FHM. AMEC. 2011. Lower Columbia River Sculpin and Dace Life History Assessment (CLBMON-43). Year 2 Data Report. Report Prepared for: BC Hydro, Castlegar. Prep…	The Management Questions of the Lower Columbia River Sculpin and Dace Life History Assessment (CLBMON-43) as outlined in the Terms of Reference (TOR) for this project are provided below (BC Hydro TOR 2007): 1. How do water level fluctuations (diel and seasonal) in the lower Columbia River affect the distribution and habitat use of sculpins and dace, especially the listed species? 2. What seasonal…		LOW	Canada	British Columba	Dsb (Lower Columbia), Dfb (Slocan)	Columbia River	RIVER	Hugh L. Keenleyside Dam, Brilliant Dam	NR	HIGH	NR	STORAGE	CI	N/A	Authors compare fish outcomes in the regulated Lower Columbia River below the Hugh l. Keenlyside Dam, and unregulated sites in the Simikameen River, in Pass Creek, and in the Slocan River. Results were obtained for five years of sampling. The LCR study area encompassed the approximately 58 km section of the lower Columbia River from HLK to the U.S. Border as well as the lower Kootenay River below…	Regulated: The LCR study area encompassed the approximately 58 km section of the lower Columbia River from HLK to the U.S. Border as well as the lower Kootenay River below Brilliant Dam (Figure 1).Year 5 index sites included: i) LCR_10.5L (LCR Left Bank (LB) upstream of Kootenay River mouth); ii) LCR_24.5R (Genelle Index Site); and, iii) Koot_0.5R (Kootenay River Right Bank (RB); Figure 1). The m…	NON_MAN	<1	2009 - 2014 (all months)	5	Spring + Summer+Fall+Winter	Results were combined across all five years, and various types of samples occurred in different months, depending on the task, fish and conditions (see Table 1). Northern Hemisphere.	NO_HYDRO	The regulated Lower Columbia River is controlled by the Hugh L. Keenleyside Dam and Brilliant Dams. It is unclear how much impact these dams influence flow in comparison to the unregulated systems because the rivers seem to be of very different sizes. However, discharge (average, max and min yearly) informaiton for the LCR and Slocan are on page 30-32. Hydrographs of several regulated and unregul…	AvgDischarge_Inc; Peakflow_Inc; Baseflow_Inc	Figure 3 (LCR discharge per year)	Figure 4 (Slocan discharge per year), Amec 2010 - Figure 24 (Discharge in Similkameen River), 25 (discharge in Tulameen River)	Figure 3 (LCR discharge per year)	Figure 3 (LCR discharge per year)	Figure 3 (LCR discharge per year)	Figure 4 (Slocan discharge per year), Amec 2010 - Figure 24 (Discharge in Similkameen River), 25 (discharge in Tulameen River)	Figure 4 (Slocan discharge per year), Amec 2010 - Figure 24 (Discharge in Similkameen River), 25 (discharge in Tulameen River)	Figure 4 (Slocan discharge per year), Amec 2010 - Figure 24 (Discharge in Similkameen River), 25 (discharge in Tulameen River)	Full yearly hydrographs for each river/year
South Feather Power Project	SouthFeatherPowerProject	946_FHM	A	SouthFeatherPowerProject_A	5	same species, different year (1996), different outcome (Biomass - Figure 3.3.4)	Stillwater Environmental Services. 2006. South Feather Power Project Fish Population Monitoring 2005 Report. Prepared for the South Feather Water and Power Agency under P-2088.	Stillwater Environmental Services. 2006	Stillwater Environmental Services	2006	South Feather Power Project Fish Population Monitoring 2005 Report. Prepared for the South Feather Water and Power Agency under P-2088.	REPORT	GL		This Fish Population Monitoring Report presents the results of the 2005 fish population monitoring as part of South Feather Water and Power Agency's ongoing Fish Population Monitoring Program (FPMP). The purpose of this investigation was to monitor rainbow and brown trout population, and to assess fish species composition in the South Feather Power Project area.The purpose of this report is to pr…	Stillwater Environmental Services 2006a	MEDIUM	USA	California	Csb, Csa	South Fork Feather River, Slate Creek, Lost Creek	RIVER	Little Grass Valley Dam, Slate Creek Diversion Dam, Lost Creek Dam	South Feather Power Project	UNCLEAR	NR	RUN	CI	N/A	The 2005 data is used in combination with the results from previous fish population surveys (1993-2003) to analyze changes in overall trout condition in the Project area over time. This data is also used in conjunction with maximum daily flow information to assess the response of fish populations to flow levels over time. The study started in 1987 with six sites in the South Fork Feather River ba…	5 intervention sites: SFFR 24.4 - Little Grass Valley Dam Reach at Bear Creek confluence; SFFR 19.2 - Little Grass Valley Dam Reach above South Fork Diversion; SC 8.6 - Slate Creek Diversion Dam reach; LC 3.1 - Lost Creek Dam Reach near the stream ford; LC 2.3 Lost Creek Dam Reach approximately one mile below Lost Creek Dam. 3 comparator sites: SFFR 32.9 - South Fork Feather reference reach above…	NON_MAN	NR	1996	1	Fall	year 1 of 4. Although the authors state that sampling was done for 10 years, there were only 4 years of comparable data (i.e., that had control sites): 1996, 1999, 2002, 2005. Only these years are considered to be part of this study by the review team (Table 2.1.1). September, Northern Hemisphere	UPSTREAM	Presence of diversion and reservoir dams changes flow downstream of the dams/diversions. The change is unclear, but maximum daily flow (cfs) defined as the highest mean daily flow of the the year, is provided for some sites one, two and three years prior to fish sampling (Table 3.6.1 - 3.6.8, Figure 3.6.1 - 3.6.8) but tables have only downstream data, and figures average above and below the inter…	AvgDischarge_Inc	Table 3.6.1 - 3.6.8, Figure 3.6.1 - 3.6.8	Figure 3.6.1 - 3.6.8	Table 3.6.1 - 3.6.8, Figure 3.6.1 - 3.6.8	Figure 3.6.1 - 3.6.8	Table 3.6.1 - 3.6.8, Figure 3.6.1 - 3.6.8	Figure 3.6.1 - 3.6.8	Table 3.6.1 - 3.6.8, Figure 3.6.1 - 3.6.8	Table 3.6.1 - 3.6.8, Figure 3.6.1 - 3.6.8	Figure 3.6.1 - 3.6.8
South Feather Power Project	SouthFeatherPowerProject	946_FHM	A	SouthFeatherPowerProject_A	6	same species, different year (1999), different outcome (Biomass - Figure 3.3.4)	Stillwater Environmental Services. 2006. South Feather Power Project Fish Population Monitoring 2005 Report. Prepared for the South Feather Water and Power Agency under P-2088.	Stillwater Environmental Services. 2006	Stillwater Environmental Services	2006	South Feather Power Project Fish Population Monitoring 2005 Report. Prepared for the South Feather Water and Power Agency under P-2088.	REPORT	GL		This Fish Population Monitoring Report presents the results of the 2005 fish population monitoring as part of South Feather Water and Power Agency's ongoing Fish Population Monitoring Program (FPMP). The purpose of this investigation was to monitor rainbow and brown trout population, and to assess fish species composition in the South Feather Power Project area.The purpose of this report is to pr…	Stillwater Environmental Services 2006a	MEDIUM	USA	California	Csb, Csa	South Fork Feather River, Slate Creek, Lost Creek	RIVER	Little Grass Valley Dam, Slate Creek Diversion Dam, Lost Creek Dam	South Feather Power Project	UNCLEAR	NR	RUN	CI	N/A	The 2005 data is used in combination with the results from previous fish population surveys (1993-2003) to analyze changes in overall trout condition in the Project area over time. This data is also used in conjunction with maximum daily flow information to assess the response of fish populations to flow levels over time. The study started in 1987 with six sites in the South Fork Feather River ba…	6 intervention sites: SFFR 24.4 - Little Grass Valley Dam Reach at Bear Creek confluence; SFFR 19.2 - Little Grass Valley Dam Reach above South Fork Diversion; SC 8.6 and 6.4 - Slate Creek Diversion Dam reach; LC 3.1 - Lost Creek Dam Reach near the stream ford; LC 2.3 Lost Creek Dam Reach approximately one mile below Lost Creek Dam. 3 comparator sites: SFFR 32.9 - South Fork Feather reference rea…	NON_MAN	NR	1999	2	Fall	year 2 of 4. Although the authors state that sampling was done for 10 years, there were only 4 years of comparable data (i.e., that had control sites): 1996, 1999, 2002, 2005. Only these years are considered to be part of this study by the review team (Table 2.1.1). September, Northern Hemisphere	UPSTREAM	Presence of diversion and reservoir dams changes flow downstream of the dams/diversions. The change is unclear, but maximum daily flow (cfs) defined as the highest mean daily flow of the the year, is provided for some sites one, two and three years prior to fish sampling (Table 3.6.1 - 3.6.8, Figure 3.6.1 - 3.6.8) but tables have only downstream data, and figures average above and below the inter…	AvgDischarge_Inc	Table 3.6.1 - 3.6.8, Figure 3.6.1 - 3.6.8	Figure 3.6.1 - 3.6.8	Table 3.6.1 - 3.6.8, Figure 3.6.1 - 3.6.8	Figure 3.6.1 - 3.6.8	Table 3.6.1 - 3.6.8, Figure 3.6.1 - 3.6.8	Figure 3.6.1 - 3.6.8	Table 3.6.1 - 3.6.8, Figure 3.6.1 - 3.6.8	Table 3.6.1 - 3.6.8, Figure 3.6.1 - 3.6.8	Figure 3.6.1 - 3.6.8
South Feather Power Project	SouthFeatherPowerProject	946_FHM	A	SouthFeatherPowerProject_A	7	same specieces, different year (2002), different outcome (Biomass - Figure 3.3.4)	Stillwater Environmental Services. 2006. South Feather Power Project Fish Population Monitoring 2005 Report. Prepared for the South Feather Water and Power Agency under P-2088.	Stillwater Environmental Services. 2006	Stillwater Environmental Services	2006	South Feather Power Project Fish Population Monitoring 2005 Report. Prepared for the South Feather Water and Power Agency under P-2088.	REPORT	GL		This Fish Population Monitoring Report presents the results of the 2005 fish population monitoring as part of South Feather Water and Power Agency's ongoing Fish Population Monitoring Program (FPMP). The purpose of this investigation was to monitor rainbow and brown trout population, and to assess fish species composition in the South Feather Power Project area.The purpose of this report is to pr…	Stillwater Environmental Services 2006a	MEDIUM	USA	California	Csb, Csa	South Fork Feather River, Slate Creek, Lost Creek	RIVER	Little Grass Valley Dam, Slate Creek Diversion Dam, Lost Creek Dam	South Feather Power Project	UNCLEAR	NR	RUN	CI	N/A	The 2005 data is used in combination with the results from previous fish population surveys (1993-2003) to analyze changes in overall trout condition in the Project area over time. This data is also used in conjunction with maximum daily flow information to assess the response of fish populations to flow levels over time. The study started in 1987 with six sites in the South Fork Feather River ba…	7 intervention sites: SFFR 24.4 - Little Grass Valley Dam Reach at Bear Creek confluence; SFFR 19.2 - Little Grass Valley Dam Reach above South Fork Diversion; SC 8.6, 6.4, and .0.1 - Slate Creek Diversion Dam reach; LC 3.1 - Lost Creek Dam Reach near the stream ford; LC 2.3 Lost Creek Dam Reach approximately one mile below Lost Creek Dam. 3 comparator sites: SFFR 32.9 - South Fork Feather refere…	NON_MAN	NR	2002	3	Fall	year 3 of 4. Although the authors state that sampling was done for 10 years, there were only 4 years of comparable data (i.e., that had control sites): 1996, 1999, 2002, 2005. Only these years are considered to be part of this study by the review team (Table 2.1.1). September, Northern Hemisphere	UPSTREAM	Presence of diversion and reservoir dams changes flow downstream of the dams/diversions. The change is unclear, but maximum daily flow (cfs) defined as the highest mean daily flow of the the year, is provided for some sites one, two and three years prior to fish sampling (Table 3.6.1 - 3.6.8, Figure 3.6.1 - 3.6.8) but tables have only downstream data, and figures average above and below the inter…	AvgDischarge_Inc	Table 3.6.1 - 3.6.8, Figure 3.6.1 - 3.6.8	Figure 3.6.1 - 3.6.8	Table 3.6.1 - 3.6.8, Figure 3.6.1 - 3.6.8	Figure 3.6.1 - 3.6.8	Table 3.6.1 - 3.6.8, Figure 3.6.1 - 3.6.8	Figure 3.6.1 - 3.6.8	Table 3.6.1 - 3.6.8, Figure 3.6.1 - 3.6.8	Table 3.6.1 - 3.6.8, Figure 3.6.1 - 3.6.8	Figure 3.6.1 - 3.6.8
South Feather Power Project	SouthFeatherPowerProject	946_FHM	A	SouthFeatherPowerProject_A	8	same species, different year (2005), different outcome (Biomass - Table 3.3.1-3.3.3)	Stillwater Environmental Services. 2006. South Feather Power Project Fish Population Monitoring 2005 Report. Prepared for the South Feather Water and Power Agency under P-2088.	Stillwater Environmental Services. 2006	Stillwater Environmental Services	2006	South Feather Power Project Fish Population Monitoring 2005 Report. Prepared for the South Feather Water and Power Agency under P-2088.	REPORT	GL		This Fish Population Monitoring Report presents the results of the 2005 fish population monitoring as part of South Feather Water and Power Agency's ongoing Fish Population Monitoring Program (FPMP). The purpose of this investigation was to monitor rainbow and brown trout population, and to assess fish species composition in the South Feather Power Project area.The purpose of this report is to pr…	Stillwater Environmental Services 2006b	MEDIUM	USA	California	Csb, Csa	South Fork Feather River, Slate Creek, Lost Creek	RIVER	Little Grass Valley Dam, Slate Creek Diversion Dam, Lost Creek Dam	South Feather Power Project	UNCLEAR	NR	RUN	CI	N/A	The 2005 data is used in combination with the results from previous fish population surveys (1993-2003) to analyze changes in overall trout condition in the Project area over time. This data is also used in conjunction with maximum daily flow information to assess the response of fish populations to flow levels over time. The study started in 1987 with six sites in the South Fork Feather River ba…	7 intervention sites: SFFR 34.4 - Little Grass Valley Dam Reach at Bear Creek confluence; SFFR 19.2 - Little Grass Valley Dam Reach above South Fork Diversion; SC 8.6, 6.4, and .0.1 - Slate Creek Diversion Dam reach; LC 3.1 - Lost Creek Dam Reach near the stream ford; LC 2.3 Lost Creek Dam Reach approximately one mile below Lost Creek Dam. 3 comparator sites: SFFR 32.9 - South Fork Feather refere…	NON_MAN	NR	2005	4	Fall	year 4 of 4. Although the authors state that sampling was done for 10 years, there were only 4 years of comparable data (i.e., that had control sites): 1996, 1999, 2002, 2005. Only these years are considered to be part of this study by the review team (Table 2.1.1). September, Northern Hemisphere	UPSTREAM	Presence of diversion and reservoir dams changes flow downstream of the dams/diversions. The change is unclear, but maximum daily flow (cfs) defined as the highest mean daily flow of the the year, is provided for some sites one, two and three years prior to fish sampling (Table 3.6.1 - 3.6.8, Figure 3.6.1 - 3.6.8). Approximate flows during 2005 for each site are included in Appendix Table B-1 and…	AvgDischarge_Inc	Table 3.6.1 - 3.6.8, Figure 3.6.1 - 3.6.8, Appendix B1, Table 3.1.1	Table 3.6.1 - 3.6.8, Figure 3.6.1 - 3.6.8, Appendix B1, Table 3.1.1	Table 3.6.1 - 3.6.8, Figure 3.6.1 - 3.6.8, Appendix B1, Table 3.1.1	Table 3.6.1 - 3.6.8, Figure 3.6.1 - 3.6.8, Appendix B1, Table 3.1.1	Table 3.6.1 - 3.6.8, Figure 3.6.1 - 3.6.8, Appendix B1, Table 3.1.1	Table 3.6.1 - 3.6.8, Figure 3.6.1 - 3.6.8, Appendix B1, Table 3.1.1	Table 3.6.1 - 3.6.8, Figure 3.6.1 - 3.6.8, Appendix B1, Table 3.1.1	Table 3.6.1 - 3.6.8, Figure 3.6.1 - 3.6.8, Appendix B1, Table 3.1.1	Table 3.6.1 - 3.6.8, Figure 3.6.1 - 3.6.8, Appendix B1, Table 3.1.1
South Feather Power Project	SouthFeatherPowerProject	946_FHM	A	SouthFeatherPowerProject_A	9	same species, different year (1996), different outcome (abundance of catchable fish per mile -Figure 3.3.6)	Stillwater Environmental Services. 2006. South Feather Power Project Fish Population Monitoring 2005 Report. Prepared for the South Feather Water and Power Agency under P-2088.	Stillwater Environmental Services. 2006	Stillwater Environmental Services	2006	South Feather Power Project Fish Population Monitoring 2005 Report. Prepared for the South Feather Water and Power Agency under P-2088.	REPORT	GL		This Fish Population Monitoring Report presents the results of the 2005 fish population monitoring as part of South Feather Water and Power Agency's ongoing Fish Population Monitoring Program (FPMP). The purpose of this investigation was to monitor rainbow and brown trout population, and to assess fish species composition in the South Feather Power Project area.The purpose of this report is to pr…	Stillwater Environmental Services 2006a	MEDIUM	USA	California	Csb, Csa	South Fork Feather River, Slate Creek, Lost Creek	RIVER	Little Grass Valley Dam, Slate Creek Diversion Dam, Lost Creek Dam	South Feather Power Project	UNCLEAR	NR	RUN	CI	N/A	The 2005 data is used in combination with the results from previous fish population surveys (1993-2003) to analyze changes in overall trout condition in the Project area over time. This data is also used in conjunction with maximum daily flow information to assess the response of fish populations to flow levels over time. The study started in 1987 with six sites in the South Fork Feather River ba…	5 intervention sites: SFFR 24.4 - Little Grass Valley Dam Reach at Bear Creek confluence; SFFR 19.2 - Little Grass Valley Dam Reach above South Fork Diversion; SC 8.6 - Slate Creek Diversion Dam reach; LC 3.1 - Lost Creek Dam Reach near the stream ford; LC 2.3 Lost Creek Dam Reach approximately one mile below Lost Creek Dam. 3 comparator sites: SFFR 32.9 - South Fork Feather reference reach above…	NON_MAN	NR	1996	1	Fall	year 1 of 4. Although the authors state that sampling was done for 10 years, there were only 4 years of comparable data (i.e., that had control sites): 1996, 1999, 2002, 2005. Only these years are considered to be part of this study by the review team (Table 2.1.1). September, Northern Hemisphere	UPSTREAM	Presence of diversion and reservoir dams changes flow downstream of the dams/diversions. The change is unclear, but maximum daily flow (cfs) defined as the highest mean daily flow of the the year, is provided for some sites one, two and three years prior to fish sampling (Table 3.6.1 - 3.6.8, Figure 3.6.1 - 3.6.8) but tables have only downstream data, and figures average above and below the inter…	AvgDischarge_Inc	Table 3.6.1 - 3.6.8, Figure 3.6.1 - 3.6.8	Figure 3.6.1 - 3.6.8	Table 3.6.1 - 3.6.8, Figure 3.6.1 - 3.6.8	Figure 3.6.1 - 3.6.8	Table 3.6.1 - 3.6.8, Figure 3.6.1 - 3.6.8	Figure 3.6.1 - 3.6.8	Table 3.6.1 - 3.6.8, Figure 3.6.1 - 3.6.8	Table 3.6.1 - 3.6.8, Figure 3.6.1 - 3.6.8	Figure 3.6.1 - 3.6.8
South Feather Power Project	SouthFeatherPowerProject	946_FHM	A	SouthFeatherPowerProject_A	10	same species, different year (1999), different outcome (abundance of catchable fish per mile -Figure 3.3.6)	Stillwater Environmental Services. 2006. South Feather Power Project Fish Population Monitoring 2005 Report. Prepared for the South Feather Water and Power Agency under P-2088.	Stillwater Environmental Services. 2006	Stillwater Environmental Services	2006	South Feather Power Project Fish Population Monitoring 2005 Report. Prepared for the South Feather Water and Power Agency under P-2088.	REPORT	GL		This Fish Population Monitoring Report presents the results of the 2005 fish population monitoring as part of South Feather Water and Power Agency's ongoing Fish Population Monitoring Program (FPMP). The purpose of this investigation was to monitor rainbow and brown trout population, and to assess fish species composition in the South Feather Power Project area.The purpose of this report is to pr…	Stillwater Environmental Services 2006a	MEDIUM	USA	California	Csb, Csa	South Fork Feather River, Slate Creek, Lost Creek	RIVER	Little Grass Valley Dam, Slate Creek Diversion Dam, Lost Creek Dam	South Feather Power Project	UNCLEAR	NR	RUN	CI	N/A	The 2005 data is used in combination with the results from previous fish population surveys (1993-2003) to analyze changes in overall trout condition in the Project area over time. This data is also used in conjunction with maximum daily flow information to assess the response of fish populations to flow levels over time. The study started in 1987 with six sites in the South Fork Feather River ba…	6 intervention sites: SFFR 24.4 - Little Grass Valley Dam Reach at Bear Creek confluence; SFFR 19.2 - Little Grass Valley Dam Reach above South Fork Diversion; SC 8.6 and 6.4 - Slate Creek Diversion Dam reach; LC 3.1 - Lost Creek Dam Reach near the stream ford; LC 2.3 Lost Creek Dam Reach approximately one mile below Lost Creek Dam. 3 comparator sites: SFFR 32.9 - South Fork Feather reference rea…	NON_MAN	NR	1999	2	Fall	year 2 of 4. Although the authors state that sampling was done for 10 years, there were only 4 years of comparable data (i.e., that had control sites): 1996, 1999, 2002, 2005. Only these years are considered to be part of this study by the review team (Table 2.1.1). September, Northern Hemisphere	UPSTREAM	Presence of diversion and reservoir dams changes flow downstream of the dams/diversions. The change is unclear, but maximum daily flow (cfs) defined as the highest mean daily flow of the the year, is provided for some sites one, two and three years prior to fish sampling (Table 3.6.1 - 3.6.8, Figure 3.6.1 - 3.6.8) but tables have only downstream data, and figures average above and below the inter…	AvgDischarge_Inc	Table 3.6.1 - 3.6.8, Figure 3.6.1 - 3.6.8	Figure 3.6.1 - 3.6.8	Table 3.6.1 - 3.6.8, Figure 3.6.1 - 3.6.8	Figure 3.6.1 - 3.6.8	Table 3.6.1 - 3.6.8, Figure 3.6.1 - 3.6.8	Figure 3.6.1 - 3.6.8	Table 3.6.1 - 3.6.8, Figure 3.6.1 - 3.6.8	Table 3.6.1 - 3.6.8, Figure 3.6.1 - 3.6.8	Figure 3.6.1 - 3.6.8
South Feather Power Project	SouthFeatherPowerProject	946_FHM	A	SouthFeatherPowerProject_A	11	same species, different year (2002), different outcome (abundance of catchable fish per mile -Figure 3.3.6)	Stillwater Environmental Services. 2006. South Feather Power Project Fish Population Monitoring 2005 Report. Prepared for the South Feather Water and Power Agency under P-2088.	Stillwater Environmental Services. 2006	Stillwater Environmental Services	2006	South Feather Power Project Fish Population Monitoring 2005 Report. Prepared for the South Feather Water and Power Agency under P-2088.	REPORT	GL		This Fish Population Monitoring Report presents the results of the 2005 fish population monitoring as part of South Feather Water and Power Agency's ongoing Fish Population Monitoring Program (FPMP). The purpose of this investigation was to monitor rainbow and brown trout population, and to assess fish species composition in the South Feather Power Project area.The purpose of this report is to pr…	Stillwater Environmental Services 2006a	MEDIUM	USA	California	Csb, Csa	South Fork Feather River, Slate Creek, Lost Creek	RIVER	Little Grass Valley Dam, Slate Creek Diversion Dam, Lost Creek Dam	South Feather Power Project	UNCLEAR	NR	RUN	CI	N/A	The 2005 data is used in combination with the results from previous fish population surveys (1993-2003) to analyze changes in overall trout condition in the Project area over time. This data is also used in conjunction with maximum daily flow information to assess the response of fish populations to flow levels over time. The study started in 1987 with six sites in the South Fork Feather River ba…	7 intervention sites: SFFR 24.4 - Little Grass Valley Dam Reach at Bear Creek confluence; SFFR 19.2 - Little Grass Valley Dam Reach above South Fork Diversion; SC 8.6, 6.4, and .0.1 - Slate Creek Diversion Dam reach; LC 3.1 - Lost Creek Dam Reach near the stream ford; LC 2.3 Lost Creek Dam Reach approximately one mile below Lost Creek Dam. 3 comparator sites: SFFR 32.9 - South Fork Feather refere…	NON_MAN	NR	2002	3	Fall	year 3 of 4. Although the authors state that sampling was done for 10 years, there were only 4 years of comparable data (i.e., that had control sites): 1996, 1999, 2002, 2005. Only these years are considered to be part of this study by the review team (Table 2.1.1). September, Northern Hemisphere	UPSTREAM	Presence of diversion and reservoir dams changes flow downstream of the dams/diversions. The change is unclear, but maximum daily flow (cfs) defined as the highest mean daily flow of the the year, is provided for some sites one, two and three years prior to fish sampling (Table 3.6.1 - 3.6.8, Figure 3.6.1 - 3.6.8) but tables have only downstream data, and figures average above and below the inter…	AvgDischarge_Inc	Table 3.6.1 - 3.6.8, Figure 3.6.1 - 3.6.8	Figure 3.6.1 - 3.6.8	Table 3.6.1 - 3.6.8, Figure 3.6.1 - 3.6.8	Figure 3.6.1 - 3.6.8	Table 3.6.1 - 3.6.8, Figure 3.6.1 - 3.6.8	Figure 3.6.1 - 3.6.8	Table 3.6.1 - 3.6.8, Figure 3.6.1 - 3.6.8	Table 3.6.1 - 3.6.8, Figure 3.6.1 - 3.6.8	Figure 3.6.1 - 3.6.8
South Feather Power Project	SouthFeatherPowerProject	946_FHM	A	SouthFeatherPowerProject_A	12	same species, different year (2005), different outcome (abundance of catchable fish per mile -Table 3.3.1-3.3.3)	Stillwater Environmental Services. 2006. South Feather Power Project Fish Population Monitoring 2005 Report. Prepared for the South Feather Water and Power Agency under P-2088.	Stillwater Environmental Services. 2006	Stillwater Environmental Services	2006	South Feather Power Project Fish Population Monitoring 2005 Report. Prepared for the South Feather Water and Power Agency under P-2088.	REPORT	GL		This Fish Population Monitoring Report presents the results of the 2005 fish population monitoring as part of South Feather Water and Power Agency's ongoing Fish Population Monitoring Program (FPMP). The purpose of this investigation was to monitor rainbow and brown trout population, and to assess fish species composition in the South Feather Power Project area.The purpose of this report is to pr…	Stillwater Environmental Services 2006b	MEDIUM	USA	California	Csb, Csa	South Fork Feather River, Slate Creek, Lost Creek	RIVER	Little Grass Valley Dam, Slate Creek Diversion Dam, Lost Creek Dam	South Feather Power Project	UNCLEAR	NR	RUN	CI	N/A	The 2005 data is used in combination with the results from previous fish population surveys (1993-2003) to analyze changes in overall trout condition in the Project area over time. This data is also used in conjunction with maximum daily flow information to assess the response of fish populations to flow levels over time. The study started in 1987 with six sites in the South Fork Feather River ba…	7 intervention sites: SFFR 34.4 - Little Grass Valley Dam Reach at Bear Creek confluence; SFFR 19.2 - Little Grass Valley Dam Reach above South Fork Diversion; SC 8.6, 6.4, and .0.1 - Slate Creek Diversion Dam reach; LC 3.1 - Lost Creek Dam Reach near the stream ford; LC 2.3 Lost Creek Dam Reach approximately one mile below Lost Creek Dam. 3 comparator sites: SFFR 32.9 - South Fork Feather refere…	NON_MAN	NR	2005	4	Fall	year 4 of 4. Although the authors state that sampling was done for 10 years, there were only 4 years of comparable data (i.e., that had control sites): 1996, 1999, 2002, 2005. Only these years are considered to be part of this study by the review team (Table 2.1.1). September, Northern Hemisphere	UPSTREAM	Presence of diversion and reservoir dams changes flow downstream of the dams/diversions. The change is unclear, but maximum daily flow (cfs) defined as the highest mean daily flow of the the year, is provided for some sites one, two and three years prior to fish sampling (Table 3.6.1 - 3.6.8, Figure 3.6.1 - 3.6.8). Approximate flows during 2005 for each site are included in Appendix Table B-1 and…	AvgDischarge_Inc	Table 3.6.1 - 3.6.8, Figure 3.6.1 - 3.6.8, Appendix B1, Table 3.1.1	Table 3.6.1 - 3.6.8, Figure 3.6.1 - 3.6.8, Appendix B1, Table 3.1.1	Table 3.6.1 - 3.6.8, Figure 3.6.1 - 3.6.8, Appendix B1, Table 3.1.1	Table 3.6.1 - 3.6.8, Figure 3.6.1 - 3.6.8, Appendix B1, Table 3.1.1	Table 3.6.1 - 3.6.8, Figure 3.6.1 - 3.6.8, Appendix B1, Table 3.1.1	Table 3.6.1 - 3.6.8, Figure 3.6.1 - 3.6.8, Appendix B1, Table 3.1.1	Table 3.6.1 - 3.6.8, Figure 3.6.1 - 3.6.8, Appendix B1, Table 3.1.1	Table 3.6.1 - 3.6.8, Figure 3.6.1 - 3.6.8, Appendix B1, Table 3.1.1	Table 3.6.1 - 3.6.8, Figure 3.6.1 - 3.6.8, Appendix B1, Table 3.1.1
Kaweah No. 1, 2, 3 Facilities	KaweahNo123Facilities	1068_FHM	B	KaweahNo123Facilities_B	1	species 1 (Oncorhynchus mykiss), different outcome (ABUND - total observed), different impact (diversion of water from the system), same comparator sites, different impact site (F8, F6)	Southern California Edison Company. 2017. Kaweah Project (P-298-080) Response to Comments from State Water Resources Control Board on SCE's Pre-Application Document.	Southern California Edison Company. 2017	Southern California Edison Company	2017	Kaweah Project (P-298-080) Response to Comments from State Water Resources Control Board on SCE's Pre-Application Document.	REPORT	GL		Southern California Edison Company (SCE) is requesting a renewal of its Special Use Permit No. PWFA-SEKI-6000-095 to continue to operate and maintain portions of the Kaweah No. 3 Hydroelectric Facility. Division E of the Congressional Record of the House of Representatives 4818, Section 3 of Public Law 99-338 requires that a 1983 study of the impacts of the Kaweah No. 3 Project on the resources o…	Southern California Edison 2017Ba	LOW	USA	California	Csa	Middle Fork Kaweah River, Marble Fork Kaweah River	RIVER	Kaweah No. 2 Diversion Dam, Marble Fork Diversion Dam, Middle Fork Diversion Dam	Kaweah No. 1, 2, 3 Facilities	LOW	4.5 MW	RUN	CI	N/A	Authors determined differences in fish abundance and density in areas upstream Marbel Fork Diversion Dam (F9) and Middle Fork Diversion Dam (F7), downstream of the two dams (F8, F6, F5, F4 , F3 and F2), and downstream of the the output from the Kaweah No. 2 Diversion dam and powerhouse (F1). The sites (F8, F6) in the area between the diversion dams and the confluence of the two river forks were c…	The Middle Fork and Marble Fork of the Kaweah River flow through deeply incised, Vshaped canyons in the vicinity of the project area. The hillsides adjacent to the stream are steep and composed largely of granite bedrock and decomposed granitic sands. Vegetation is predominantly chaparral and southern oak woodland. The riparian zones are dominated by alder, sycamore and several willow species. Th…	NON_MAN	<1	2006	1	Summer	Samples were taken in August 2006.	UPSTREAM	Impact of water diversion by the Marble Fork and Middle Fork Dams to the power house downstream. Sites below these diversion dams are impacted by decreased flows in the downstream reach. Water is later returned to the Kaweah River at the power hosue and Kaweah No 2. Diversion Dam. Diversions from Marbel Fork may be up to 50 cfs and up to 65 cfs from the Middle fork. Diversions from these two sour…	UNSPEC	pg 1-2	pg 1-2	pg 1-2	pg 1-2	pg 1-2	pg 1-2	pg 1-2	pg 1-2	pg 1-2
Kaweah No. 1, 2, 3 Facilities	KaweahNo123Facilities	1068_FHM	B	KaweahNo123Facilities_B	2	species 2 (Salmo trutta), different outcome (ABUND - total observed), different impact (diversion of water from the system), same comparator sites, different impact site (F8, F6)	Southern California Edison Company. 2017. Kaweah Project (P-298-080) Response to Comments from State Water Resources Control Board on SCE's Pre-Application Document.	Southern California Edison Company. 2017	Southern California Edison Company	2017	Kaweah Project (P-298-080) Response to Comments from State Water Resources Control Board on SCE's Pre-Application Document.	REPORT	GL		Southern California Edison Company (SCE) is requesting a renewal of its Special Use Permit No. PWFA-SEKI-6000-095 to continue to operate and maintain portions of the Kaweah No. 3 Hydroelectric Facility. Division E of the Congressional Record of the House of Representatives 4818, Section 3 of Public Law 99-338 requires that a 1983 study of the impacts of the Kaweah No. 3 Project on the resources o…	Southern California Edison 2017Ba	LOW	USA	California	Csa	Middle Fork Kaweah River, Marble Fork Kaweah River	RIVER	Kaweah No. 2 Diversion Dam, Marble Fork Diversion Dam, Middle Fork Diversion Dam	Kaweah No. 1, 2, 3 Facilities	LOW	4.5 MW	RUN	CI	N/A	Authors determined differences in fish abundance and density in areas upstream Marbel Fork Diversion Dam (F9) and Middle Fork Diversion Dam (F7), downstream of the two dams (F8, F6, F5, F4 , F3 and F2), and downstream of the the output from the Kaweah No. 2 Diversion dam and powerhouse (F1). The sites (F8, F6) in the area between the diversion dams and the confluence of the two river forks were c…	The Middle Fork and Marble Fork of the Kaweah River flow through deeply incised, Vshaped canyons in the vicinity of the project area. The hillsides adjacent to the stream are steep and composed largely of granite bedrock and decomposed granitic sands. Vegetation is predominantly chaparral and southern oak woodland. The riparian zones are dominated by alder, sycamore and several willow species. Th…	NON_MAN	<1	2006	1	Summer	Samples were taken in August 2006.	UPSTREAM	Impact of water diversion by the Marble Fork and Middle Fork Dams to the power house downstream. Sites below these diversion dams are impacted by decreased flows in the downstream reach. Water is later returned to the Kaweah River at teh power hosue and Kaweah No 2. Diversion Dam. Diversions from Marbel Fork may be up to 50 cfs and up to 65 cfs from the Middle fork. Diversions from these two sour…	UNSPEC	pg 1-2	pg 1-2	pg 1-2	pg 1-2	pg 1-2	pg 1-2	pg 1-2	pg 1-2	pg 1-2
Kaweah No. 1, 2, 3 Facilities	KaweahNo123Facilities	1068_FHM	B	KaweahNo123Facilities_B	3	species 3 (Hesperoleucus symmetricus), different outcome (ABUND - total observed), different impact (diversion of water from the system), same comparator sites, different impact site (F8, F6)	Southern California Edison Company. 2017. Kaweah Project (P-298-080) Response to Comments from State Water Resources Control Board on SCE's Pre-Application Document.	Southern California Edison Company. 2017	Southern California Edison Company	2017	Kaweah Project (P-298-080) Response to Comments from State Water Resources Control Board on SCE's Pre-Application Document.	REPORT	GL		Southern California Edison Company (SCE) is requesting a renewal of its Special Use Permit No. PWFA-SEKI-6000-095 to continue to operate and maintain portions of the Kaweah No. 3 Hydroelectric Facility. Division E of the Congressional Record of the House of Representatives 4818, Section 3 of Public Law 99-338 requires that a 1983 study of the impacts of the Kaweah No. 3 Project on the resources o…	Southern California Edison 2017Ba	LOW	USA	California	Csa	Middle Fork Kaweah River, Marble Fork Kaweah River	RIVER	Kaweah No. 2 Diversion Dam, Marble Fork Diversion Dam, Middle Fork Diversion Dam	Kaweah No. 1, 2, 3 Facilities	LOW	4.5 MW	RUN	CI	N/A	Authors determined differences in fish abundance and density in areas upstream Marbel Fork Diversion Dam (F9) and Middle Fork Diversion Dam (F7), downstream of the two dams (F8, F6, F5, F4 , F3 and F2), and downstream of the the output from the Kaweah No. 2 Diversion dam and powerhouse (F1). The sites (F8, F6) in the area between the diversion dams and the confluence of the two river forks were c…	The Middle Fork and Marble Fork of the Kaweah River flow through deeply incised, Vshaped canyons in the vicinity of the project area. The hillsides adjacent to the stream are steep and composed largely of granite bedrock and decomposed granitic sands. Vegetation is predominantly chaparral and southern oak woodland. The riparian zones are dominated by alder, sycamore and several willow species. Th…	NON_MAN	<1	2006	1	Summer	Samples were taken in August 2006.	UPSTREAM	Impact of water diversion by the Marble Fork and Middle Fork Dams to the power house downstream. Sites below these diversion dams are impacted by decreased flows in the downstream reach. Water is later returned to the Kaweah River at teh power hosue and Kaweah No 2. Diversion Dam. Diversions from Marbel Fork may be up to 50 cfs and up to 65 cfs from the Middle fork. Diversions from these two sour…	UNSPEC	pg 1-2	pg 1-2	pg 1-2	pg 1-2	pg 1-2	pg 1-2	pg 1-2	pg 1-2	pg 1-2
Kaweah No. 1, 2, 3 Facilities	KaweahNo123Facilities	1068_FHM	B	KaweahNo123Facilities_B	4	species 4 (Catostomus occidentalis), different outcome (ABUND - total observed), different impact (diversion of water from the system), same comparator sites, different impact site (F8, F6)	Southern California Edison Company. 2017. Kaweah Project (P-298-080) Response to Comments from State Water Resources Control Board on SCE's Pre-Application Document.	Southern California Edison Company. 2017	Southern California Edison Company	2017	Kaweah Project (P-298-080) Response to Comments from State Water Resources Control Board on SCE's Pre-Application Document.	REPORT	GL		Southern California Edison Company (SCE) is requesting a renewal of its Special Use Permit No. PWFA-SEKI-6000-095 to continue to operate and maintain portions of the Kaweah No. 3 Hydroelectric Facility. Division E of the Congressional Record of the House of Representatives 4818, Section 3 of Public Law 99-338 requires that a 1983 study of the impacts of the Kaweah No. 3 Project on the resources o…	Southern California Edison 2017Ba	LOW	USA	California	Csa	Middle Fork Kaweah River, Marble Fork Kaweah River	RIVER	Kaweah No. 2 Diversion Dam, Marble Fork Diversion Dam, Middle Fork Diversion Dam	Kaweah No. 1, 2, 3 Facilities	LOW	4.5 MW	RUN	CI	N/A	Authors determined differences in fish abundance and density in areas upstream Marbel Fork Diversion Dam (F9) and Middle Fork Diversion Dam (F7), downstream of the two dams (F8, F6, F5, F4 , F3 and F2), and downstream of the the output from the Kaweah No. 2 Diversion dam and powerhouse (F1). The sites (F8, F6) in the area between the diversion dams and the confluence of the two river forks were c…	The Middle Fork and Marble Fork of the Kaweah River flow through deeply incised, Vshaped canyons in the vicinity of the project area. The hillsides adjacent to the stream are steep and composed largely of granite bedrock and decomposed granitic sands. Vegetation is predominantly chaparral and southern oak woodland. The riparian zones are dominated by alder, sycamore and several willow species. Th…	NON_MAN	<1	2006	1	Summer	Samples were taken in August 2006.	UPSTREAM	Impact of water diversion by the Marble Fork and Middle Fork Dams to the power house downstream. Sites below these diversion dams are impacted by decreased flows in the downstream reach. Water is later returned to the Kaweah River at teh power hosue and Kaweah No 2. Diversion Dam. Diversions from Marbel Fork may be up to 50 cfs and up to 65 cfs from the Middle fork. Diversions from these two sour…	UNSPEC	pg 1-2	pg 1-2	pg 1-2	pg 1-2	pg 1-2	pg 1-2	pg 1-2	pg 1-2	pg 1-2
Steephill Falls Dam	SteephillFalls1	1136_FHM	A	SteephillFalls1_A	1	same comparator rivers (8 rivers); different intervention river (Magpie); different outcome (total fish density); different species (all 15 species combined)	Bond M. 2012. "Growth and spatial distribution of fishes in hydropeaking rivers of northern Ontario". MSc thesis. Trent University, Ontario Canada.	Bond 2012	Bond M.	2012	Growth and spatial distribution of fishes in hydropeaking rivers of northern Ontario	THESIS	GL	1 supplementary material: 1237_FHM. Bond MJ, Jones NE. 2015. Spatial distribution of fishes in hydropeaking tributaries of Lake Superior. River research and applications. 31(1):120-33. Repeats data (especially Figure 5)	Chapter 2: The objective of this study was to determine if spatial gradients in fish density and biomass exist below dams on the regulated Magpie and Michipicoten rivers. Examines spatial patterns of fish density, fish biomass and the spatial distribution of the food resources that support these fish, in the regulated Magpie and Michipicoten Rivers and in eight neighbouring natural (undammed) riv…		MEDIUM	Canada	Ontario	Dfb	1 regulated river: Magpie River; 8 unregulated (reference): Black Sturgeon, Wolf, Jackpine, Steel, Old Woman, Agawa, Batchawana, Chippewa	RIVER	Steephill Falls Dam	Steephill waterpower facility	HIGH	NR	PEAKING	RCA	N/A	The regulated Magpie river is compared to eight unregulated (undammed) neighbouring natural rivers (referred to as reference rivers) with similar physical and climatic conditiosn and little development. Sampling sites were established along gravel/cobble bars in wadeable sections of each river. Each sample site contained three 60 m^2 sample plots (figure 3). All plots were established in water le…	One intervention river (Magpie): 4 intervention sites - sample sites were established along gravel/cobble bars in wadeable sections of the river. The river runs through a mixture of alluvial and colluvial geomorphology, with frequency outcroppings of bedrock and expansive cobble point bars. The main channel width at sample sites was 32.2 cm (range 3-60 cm) with a range of velocites between 0.11 -…	NON_MAN	NR	2009, 2010	2	Fall	Samples were completed in early September 2009 and 2010	NO_HYDRO	The Magpie river has a flow regime altered by the Steephill waterpower facility. Steephill is a peaking facility that generates electricity in response to electricity demand. The resulting flow regime consists of daily fluctuations between the minimum and maximum flows, which contrasts with relatively steady daily flows observed in natural rivers in the region. The maximum and minimum discharges …	ShortVar_Inc	pg 43 & Figure 2 in Bond and Jones 2015	NR	pg 43 & Figure 2 in Bond and Jones 2015	pg 43 & Figure 2 in Bond and Jones 2015	pg 43 & Figure 2 in Bond and Jones 2015	NR	NR	NR	pg 43 & Figure 2 in Bond and Jones 2015
Steephill Falls Dam	SteephillFalls1	1136_FHM	A	SteephillFalls1_A	3	same comparator rivers (8 rivers); different intervention river (Magpie); different outcome (total fish biomass); different species (all 15 species combined)	Bond M. 2012. "Growth and spatial distribution of fishes in hydropeaking rivers of northern Ontario". MSc thesis. Trent University, Ontario Canada.	Bond 2012	Bond M.	2012	Growth and spatial distribution of fishes in hydropeaking rivers of northern Ontario	THESIS	GL	1 supplementary material: 1237_FHM. Bond MJ, Jones NE. 2015. Spatial distribution of fishes in hydropeaking tributaries of Lake Superior. River research and applications. 31(1):120-33. Repeats data (especially Figure 5)	Chapter 2: The objective of this study was to determine if spatial gradients in fish density and biomass exist below dams on the regulated Magpie and Michipicoten rivers. Examines spatial patterns of fish density, fish biomass and the spatial distribution of the food resources that support these fish, in the regulated Magpie and Michipicoten Rivers and in eight neighbouring natural (undammed) riv…		MEDIUM	Canada	Ontario	Dfb	1 regulated river: Magpie River; 8 unregulated (reference): Black Sturgeon, Wolf, Jackpine, Steel, Old Woman, Agawa, Batchawana, Chippewa	RIVER	Steephill Falls Dam	Steephill waterpower facility	HIGH	NR	PEAKING	RCA	N/A	The regulated Magpie river is compared to eight unregulated (undammed) neighbouring natural rivers (referred to as reference rivers) with similar physical and climatic conditiosn and little development. Sampling sites were established along gravel/cobble bars in wadeable sections of each river. Each sample site contained three 60 m^2 sample plots (figure 3). All plots were established in water le…	One intervention river (Magpie): 4 intervention sites - sample sites were established along gravel/cobble bars in wadeable sections of the river. The river runs through a mixture of alluvial and colluvial geomorphology, with frequency outcroppings of bedrock and expansive cobble point bars. The main channel width at sample sites was 32.2 cm (range 3-60 cm) with a range of velocites between 0.11 -…	NON_MAN	NR	2009, 2010	2	Fall	Samples were completed in early September 2009 and 2010	NO_HYDRO	The Magpie river has a flow regime altered by the Steephill waterpower facility. Steephill is a peaking facility that generates electricity in response to electricity demand. The resulting flow regime consists of daily fluctuations between the minimum and maximum flows, which contrasts with relatively steady daily flows observed in natural rivers in the region. The maximum and minimum discharges …	ShortVar_Inc	pg 43 & Figure 2 in Bond and Jones 2017	NR	pg 43 & Figure 2 in Bond and Jones 2017	pg 43 & Figure 2 in Bond and Jones 2017	pg 43 & Figure 2 in Bond and Jones 2017	NR	NR	NR	pg 43 & Figure 2 in Bond and Jones 2017
Scott's Falls Dam	ScottsFalls	1136_FHM	B	ScottsFalls_B	1	same comparator rivers (8 rivers); different intervention river (Michipicoten); different outcome (total fish density); different species (all 15 species combined)	Bond M. 2012. "Growth and spatial distribution of fishes in hydropeaking rivers of northern Ontario". MSc thesis. Trent University, Ontario Canada.	Bond 2012	Bond M.	2012	Growth and spatial distribution of fishes in hydropeaking rivers of northern Ontario	THESIS	GL	1 supplementary material: 1237_FHM. Bond MJ, Jones NE. 2015. Spatial distribution of fishes in hydropeaking tributaries of Lake Superior. River research and applications. 31(1):120-33. Repeats data (especially Figure 5)	Chapter 2: The objective of this study was to determine if spatial gradients in fish density and biomass exist below dams on the regulated Magpie and Michipicoten rivers. Examines spatial patterns of fish density, fish biomass and the spatial distribution of the food resources that support these fish, in the regulated Magpie and Michipicoten Rivers and in eight neighbouring natural (undammed) riv…		MEDIUM	Canada	Ontario	Dfb	1 regulated rivers: Michipicoten River; 8 unregulated (reference): Black Sturgeon, Wolf, Jackpine, Steel, Old Woman, Agawa, Batchawana, Chippewa	RIVER	Scott's Falls Dam	Scott Falls waterpower facility	HIGH	NR	PEAKING	RCA	N/A	The regulated Michipicoten river is compared to eight unregulated (undammed) neighbouring natural rivers (referred to as reference rivers) with similar physical and climatic conditiosn and little development. Sampling sites were established along gravel/cobble bars in wadeable sections of each river. Each sample site contained three 60 m^2 sample plots (figure 3). All plots were established in wa…	One intervention river (Michipicoten): 5 intervention sites - sample sites were established along gravel/cobble bars in wadeable sections of the river. The river runs through a mixture of alluvial and colluvial geomorphology, with frequency outcroppings of bedrock and expansive cobble point bars. The main channel width at sample sites was 63.8 m (range 28-93 m) with a range of velocites between 0…	NON_MAN	NR	2009, 2010	2	Fall	Samples were completed in early September 2009 and 2010	NO_HYDRO	The Michipicoten river has a flow regime altered by the Scott Falls waterpower facility. Scott Falls is a peaking facility that generates electricity in response to electricity demand. The resulting flow regime consists of daily fluctuations between the minimum and maximum flows, which contrasts with relatively steady daily flows observed in natural rivers in the region. The maximum and mimimum d…	ShortVar_Inc	pg. 45 & Figure 2 or pg. 121 in Bond and Jones, 2015	NR	pg. 45 & Figure 2 or pg. 121 in Bond and Jones, 2015	pg. 45 & Figure 2 or pg. 121 in Bond and Jones, 2015	pg. 45 & Figure 2 or pg. 121 in Bond and Jones, 2015	NR	NR	NR	pg. 45 & Figure 2 or pg. 121 in Bond and Jones, 2015
Scott's Falls Dam	ScottsFalls	1136_FHM	B	ScottsFalls_B	3	same comparator rivers (8 rivers); different intervention river (Michipicoten); different outcome (total fish biomass); different species (all 15 species combined)	Bond M. 2012. "Growth and spatial distribution of fishes in hydropeaking rivers of northern Ontario". MSc thesis. Trent University, Ontario Canada.	Bond 2012	Bond M.	2012	Growth and spatial distribution of fishes in hydropeaking rivers of northern Ontario	THESIS	GL	1 supplementary material: 1237_FHM. Bond MJ, Jones NE. 2015. Spatial distribution of fishes in hydropeaking tributaries of Lake Superior. River research and applications. 31(1):120-33. Repeats data (especially Figure 5)	Chapter 2: The objective of this study was to determine if spatial gradients in fish density and biomass exist below dams on the regulated Magpie and Michipicoten rivers. Examines spatial patterns of fish density, fish biomass and the spatial distribution of the food resources that support these fish, in the regulated Magpie and Michipicoten Rivers and in eight neighbouring natural (undammed) riv…		MEDIUM	Canada	Ontario	Dfb	1 regulated rivers: Michipicoten River; 8 unregulated (reference): Black Sturgeon, Wolf, Jackpine, Steel, Old Woman, Agawa, Batchawana, Chippewa	RIVER	Scott's Falls Dam	Scott Falls waterpower facility	HIGH	NR	PEAKING	RCA	N/A	The regulated Michipicoten river is compared to eight unregulated (undammed) neighbouring natural rivers (referred to as reference rivers) with similar physical and climatic conditiosn and little development. Sampling sites were established along gravel/cobble bars in wadeable sections of each river. Each sample site contained three 60 m^2 sample plots (figure 3). All plots were established in wa…	One intervention river (Michipicoten): 5 intervention sites - sample sites were established along gravel/cobble bars in wadeable sections of the river. The river runs through a mixture of alluvial and colluvial geomorphology, with frequency outcroppings of bedrock and expansive cobble point bars. The main channel width at sample sites was 63.8 m (range 28-93 m) with a range of velocites between 0…	NON_MAN	NR	2009, 2010	2	Fall	Samples were completed in early September 2009 and 2010	NO_HYDRO	The Michipicoten river has a flow regime altered by the Scott Falls waterpower facility. Scott Falls is a peaking facility that generates electricity in response to electricity demand. The resulting flow regime consists of daily fluctuations between the minimum and maximum flows, which contrasts with relatively steady daily flows observed in natural rivers in the region.	ShortVar_Inc	pg. 45 & Figure 2 or pg. 121 in Bond and Jones, 2017	NR	pg. 45 & Figure 2 or pg. 121 in Bond and Jones, 2017	pg. 45 & Figure 2 or pg. 121 in Bond and Jones, 2017	pg. 45 & Figure 2 or pg. 121 in Bond and Jones, 2017	NR	NR	NR	pg. 45 & Figure 2 or pg. 121 in Bond and Jones, 2017
NR	NR4	27_FHM	A	NR4_A		Density	Göthe, E., Degerman, E., Sandin, L., Segersten, J., Tamario, C. and Mckie, B.G., 2019. Flow restoration and the impacts of multiple stressors on fish communities in regulated rivers. Journal of Applied Ecology, 56(7), pp.1687-1702.	Göthe et al. 2019	Göthe, E., Degerman, E., Sandin, L., Segersten, J., Tamario, C. and Mckie, B.G.	2019	Flow restoration and the impacts of multiple stressors on fish communities in regulated rivers	ARTICLE	CP		In this study, we investigated how interactions between flow restoration and additional anthropognic stressors affect the diversity and composition of fish communities in bypassed river channel below hydropower dams in Sweden… We additionally analysed shifts in the composition of phenotypic fish traits to detect the effects of different stressors and stressor combinations on the life history, hab…		MEDIUM	Sweden	NR	Dfc, Dfb, Cfb	NR	RIVER	NR	NR	UNCLEAR	NR	RUN	ALT-CI	N/A	Digitalized bypassed river channels (the pre-existing river channel that water is diverted from) were matched to sampling stations in the Swedish Electrofishing Register using ArcGIS (ESRI Inc. Redlands, CA), allowing the identification of fish sampling stations situated within the bypassed river channels (N = 68). 38 river bypass channels had no mandated minimum discharge, while 30 had a mandate…	38 intervention rivers: no mandated minimum flow (less like a "zero-control" or natural system) 30 comparator: mandated minimum discharge (more like a "zero-control" or natural system) There authors indicated that there were no significant differences (ANOVA, all p > 0.54) between reaches with and without a minimum discharge in length of the bypassed river channel (1.7 km ± 2.6 km, mean ± SD; ran…	NON_MAN	UNCLEAR	UNCLEAR	36	Summer, Fall	Sampling was conducted between 1980 - 2015, with most (82%) sampled between 2000 -2015), but which years were actually sampled is unclear. Sampling was perfromed once each year during June -October.	ALT_HYDRO	Compares bypassed river channels that have a mandated minimum discharge to those without a mandated minimum discharge. Mandated minimum discharges in Sweden do not incorporate natural seasonal flow patterns and typically correspond to around 5% of ‘production value’, which is normally implemented as 5% of pre‐regulation discharge (Renöfält et al., 2010). For most of our study reaches, mandated mi…	Baseflow_Inc	NR	NR	NR	NR	NR	NR	NR	NR	UNCLEAR
Kinnaird Burn Hydropower Scheme	KinnairdBurn	1205_FHM	A	KinnairdBurn_A	3	different river (Kinnaird Burn), different intervention (decreased discharge- abstraction zone), different lifestage (MIXED, >/=1+)	Robson Andrea Lauren. 2013. "Implications of small-scale run-of-river hydropower schemes on fish populations in scottish streams". PhD thesis, University of Hull, Hull United Kingdom.	Robson 2013	Robson Andrea Lauren.	2013	Implications of small-scale run-of-river hydropower schemes on fish populations in scottish streams	THESIS	GL		This study investigated the implications of small-scale run-of-river hydropower schemes on fish populations in Scottish streams.This project aims to assess the potential implications of high-head run-of-river hydropower schemes on fish populations and identify key areas, such as spawning and nursery habitats, that must be protected. The schemes studied are primarily located within the Tay catchme…	Robson 2013 Aa	MEDIUM	UK	Scotland	Cfa	Kinnaird Burn	RIVER	NR	Kinnaird Burn Hydropower Scheme	HIGH	Kinnaird Burn - 0.25 MW	RUN	BACI	New_Hydro	Authors examine differences in fish outcomes before (2005 - 2008) and after )2009 - 2011) the commensement of abstraction by the run-of-river hydropower scheme in October 2008, in two upstream control (sites a and c), in 4 downstream impact sites in the abstraction zone (sites b, d, e and f) and in one downstream impact site in the outfall zone (site g). Data for the control sites and site d are …	Two comparator sites and 5 intervention sites. No sampling was conducted in two comparator sites and one impact sites (Site d) before the start of the hydropower facility operation. 2 Comparator sites: Site a NN 95955991 immediately upstream of intake pool on main river, Site c NN 95815987 immediately upstream of intake on west tributary. Five intervention sites: Site b* NN 95895985 downstream of…	MAN	<1	Before: 2008 (September); After: 2009 - 2011 (September)	3	Fall	Although samples for sites b, e, f and g were available for 2005 - 2007, because there was no sampling in the control during those years, they are not considered for the BACI conversion. Fall (September), Northern Hemisphere, Table 3.6	UPSTREAM	Start of abstraction due to hydroelectric power in October 2008. Modelled flow data indicated the scheme would divert an increasingly greater proporition of the water above Q71 which increases to a maximum at about Q20. The proportion of flow diverted progressively reduces at higher flows and as flow regime appraoches Q71 at which point abstraction ceases. At intake 1, the maximum abstraction rat…	AvgDischarge_Dec	Table 3.3	Table 3.3	Table 3.3	Table 3.3	Table 3.3	Table 3.3	Table 3.3	Table 3.3	Table 3.3
Croton Dam	Croton	1126_FHM	A	Croton_A	12-14	same species, different lifestage (LARV), different sample site (Pine Street + Thornapple + Maple Island), different outcome (ABUND)	Rutherford E S, Allison J, Ruetz C R, III , Elliott J R, Nohner J K, DuFour M R, O'Neal R P, Jude D J, and Hensler S R. 2016. "Density and survival of Walleye eggs and larvae in a Great Lakes tributary". TRANSACTIONS OF THE AMERICAN FISHERIES SOCIETY 145(3):563-577.	Rutherford et al. 2016	Rutherford E S, Allison J, Ruetz C R, III , Elliott J R, Nohner J K, DuFour M R, O'Neal R P, Jude D J, and Hensler S R.	2016	Density and survival of Walleye eggs and larvae in a Great Lakes tributary	ARTICLE	CP		Our goal was to investigate potential bottlenecks to Walleye reproductive success in the lower Muskegon River. Specifically, our objectives were to (1) estimate Walleye egg density and survival in prime spawning areas of the Muskegon River; 2) quantifying spatiotemporal varation in Walleye larval density and abundance on spawning grounds and larval survival to downstream areas of the river; and 3…	Rutherford et al. 2016a	MEDIUM	USA	Michigan	Dfb	Muskegon River	RIVER	Croton Dam	NR	HIGH	NR	UNCLEAR	BA	Existing_Hydro_alt flow	Authors examined differences in fish outcomes BEFORE (2009) a decrease in average daily river discharge and peak discharge, and AFTER (2010) the start of this decrease in discharge. In 2009 average daily river discharge was 96 m^3/s during the sample period and was only 61 m^3/s in 2010. Peak dsicharge in 2010 (~90 m^3/s) was half the peak discharge observed in 2009 (175 m^3/s). Flows were contro…	Our study sites in the Muskegon River were located within a 60 km reahc downstream of the dam. Egg mats were deployed at six sites within this area. The site locations were stratified across three regions of the river that represent a longitudinal gradient from Croton Dam. Two sites were set near Croton Dam, 3 sites at Thornapple, and two sites at Henning Park. Larval drift nets were set in at th…	NON_MAN	<1	N/A	N/A	N/A	N/A	N/A	Flow is controlled by the Croton Dam hydroelectric facility located at river km 80 upstream of the sample site. Dishcarge was lower in 2010 than in 2009. Average daily discharge calcualted for the same time period was 96 m^3/s (range = 57 - 174 m^3/s; CV = 30%) in 2009 and was 61 m^3/s (range = 36.8 -89.5 m^3/s; CV = 22%) in 2010. Peak discharge in 2010 (~90 m^3/s) was half the peak discharge obs…	Peakflow_Dec; ShortVar_Dec; AvgDischarge_Dec	pg. 569, Figure 2	pg. 569, Figure 2	pg. 569, Figure 2	pg. 569, Figure 2	pg. 569, Figure 2	pg. 569, Figure 2	pg. 569, Figure 2	pg. 569, Figure 2	pg. 569, Figure 2
Glen Canyon Dam	GlenCanyon2	1127_FHM	A	GlenCanyon2_A	1	within-year variation, different year (2011), different lifestage (AGE0), different outcome (ABUND)	Avery Luke A, Korman Josh, and Persons William R. 2015. "Effects of increased discharge on spawning and age-0 recruitment of Rainbow trout in the Colorado River at Lees Ferry, Arizona". NORTH AMERICAN JOURNAL OF FISHERIES MANAGEMENT 35(4):671-680.	Avery et al. 2015	Avery Luke A, Korman Josh, and Persons William R.	2015	Effects of increased discharge on spawning and age-0 recruitment of Rainbow trout in the Colorado River at Lees Ferry, Arizona	ARTICLE	CP	3 supplementary materials: 1137_FHM. Korman Josh, Walters Carl, Martell SJD, Pine WE, III , and Dutterer Andrew. 2011. "Effects of flow fluctuations on habitat use and survival of age-0 Rainbow trout (Oncorhynchus mykiss) in a large, regulated river". CANADIAN JOURNAL OF FISHERIES AND AQUATIC SCIENCES 68(6):1097-1109. - has 2004 - 2010 age 0 estimates (equivalent data to figure 4). Use after data…	The purpose of this investigation was to examine whether the sustained flow event in 2011 resulted in a Rainbow Trout population response similar to that seen following the spring HFE in 2008.	Avery et al. 2015a	LOW	USA	Arizona	BWk	Colorado River	RIVER	Glen Canyon Dam	NR	HIGH	NR	PEAKING	BA	Existing_Hydro_alt flow	Authors examine fish outcomes before (2008- 2010) and after (2011 - 2014) a high flow experiment (simulated flood characterized by large increases in discharge over short periods of time) which increased flow at a similar time to the flow increase experienced in 2008, (60h, 7745m^3/s). Along with a greatly increased discharge (620–720 m3/s starting in May), flows were nearly steady on a daily bas…	One reach: The Lees Ferry tailwater fishery is the 26-km reach of the Colorado River immediately below GCD that runs through what remains of Glen Canyon to the confluence with the Paria River (Figure 1). Though confined for the entire reach, it is generally wide and shallow with average wetted width and depth of 144 m and 5.2 m, respectively. As it is a tailwater below a hydroelectric dam that di…	MAN	<1	N/A	N/A	N/A	N/A	N/A	Discharge for 2011 was higher than normal beginning in early January. By February, minimum daily flows met or exceeded maximum flows of other years (2008–2013). Flows in the Lees Ferry typically follow a hydropeaking pattern with minimum flows occurring at night and maximum flows occurring once or twice during the day, depending on the season. Flows are largely driven by power demand but are cons…	Baseflow_Inc; Peakflow_Inc; AvgDischarge_Inc	pg. 675, Figure 2	pg. 675, Figure 2	pg. 675, Figure 2	pg. 675, Figure 2	pg. 675, Figure 2	pg. 675, Figure 2	pg. 675, Figure 2	pg. 675, Figure 2	pg. 675, Figure 2
Glen Canyon Dam	GlenCanyon2	1127_FHM	A	GlenCanyon2_A	2	within-year variation, different year (2012), different lifestage (AGE0), different outcome (ABUND)	Avery Luke A, Korman Josh, and Persons William R. 2015. "Effects of increased discharge on spawning and age-0 recruitment of Rainbow trout in the Colorado River at Lees Ferry, Arizona". NORTH AMERICAN JOURNAL OF FISHERIES MANAGEMENT 35(4):671-680.	Avery et al. 2015	Avery Luke A, Korman Josh, and Persons William R.	2015	Effects of increased discharge on spawning and age-0 recruitment of Rainbow trout in the Colorado River at Lees Ferry, Arizona	ARTICLE	CP	3 supplementary materials: 1137_FHM. Korman Josh, Walters Carl, Martell SJD, Pine WE, III , and Dutterer Andrew. 2011. "Effects of flow fluctuations on habitat use and survival of age-0 Rainbow trout (Oncorhynchus mykiss) in a large, regulated river". CANADIAN JOURNAL OF FISHERIES AND AQUATIC SCIENCES 68(6):1097-1109. - has 2004 - 2010 age 0 estimates (equivalent data to figure 4). Use after data…	The purpose of this investigation was to examine whether the sustained flow event in 2011 resulted in a Rainbow Trout population response similar to that seen following the spring HFE in 2008.	Avery et al. 2015a	LOW	USA	Arizona	BWk	Colorado River	RIVER	Glen Canyon Dam	NR	HIGH	NR	PEAKING	BA	Existing_Hydro_alt flow	Authors examine fish outcomes before (2008- 2010) and after (2011 - 2014) a high flow experiment (simulated flood characterized by large increases in discharge over short periods of time) which increased flow at a similar time to the flow increase experienced in 2008, (60h, 7745m^3/s). Along with a greatly increased discharge (620–720 m3/s starting in May), flows were nearly steady on a daily bas…	One reach: The Lees Ferry tailwater fishery is the 26-km reach of the Colorado River immediately below GCD that runs through what remains of Glen Canyon to the confluence with the Paria River (Figure 1). Though confined for the entire reach, it is generally wide and shallow with average wetted width and depth of 144 m and 5.2 m, respectively. As it is a tailwater below a hydroelectric dam that di…	MAN	<1	N/A	N/A	N/A	N/A	N/A	Discharge for 2011 was higher than normal beginning in early January. By February, minimum daily flows met or exceeded maximum flows of other years (2008–2013). Flows in the Lees Ferry typically follow a hydropeaking pattern with minimum flows occurring at night and maximum flows occurring once or twice during the day, depending on the season. Flows are largely driven by power demand but are cons…	Baseflow_Inc; Peakflow_Inc; AvgDischarge_Inc	pg. 675, Figure 2	pg. 675, Figure 2	pg. 675, Figure 2	pg. 675, Figure 2	pg. 675, Figure 2	pg. 675, Figure 2	pg. 675, Figure 2	pg. 675, Figure 2	pg. 675, Figure 2
Glen Canyon Dam	GlenCanyon2	1127_FHM	A	GlenCanyon2_A	3	within-year variation, different year (2013), different lifestage (AGE0), different outcome (ABUND)	Avery Luke A, Korman Josh, and Persons William R. 2015. "Effects of increased discharge on spawning and age-0 recruitment of Rainbow trout in the Colorado River at Lees Ferry, Arizona". NORTH AMERICAN JOURNAL OF FISHERIES MANAGEMENT 35(4):671-680.	Avery et al. 2015	Avery Luke A, Korman Josh, and Persons William R.	2015	Effects of increased discharge on spawning and age-0 recruitment of Rainbow trout in the Colorado River at Lees Ferry, Arizona	ARTICLE	CP	3 supplementary materials: 1137_FHM. Korman Josh, Walters Carl, Martell SJD, Pine WE, III , and Dutterer Andrew. 2011. "Effects of flow fluctuations on habitat use and survival of age-0 Rainbow trout (Oncorhynchus mykiss) in a large, regulated river". CANADIAN JOURNAL OF FISHERIES AND AQUATIC SCIENCES 68(6):1097-1109. - has 2004 - 2010 age 0 estimates (equivalent data to figure 4). Use after data…	The purpose of this investigation was to examine whether the sustained flow event in 2011 resulted in a Rainbow Trout population response similar to that seen following the spring HFE in 2008.	Avery et al. 2015a	LOW	USA	Arizona	BWk	Colorado River	RIVER	Glen Canyon Dam	NR	HIGH	NR	PEAKING	BA	Existing_Hydro_alt flow	Authors examine fish outcomes before (2008- 2010) and after (2011 - 2014) a high flow experiment (simulated flood characterized by large increases in discharge over short periods of time) which increased flow at a similar time to the flow increase experienced in 2008, (60h, 7745m^3/s). Along with a greatly increased discharge (620–720 m3/s starting in May), flows were nearly steady on a daily bas…	One reach: The Lees Ferry tailwater fishery is the 26-km reach of the Colorado River immediately below GCD that runs through what remains of Glen Canyon to the confluence with the Paria River (Figure 1). Though confined for the entire reach, it is generally wide and shallow with average wetted width and depth of 144 m and 5.2 m, respectively. As it is a tailwater below a hydroelectric dam that di…	MAN	<1	N/A	N/A	N/A	N/A	N/A	Discharge for 2011 was higher than normal beginning in early January. By February, minimum daily flows met or exceeded maximum flows of other years (2008–2013). Flows in the Lees Ferry typically follow a hydropeaking pattern with minimum flows occurring at night and maximum flows occurring once or twice during the day, depending on the season. Flows are largely driven by power demand but are cons…	Baseflow_Inc; Peakflow_Inc; AvgDischarge_Inc	pg. 675, Figure 2	pg. 675, Figure 2	pg. 675, Figure 2	pg. 675, Figure 2	pg. 675, Figure 2	pg. 675, Figure 2	pg. 675, Figure 2	pg. 675, Figure 2	pg. 675, Figure 2
Glen Canyon Dam	GlenCanyon2	1127_FHM	A	GlenCanyon2_A	4	within-year variation, different year (2014), different lifestage (AGE0), different outcome (ABUND)	Avery Luke A, Korman Josh, and Persons William R. 2015. "Effects of increased discharge on spawning and age-0 recruitment of Rainbow trout in the Colorado River at Lees Ferry, Arizona". NORTH AMERICAN JOURNAL OF FISHERIES MANAGEMENT 35(4):671-680.	Avery et al. 2015	Avery Luke A, Korman Josh, and Persons William R.	2015	Effects of increased discharge on spawning and age-0 recruitment of Rainbow trout in the Colorado River at Lees Ferry, Arizona	ARTICLE	CP	3 supplementary materials: 1137_FHM. Korman Josh, Walters Carl, Martell SJD, Pine WE, III , and Dutterer Andrew. 2011. "Effects of flow fluctuations on habitat use and survival of age-0 Rainbow trout (Oncorhynchus mykiss) in a large, regulated river". CANADIAN JOURNAL OF FISHERIES AND AQUATIC SCIENCES 68(6):1097-1109. - has 2004 - 2010 age 0 estimates (equivalent data to figure 4). Use after data…	The purpose of this investigation was to examine whether the sustained flow event in 2011 resulted in a Rainbow Trout population response similar to that seen following the spring HFE in 2008.	Avery et al. 2015a	LOW	USA	Arizona	BWk	Colorado River	RIVER	Glen Canyon Dam	NR	HIGH	NR	PEAKING	BA	Existing_Hydro_alt flow	Authors examine fish outcomes before (2008- 2010) and after (2011 - 2014) a high flow experiment (simulated flood characterized by large increases in discharge over short periods of time) which increased flow at a similar time to the flow increase experienced in 2008, (60h, 7745m^3/s). Along with a greatly increased discharge (620–720 m3/s starting in May), flows were nearly steady on a daily bas…	One reach: The Lees Ferry tailwater fishery is the 26-km reach of the Colorado River immediately below GCD that runs through what remains of Glen Canyon to the confluence with the Paria River (Figure 1). Though confined for the entire reach, it is generally wide and shallow with average wetted width and depth of 144 m and 5.2 m, respectively. As it is a tailwater below a hydroelectric dam that di…	MAN	<1	N/A	N/A	N/A	N/A	N/A	Discharge for 2011 was higher than normal beginning in early January. By February, minimum daily flows met or exceeded maximum flows of other years (2008–2013). Flows in the Lees Ferry typically follow a hydropeaking pattern with minimum flows occurring at night and maximum flows occurring once or twice during the day, depending on the season. Flows are largely driven by power demand but are cons…	Baseflow_Inc; Peakflow_Inc; AvgDischarge_Inc	pg. 675, Figure 2	pg. 675, Figure 2	pg. 675, Figure 2	pg. 675, Figure 2	pg. 675, Figure 2	pg. 675, Figure 2	pg. 675, Figure 2	pg. 675, Figure 2	pg. 675, Figure 2
Glen Canyon Dam	GlenCanyon3	1137_FHM	A	GlenCanyon3_A	1	within-year variation, different year (2008), different outcome (total abundance)	Korman Josh, Walters Carl, Martell SJD, Pine WE, III , and Dutterer Andrew. 2011. "Effects of flow fluctuations on habitat use and survival of age-0 Rainbow trout (Oncorhynchus mykiss) in a large, regulated river". CANADIAN JOURNAL OF FISHERIES AND AQUATIC SCIENCES 68(6):1097-1109.	Korman et al. 2011	Korman Josh, Walters Carl, Martell SJD, Pine WE, III , and Dutterer Andrew	2011	Effects of flow fluctuations on habitat use and survival of age-0 Rainbow trout (Oncorhynchus mykiss) in a large, regulated river	ARTICLE	CP	2 supplementary materials: 1140_FHM. Korman Josh, Kaplinski Matthew, and Melis Theodore S. 2011. "Effects of fluctuating flows and a controlled flood on incubation success and early survival rates and growth of age-0 Rainbow trout in a large regulated river". TRANSACTIONS OF THE AMERICAN FISHERIES SOCIETY 140(2):487-505. - single extra data point for age 0 fish. Also repeats redd data from Avery …	The main objective of this study is to evaluate whether survival rates of age-0 rainbow trout in the Lees Ferry reach are affected by reduced flow fluctuations under the FSF regime and to gain understanding of the mechanisms driving a potential survival response. We examined seasonal and interannual trends in habitat use, growth, abundance, and survival of age-0 rainbow trout. Under the MLFF regi…		MEDIUM	USA	Arizona	BWk	Colorado River	RIVER	Glen Canyon Dam	NR	HIGH	NR	PEAKING	BA	Existing_Hydro_alt flow	Authors examined seasonal and interannual trends in fish outcomes BEFORE (2004, 2006, 2007) with MLFF regime whereby the daily min flow was reduced by ~50% over 1 day in between Aug & Sept and AFTER (2008, 2009, 2010) with a different regime (FSF) implemented in 2008 where there was only a negligble change in minimum flow over the fall (Aug-Sept) time period. To evaluate whether changes in flow r…	One reach: the Lees Ferry reach of the Colorado River begins at Glen Canyon Dam and extends 26 km downstream to the confluence with the Paria River. The reach is wide, shallow, and low-gradient, with water temperatures and secchi depths typically in the range of 9-12 deg C and 6-7 m, respectively. Average discharge in study years (2004-2010, excluding 2005) was 332 m^3/s and average wetted width,…	MAN	<1	N/A	N/A	N/A	N/A	N/A	The implementation of steadier daily flows. This experimental regime, termed fall steady flows (FSF) eleiminated hourly variation in flows during September and October. This was compared to a modified low fluctuating flow (MLFF) at had a lower minimum and maximum flow, and was more variable hourly flow (figure 2c). The FSF regime eliminated the rapid reduction in the minimum flow on 1 September a…	ShortVar_Dec	pg. 1100, Figure 2	pg. 1100, Figure 2	pg. 1100, Figure 2	pg. 1100, Figure 2	pg. 1100, Figure 2	pg. 1100, Figure 2	pg. 1100, Figure 2	pg. 1100, Figure 2	pg. 1100, Figure 2
Glen Canyon Dam	GlenCanyon3	1137_FHM	A	GlenCanyon3_A	2	within-year variation, different year (2009), different outcome (total abundance)	Korman Josh, Walters Carl, Martell SJD, Pine WE, III , and Dutterer Andrew. 2011. "Effects of flow fluctuations on habitat use and survival of age-0 Rainbow trout (Oncorhynchus mykiss) in a large, regulated river". CANADIAN JOURNAL OF FISHERIES AND AQUATIC SCIENCES 68(6):1097-1109.	Korman et al. 2011	Korman Josh, Walters Carl, Martell SJD, Pine WE, III , and Dutterer Andrew	2011	Effects of flow fluctuations on habitat use and survival of age-0 Rainbow trout (Oncorhynchus mykiss) in a large, regulated river	ARTICLE	CP	2 supplementary materials: 1140_FHM. Korman Josh, Kaplinski Matthew, and Melis Theodore S. 2011. "Effects of fluctuating flows and a controlled flood on incubation success and early survival rates and growth of age-0 Rainbow trout in a large regulated river". TRANSACTIONS OF THE AMERICAN FISHERIES SOCIETY 140(2):487-505. - single extra data point for age 0 fish. Also repeats redd data from Avery …	The main objective of this study is to evaluate whether survival rates of age-0 rainbow trout in the Lees Ferry reach are affected by reduced flow fluctuations under the FSF regime and to gain understanding of the mechanisms driving a potential survival response. We examined seasonal and interannual trends in habitat use, growth, abundance, and survival of age-0 rainbow trout. Under the MLFF regi…		MEDIUM	USA	Arizona	BWk	Colorado River	RIVER	Glen Canyon Dam	NR	HIGH	NR	PEAKING	BA	Existing_Hydro_alt flow	Authors examined seasonal and interannual trends in fish outcomes BEFORE (2004, 2006, 2007) with MLFF regime whereby the daily min flow was reduced by ~50% over 1 day in between Aug & Sept and AFTER (2008, 2009, 2010) with a different regime (FSF) implemented in 2008 where there was only a negligble change in minimum flow over the fall (Aug-Sept) time period. To evaluate whether changes in flow r…	One reach: the Lees Ferry reach of the Colorado River begins at Glen Canyon Dam and extends 26 km downstream to the confluence with the Paria River. The reach is wide, shallow, and low-gradient, with water temperatures and secchi depths typically in the range of 9-12 deg C and 6-7 m, respectively. Average discharge in study years (2004-2010, excluding 2005) was 332 m^3/s and average wetted width,…	MAN	<1	N/A	N/A	N/A	N/A	N/A	The implementation of steadier daily flows. This experimental regime, termed fall steady flows (FSF) eleiminated hourly variation in flows during September and October. This was compared to a modified low fluctuating flow (MLFF) at had a lower minimum and maximum flow, and was more variable hourly flow (figure 2c). The FSF regime eliminated the rapid reduction in the minimum flow on 1 September a…	ShortVar_Dec	pg. 1100, Figure 2	pg. 1100, Figure 2	pg. 1100, Figure 2	pg. 1100, Figure 2	pg. 1100, Figure 2	pg. 1100, Figure 2	pg. 1100, Figure 2	pg. 1100, Figure 2	pg. 1100, Figure 2
Glen Canyon Dam	GlenCanyon3	1137_FHM	A	GlenCanyon3_A	3	within-year variation, different year (2010), different outcome (total abundance)	Korman Josh, Walters Carl, Martell SJD, Pine WE, III , and Dutterer Andrew. 2011. "Effects of flow fluctuations on habitat use and survival of age-0 Rainbow trout (Oncorhynchus mykiss) in a large, regulated river". CANADIAN JOURNAL OF FISHERIES AND AQUATIC SCIENCES 68(6):1097-1109.	Korman et al. 2011	Korman Josh, Walters Carl, Martell SJD, Pine WE, III , and Dutterer Andrew	2011	Effects of flow fluctuations on habitat use and survival of age-0 Rainbow trout (Oncorhynchus mykiss) in a large, regulated river	ARTICLE	CP	2 supplementary materials: 1140_FHM. Korman Josh, Kaplinski Matthew, and Melis Theodore S. 2011. "Effects of fluctuating flows and a controlled flood on incubation success and early survival rates and growth of age-0 Rainbow trout in a large regulated river". TRANSACTIONS OF THE AMERICAN FISHERIES SOCIETY 140(2):487-505. - single extra data point for age 0 fish. Also repeats redd data from Avery …	The main objective of this study is to evaluate whether survival rates of age-0 rainbow trout in the Lees Ferry reach are affected by reduced flow fluctuations under the FSF regime and to gain understanding of the mechanisms driving a potential survival response. We examined seasonal and interannual trends in habitat use, growth, abundance, and survival of age-0 rainbow trout. Under the MLFF regi…		MEDIUM	USA	Arizona	BWk	Colorado River	RIVER	Glen Canyon Dam	NR	HIGH	NR	PEAKING	BA	Existing_Hydro_alt flow	Authors examined seasonal and interannual trends in fish outcomes BEFORE (2004, 2006, 2007) with MLFF regime whereby the daily min flow was reduced by ~50% over 1 day in between Aug & Sept and AFTER (2008, 2009, 2010) with a different regime (FSF) implemented in 2008 where there was only a negligble change in minimum flow over the fall (Aug-Sept) time period. To evaluate whether changes in flow r…	One reach: the Lees Ferry reach of the Colorado River begins at Glen Canyon Dam and extends 26 km downstream to the confluence with the Paria River. The reach is wide, shallow, and low-gradient, with water temperatures and secchi depths typically in the range of 9-12 deg C and 6-7 m, respectively. Average discharge in study years (2004-2010, excluding 2005) was 332 m^3/s and average wetted width,…	MAN	<1	N/A	N/A	N/A	N/A	N/A	The implementation of steadier daily flows. This experimental regime, termed fall steady flows (FSF) eleiminated hourly variation in flows during September and October. This was compared to a modified low fluctuating flow (MLFF) at had a lower minimum and maximum flow, and was more variable hourly flow (figure 2c). The FSF regime eliminated the rapid reduction in the minimum flow on 1 September a…	ShortVar_Dec	pg. 1100, Figure 2	pg. 1100, Figure 2	pg. 1100, Figure 2	pg. 1100, Figure 2	pg. 1100, Figure 2	pg. 1100, Figure 2	pg. 1100, Figure 2	pg. 1100, Figure 2	pg. 1100, Figure 2
Roanoke Rapids Dam	RoanokeRapids1	1135_FHM	A	RoanokeRapids1_A	2	species 1 (Alosa aestivalis), same comparator, outcome and site	Riley Kenneth Lee Pickrell. 2012. "Recruitment of estuarine-dependent alosines to Roanoke River and Albemarle Sound, North Carolina". PhD thesis, East Carolina University, North Carolina USA.	Riley 2012	Riley Kenneth Lee Pickrell.	2012	Recruitment of estuarine-dependent alosines to Roanoke River and Albemarle Sound, North Carolina	THESIS	GL		Chapter 2: The goal of this study was to investigate the ecological processes that influence recruitment of blueback herring Alosa aestivalis and alewife A. pseudoharengus to nursery habitats within lower Roanoke River and Albemarle Sound, North Carolina. The goal of this project was to determine the spatiotemporal distribution of larval river herring in the lower Roanoke River and Albemarle Soun…		LOW	USA	North Carolina	Cfa	Roanoke River, Albemarle Sound	RIVER, ESTUARY	Roanoke Rapids Dam	NR	HIGH	NR	STORAGE	BA	Existing_Hydro_alt flow	Authors compare fish outcomes under different discharge regimes, BEFORE (2008) and AFTER (or during) an increase in flow. 2008 had lower overall flow with min and max lower than in 2009, and a normal flow distribution pattern, while 2009 had a bimodal distribution pattern of peak flows. Discharge in the Roanoke River and Albemarle Sound (estuary of the Roanoke River) was controlled by the Roanoke…	Three sections of the river were considered: the river, the delta and the sound. The lower river is characterized by a single main stem (150 to 300 m wide) with a network of small distributaries (50 to 75 m wide) that lead to the delta. The lower Roanoke River is essentially a freshwater system because of the combination of relatively high outflow, small cross-sectional area, and low salinity in …	NON_MAN	<1	N/A	N/A	N/A	N/A	N/A	The Roanoke River has been extensively developed for hydroelectric power generation. During the study, the mean daily discharge from Roanoke Rapids Dam varied from 64 to 416 cms during 2008 and from 77 to 623 cms in 2009 (Figure 2.3). The temporal pattern of flows differed between years. Discharge rates for 2008 followed an approximately normal distribution pattern with flows exceeding 200 cms fo…	Peakflow_Inc; Baseflow_Inc	pg. 36, Figure 2.3	pg. 36, Figure 2.3	pg. 36, Figure 2.3	pg. 36, Figure 2.3	pg. 36, Figure 2.3	pg. 36, Figure 2.3	pg. 36, Figure 2.3	pg. 36, Figure 2.3	pg. 36, Figure 2.3
Roanoke Rapids Dam	RoanokeRapids1	1135_FHM	A	RoanokeRapids1_A	3	species 2 (Alosa pseudoharengus), same comparator, outcome and site	Riley Kenneth Lee Pickrell. 2012. "Recruitment of estuarine-dependent alosines to Roanoke River and Albemarle Sound, North Carolina". PhD thesis, East Carolina University, North Carolina USA.	Riley 2012	Riley Kenneth Lee Pickrell.	2012	Recruitment of estuarine-dependent alosines to Roanoke River and Albemarle Sound, North Carolina	THESIS	GL		Chapter 2: The goal of this study was to investigate the ecological processes that influence recruitment of blueback herring Alosa aestivalis and alewife A. pseudoharengus to nursery habitats within lower Roanoke River and Albemarle Sound, North Carolina. The goal of this project was to determine the spatiotemporal distribution of larval river herring in the lower Roanoke River and Albemarle Soun…		LOW	USA	North Carolina	Cfa	Roanoke River, Albemarle Sound	RIVER, ESTUARY	Roanoke Rapids Dam	NR	HIGH	NR	STORAGE	BA	Existing_Hydro_alt flow	Authors compare fish outcomes under different discharge regimes, BEFORE (2008) and AFTER (or during) an increase in flow. 2008 had lower overall flow with min and max lower than in 2009, and a normal flow distribution pattern, while 2009 had a bimodal distribution pattern of peak flows. Discharge in the Roanoke River and Albemarle Sound (estuary of the Roanoke River) was controlled by the Roanoke…	Three sections of the river were considered: the river, the delta and the sound. The lower river is characterized by a single main stem (150 to 300 m wide) with a network of small distributaries (50 to 75 m wide) that lead to the delta. The lower Roanoke River is essentially a freshwater system because of the combination of relatively high outflow, small cross-sectional area, and low salinity in …	NON_MAN	<1	N/A	N/A	N/A	N/A	N/A	The Roanoke River has been extensively developed for hydroelectric power generation. During the study, the mean daily discharge from Roanoke Rapids Dam varied from 64 to 416 cms during 2008 and from 77 to 623 cms in 2009 (Figure 2.3). The temporal pattern of flows differed between years. Discharge rates for 2008 followed an approximately normal distribution pattern with flows exceeding 200 cms fo…	Peakflow_Inc; Baseflow_Inc	pg. 36, Figure 2.3	pg. 36, Figure 2.3	pg. 36, Figure 2.3	pg. 36, Figure 2.3	pg. 36, Figure 2.3	pg. 36, Figure 2.3	pg. 36, Figure 2.3	pg. 36, Figure 2.3	pg. 36, Figure 2.3
Gavins Point Dam	GavinsPoint	1171_FHM	A	GavinsPoint_A	3,4, 6	species 1 (Aplodinotus grunniens), different lifestage (LARV), different site (reference site + site 1 + site 3), different sampling method (bongo nets), different outcome (DENSITY)	Braaten Patrick John. 2000. "Growth of fishes in the Missouri River and lower Yellowstone River, and factors influencing recruitment of Freshwater drum in the lower channelized Missouri River". PhD thesis, Kansas State University, Kansas USA.	Braaten 2000	Braaten Patrick John.	2000	Growth of fishes in the Missouri River and lower Yellowstone River, and factors influencing recruitment of Freshwater drum in the lower channelized Missouri River	THESIS	GL		In this study, I examine sources, growth, and mortality of larval freshwater drum Aplodinotus grunniens, and explore interactions among larval transport and mortality, juvenile abundance, and overwinter mortality in four spatially segregated study areas of the lower channelized Missouri River.	Braaten 2000b	LOW	USA	Missouri, Kansas	Csc	Missouri River	RIVER	Gavins Point Dam	NR	HIGH	NR	STORAGE	BA	Existing_Hydro_alt flow	Authors examine larval and age0+ and age1+ outcomes BEFORE (1997) and AFTER (or during; 1998) an increase in discharge. Discharge releases from Gavins Point Dam were about two times greater and less variable in 1997 than in 1998. Four study sites were established in a 274-km reach of the Missouri River (Figure 1). Sites were ordered sequentially from upstream to downstream as the reference site (…	Four study sites were established in a 274-km reach of the Missouri River (Figure 1). Sites were ordered sequentially from upstream to downstream as the reference site (White Cloud, KS), site 1 (St. Joseph, MO), site 2 (Kansas City, MO), and site 3 (Lexington, MO). The Missouri River has been extensively modifed by channelization, and all sties are in the channelized section. Outside-bend shoreli…	NON_MAN	<1	N/A	N/A	N/A	N/A	N/A	Discharge in the Missouri River is regulated by discharge releases through Gavins Point Dam, although attenutated by flows from the Platte River and the Kansas River in lower sections (Figure 1, pg. 96). Discharge (m3/s) during the larval sampling period varied between years at Gavins Point Dam and the channelized river (Figure 3). Discharge releases from Gavins Point Dam were about two times gre…	AvgDischarge_Dec	Figure 3, p. 106, p 132	Figure 3, p. 106, p 132	Figure 3, p. 106, p 132	Figure 3, p. 106, p 132	Figure 3, p. 106, p 132	Figure 3, p. 106, p 132	Figure 3, p. 106, p 132	Figure 3, p. 106, p 132	May - July, 1997 and 1998
Jordan Dam	Jordan	1193_FHM	A	Jordan_A	2	same sites and sampling periods, different outcome (ABUNDANCE)	Jackson Donald Calvert. 1985. "The influence of differing flow regimes on the Coosa River tailwater fishery below Jordan dam (zooplankton, macroinvertebrates, biopolitics, Alabama)". PhD thesis, Auburn University, Alabama USA.	Jackson 1985	Jackson Donald Calvert	1985	The influence of differing flow regimes on the Coosa River tailwater fishery below Jordan dam (zooplankton, macroinvertebrates, biopolitics, Alabama)	THESIS	GL		Using an integrated approach to study how hydroelectric facilities can affect lotic environments and their associated fisheries, by considering the principle factors operating in a tailwater fishery, including 1. environmental components supporting the system; 2. fish resources; 3. resource utilization by anglers. An integrated approach to conceptualization of the fishery as outlined above was de…		MEDIUM	USA	Alabama	Cfa	Coosa River	RIVER	Jordan Dam	Walter F. Bouldin Hydroelectric Project	HIGH	NR	PEAKING	BA	Existing_Hydro_base flow	The authors examined fish outcomes during a high flow year (1977 - 1978) andduring a low flow year (1982 - 1983). The minimum flow regime stopped in 1975 because of damage to the dam, which wasn't repaired unti 1980. The minimum flow regime was re-established in September 1980. Recognizing the unique opportunity afforded by the altered flow regime due ot the east dike collapse, a catch survey on …	The tailwater flows across the fall line seperating the Piedmont from the Coastal Plain. The river bed is made up of Ashland mica schist, metamorphic in character and comprised of sedimentary mica schist, quartzite, garnet schist and graphitic schist and which includes basic and acidic intrusive rocks. Under a minimum flow regime the tailwater is a riffle-pool lotic environment broken by large ro…	MAN	2	N/A	N/A	N/A	N/A	N/A	The Jordan Dam license (Jordan Dam completed 21 December 1928) requires a minimum of 2500 acre feet of water be released during any 72 - hour period to protect downstream fish and wildlife resources. The minimum can normally be accomplished by generating two hours each day through one Jordan Dam operating at efficiency load. Rapidly varying, unstable flows result from this release. On 10 February…	Baseflow_Dec	Figure 2, Table 11, pg. 34	Figure 2, Table 11, pg. 34	Figure 2, Table 11, pg. 34	Figure 2, Table 11, pg. 34	Figure 2, Table 11, pg. 34	Figure 2, Table 11, pg. 34	Figure 2, Table 11, pg. 34	Figure 2, Table 11, pg. 34	Figure 2, Table 11, pg. 34
Glen Canyon Dam	GlenCanyon5	1199_FHM	A	GlenCanyon5_A	115, 131, 123, 139	Catostomus discobolus, total catch (ABUND),sampling techniques (backwater seining + electrofishing + minnow traps + trammel nets), 2 comparators, 2 interventions, Reach 2, Winter, Spring (Appendix A and B)	Valdez RA, Hoffnagle TL, McIvor CC, McKinney T, and Leibfried WC. 2001. "Effects of a test flood on fishes of the Colorado River in Grand Canyon, Arizona". ECOLOGICAL APPLICATIONS 11(3):686-700.	Valdez et al. 2001	Valdez RA, Hoffnagle TL, McIvor CC, McKinney T, and Leibfried WC.	2001	Effects of a test flood on fishes of the Colorado River in Grand Canyon, Arizona	ARTICLE	CP		The following objectives were addressed to evaluate the effects of the test flood: 1) determine effects on the tailwater trout fishery; 2) determine effects on distribution, dispersal and habitat use of native non-native fishes; and 3) determine effects on movement and food habits of Humpback chub.	Valdez et al. 2001h	MEDIUM	USA	Arizona	BWk, BSk	Colorado River	RIVER	Glen Canyon Dam	NR	HIGH	NR	UNCLEAR	BA	Existing_Hydro_alt flow	Authors examine short term (days) and long-term (month) changes in fish abundance BEFORE (February - March 1996) and AFTER (April - November) an experimental flooding event whereby a steady high realease (i.e., flood) of 1274 m^3/s for 7 days was released, preceded and followed by steady low releases of 226 m^3/s for 4 d each. Short- and long-term effects of the test flood were evaluated on fish …	Reach 2 - the area near the LCR inflow (121-130 km downstream of the dam)	MAN	<1	N/A	N/A	N/A	N/A	N/A	A beach/habitat-building flow (the test flood) was released by the U.S. Bureau of Reclamation from Glen Canyon Dam down the Colorado River through Grand Canyon on 22 March 1996 through 7 April 1996. This test flood consisted of a steady high release (i.e., flood) of 1274 m^3/s for 7 days, preceeded and followed by steady low releases of 226 m^3/s for 4 days earh. Flows one month before were ~379 …	Peakflow_Inc	In text (pg. 687)	In text (pg. 687)	In text (pg. 687)	In text (pg. 687)	In text (pg. 687)	In text (pg. 687)	In text (pg. 687)	In text (pg. 687)	Intervention: 26 March - 2 April 1996; Before (pre-experiment): 28 February - 14 March 1996 Before (pre-flood): 22-26 March 1996 After (post-flood): 3-7 April 1996 After (post-experiment): 18 April - 3 May
Glen Canyon Dam	GlenCanyon5	1199_FHM	A	GlenCanyon5_A	116, 132, 124, 140	Catostomus latipinnis, total catch (ABUND), sampling techniques (backwater seining + electrofishing + minnow traps + trammel nets), 2 comparators, 2 interventions, Reach 2, Winter, Spring (Appendix A and B)	Valdez RA, Hoffnagle TL, McIvor CC, McKinney T, and Leibfried WC. 2001. "Effects of a test flood on fishes of the Colorado River in Grand Canyon, Arizona". ECOLOGICAL APPLICATIONS 11(3):686-700.	Valdez et al. 2001	Valdez RA, Hoffnagle TL, McIvor CC, McKinney T, and Leibfried WC.	2001	Effects of a test flood on fishes of the Colorado River in Grand Canyon, Arizona	ARTICLE	CP		The following objectives were addressed to evaluate the effects of the test flood: 1) determine effects on the tailwater trout fishery; 2) determine effects on distribution, dispersal and habitat use of native non-native fishes; and 3) determine effects on movement and food habits of Humpback chub.	Valdez et al. 2001h	MEDIUM	USA	Arizona	BWk, BSk	Colorado River	RIVER	Glen Canyon Dam	NR	HIGH	NR	UNCLEAR	BA	Existing_Hydro_alt flow	Authors examine short term (days) and long-term (month) changes in fish abundance BEFORE (February - March 1996) and AFTER (April - November) an experimental flooding event whereby a steady high realease (i.e., flood) of 1274 m^3/s for 7 days was released, preceded and followed by steady low releases of 226 m^3/s for 4 d each. Short- and long-term effects of the test flood were evaluated on fish …	Reach 2 - the area near the LCR inflow (121-130 km downstream of the dam)	MAN	<1	N/A	N/A	N/A	N/A	N/A	A beach/habitat-building flow (the test flood) was released by the U.S. Bureau of Reclamation from Glen Canyon Dam down the Colorado River through Grand Canyon on 22 March 1996 through 7 April 1996. This test flood consisted of a steady high release (i.e., flood) of 1274 m^3/s for 7 days, preceeded and followed by steady low releases of 226 m^3/s for 4 days earh. Flows one month before were ~379 …	Peakflow_Inc	In text (pg. 687)	In text (pg. 687)	In text (pg. 687)	In text (pg. 687)	In text (pg. 687)	In text (pg. 687)	In text (pg. 687)	In text (pg. 687)	Intervention: 26 March - 2 April 1996; Before (pre-experiment): 28 February - 14 March 1996 Before (pre-flood): 22-26 March 1996 After (post-flood): 3-7 April 1996 After (post-experiment): 18 April - 3 May
Glen Canyon Dam	GlenCanyon5	1199_FHM	A	GlenCanyon5_A	122, 138, 146	Cyprinus carpio, total catch (ABUND), sampling techniques (backwater seining + electrofishing + trammel nets), 2 comparators, 2 interventions, Reach 2, Winter, Spring (Appendix A and B)	Valdez RA, Hoffnagle TL, McIvor CC, McKinney T, and Leibfried WC. 2001. "Effects of a test flood on fishes of the Colorado River in Grand Canyon, Arizona". ECOLOGICAL APPLICATIONS 11(3):686-700.	Valdez et al. 2001	Valdez RA, Hoffnagle TL, McIvor CC, McKinney T, and Leibfried WC.	2001	Effects of a test flood on fishes of the Colorado River in Grand Canyon, Arizona	ARTICLE	CP		The following objectives were addressed to evaluate the effects of the test flood: 1) determine effects on the tailwater trout fishery; 2) determine effects on distribution, dispersal and habitat use of native non-native fishes; and 3) determine effects on movement and food habits of Humpback chub.	Valdez et al. 2001h	MEDIUM	USA	Arizona	BWk, BSk	Colorado River	RIVER	Glen Canyon Dam	NR	HIGH	NR	UNCLEAR	BA	Existing_Hydro_alt flow	Authors examine short term (days) and long-term (month) changes in fish abundance BEFORE (February - March 1996) and AFTER (April - November) an experimental flooding event whereby a steady high realease (i.e., flood) of 1274 m^3/s for 7 days was released, preceded and followed by steady low releases of 226 m^3/s for 4 d each. Short- and long-term effects of the test flood were evaluated on fish …	Reach 2 - the area near the LCR inflow (121-130 km downstream of the dam)	MAN	<1	N/A	N/A	N/A	N/A	N/A	A beach/habitat-building flow (the test flood) was released by the U.S. Bureau of Reclamation from Glen Canyon Dam down the Colorado River through Grand Canyon on 22 March 1996 through 7 April 1996. This test flood consisted of a steady high release (i.e., flood) of 1274 m^3/s for 7 days, preceeded and followed by steady low releases of 226 m^3/s for 4 days earh. Flows one month before were ~379 …	Peakflow_Inc	In text (pg. 687)	In text (pg. 687)	In text (pg. 687)	In text (pg. 687)	In text (pg. 687)	In text (pg. 687)	In text (pg. 687)	In text (pg. 687)	Intervention: 26 March - 2 April 1996; Before (pre-experiment): 28 February - 14 March 1996 Before (pre-flood): 22-26 March 1996 After (post-flood): 3-7 April 1996 After (post-experiment): 18 April - 3 May
Glen Canyon Dam	GlenCanyon5	1199_FHM	A	GlenCanyon5_A	120	Fundulus zebrinus, total catch (ABUND), backwater seining, 2 comparators, 2 interventions, Reachs 2, Winter, Spring (Appendix A and B)	Valdez RA, Hoffnagle TL, McIvor CC, McKinney T, and Leibfried WC. 2001. "Effects of a test flood on fishes of the Colorado River in Grand Canyon, Arizona". ECOLOGICAL APPLICATIONS 11(3):686-700.	Valdez et al. 2001	Valdez RA, Hoffnagle TL, McIvor CC, McKinney T, and Leibfried WC.	2001	Effects of a test flood on fishes of the Colorado River in Grand Canyon, Arizona	ARTICLE	CP		The following objectives were addressed to evaluate the effects of the test flood: 1) determine effects on the tailwater trout fishery; 2) determine effects on distribution, dispersal and habitat use of native non-native fishes; and 3) determine effects on movement and food habits of Humpback chub.	Valdez et al. 2001h	MEDIUM	USA	Arizona	BWk, BSk	Colorado River	RIVER	Glen Canyon Dam	NR	HIGH	NR	UNCLEAR	BA	Existing_Hydro_alt flow	Authors examine short term (days) and long-term (month) changes in fish abundance BEFORE (February - March 1996) and AFTER (April - November) an experimental flooding event whereby a steady high realease (i.e., flood) of 1274 m^3/s for 7 days was released, preceded and followed by steady low releases of 226 m^3/s for 4 d each. Short- and long-term effects of the test flood were evaluated on fish …	Reach 2 - the area near the LCR inflow (121-130 km downstream of the dam)	MAN	<1	N/A	N/A	N/A	N/A	N/A	A beach/habitat-building flow (the test flood) was released by the U.S. Bureau of Reclamation from Glen Canyon Dam down the Colorado River through Grand Canyon on 22 March 1996 through 7 April 1996. This test flood consisted of a steady high release (i.e., flood) of 1274 m^3/s for 7 days, preceeded and followed by steady low releases of 226 m^3/s for 4 days earh. Flows one month before were ~379 …	Peakflow_Inc	In text (pg. 687)	In text (pg. 687)	In text (pg. 687)	In text (pg. 687)	In text (pg. 687)	In text (pg. 687)	In text (pg. 687)	In text (pg. 687)	Intervention: 26 March - 2 April 1996; Before (pre-experiment): 28 February - 14 March 1996 Before (pre-flood): 22-26 March 1996 After (post-flood): 3-7 April 1996 After (post-experiment): 18 April - 3 May
Glen Canyon Dam	GlenCanyon5	1199_FHM	A	GlenCanyon5_A	117,133,125,141	Gila cypha, total catch (ABUND), sampling techniques (backwater seining + electrofishing + minnow traps + trammel nets), 2 comparators, 2 interventions, Reach 2, Winter, Spring (Appendix A and B)	Valdez RA, Hoffnagle TL, McIvor CC, McKinney T, and Leibfried WC. 2001. "Effects of a test flood on fishes of the Colorado River in Grand Canyon, Arizona". ECOLOGICAL APPLICATIONS 11(3):686-700.	Valdez et al. 2001	Valdez RA, Hoffnagle TL, McIvor CC, McKinney T, and Leibfried WC.	2001	Effects of a test flood on fishes of the Colorado River in Grand Canyon, Arizona	ARTICLE	CP		The following objectives were addressed to evaluate the effects of the test flood: 1) determine effects on the tailwater trout fishery; 2) determine effects on distribution, dispersal and habitat use of native non-native fishes; and 3) determine effects on movement and food habits of Humpback chub.	Valdez et al. 2001h	MEDIUM	USA	Arizona	BWk, BSk	Colorado River	RIVER	Glen Canyon Dam	NR	HIGH	NR	UNCLEAR	BA	Existing_Hydro_alt flow	Authors examine short term (days) and long-term (month) changes in fish abundance BEFORE (February - March 1996) and AFTER (April - November) an experimental flooding event whereby a steady high realease (i.e., flood) of 1274 m^3/s for 7 days was released, preceded and followed by steady low releases of 226 m^3/s for 4 d each. Short- and long-term effects of the test flood were evaluated on fish …	Reach 2 - the area near the LCR inflow (121-130 km downstream of the dam)	MAN	<1	N/A	N/A	N/A	N/A	N/A	A beach/habitat-building flow (the test flood) was released by the U.S. Bureau of Reclamation from Glen Canyon Dam down the Colorado River through Grand Canyon on 22 March 1996 through 7 April 1996. This test flood consisted of a steady high release (i.e., flood) of 1274 m^3/s for 7 days, preceeded and followed by steady low releases of 226 m^3/s for 4 days earh. Flows one month before were ~379 …	Peakflow_Inc	In text (pg. 687)	In text (pg. 687)	In text (pg. 687)	In text (pg. 687)	In text (pg. 687)	In text (pg. 687)	In text (pg. 687)	In text (pg. 687)	Intervention: 26 March - 2 April 1996; Before (pre-experiment): 28 February - 14 March 1996 Before (pre-flood): 22-26 March 1996 After (post-flood): 3-7 April 1996 After (post-experiment): 18 April - 3 May
Glen Canyon Dam	GlenCanyon5	1199_FHM	A	GlenCanyon5_A	121,129,145	Oncorhynchus mykiss, total catch (ABUND), sampling techniques (backwater seining + minnow traps + trammel nets), 2 comparators, 2 interventions, Reach 2, Winter, Spring (Appendix A and B)	Valdez RA, Hoffnagle TL, McIvor CC, McKinney T, and Leibfried WC. 2001. "Effects of a test flood on fishes of the Colorado River in Grand Canyon, Arizona". ECOLOGICAL APPLICATIONS 11(3):686-700.	Valdez et al. 2001	Valdez RA, Hoffnagle TL, McIvor CC, McKinney T, and Leibfried WC.	2001	Effects of a test flood on fishes of the Colorado River in Grand Canyon, Arizona	ARTICLE	CP		The following objectives were addressed to evaluate the effects of the test flood: 1) determine effects on the tailwater trout fishery; 2) determine effects on distribution, dispersal and habitat use of native non-native fishes; and 3) determine effects on movement and food habits of Humpback chub.	Valdez et al. 2001h	MEDIUM	USA	Arizona	BWk, BSk	Colorado River	RIVER	Glen Canyon Dam	NR	HIGH	NR	UNCLEAR	BA	Existing_Hydro_alt flow	Authors examine short term (days) and long-term (month) changes in fish abundance BEFORE (February - March 1996) and AFTER (April - November) an experimental flooding event whereby a steady high realease (i.e., flood) of 1274 m^3/s for 7 days was released, preceded and followed by steady low releases of 226 m^3/s for 4 d each. Short- and long-term effects of the test flood were evaluated on fish …	Reach 2 - the area near the LCR inflow (121-130 km downstream of the dam)	MAN	<1	N/A	N/A	N/A	N/A	N/A	A beach/habitat-building flow (the test flood) was released by the U.S. Bureau of Reclamation from Glen Canyon Dam down the Colorado River through Grand Canyon on 22 March 1996 through 7 April 1996. This test flood consisted of a steady high release (i.e., flood) of 1274 m^3/s for 7 days, preceeded and followed by steady low releases of 226 m^3/s for 4 days earh. Flows one month before were ~379 …	Peakflow_Inc	In text (pg. 687)	In text (pg. 687)	In text (pg. 687)	In text (pg. 687)	In text (pg. 687)	In text (pg. 687)	In text (pg. 687)	In text (pg. 687)	Intervention: 26 March - 2 April 1996; Before (pre-experiment): 28 February - 14 March 1996 Before (pre-flood): 22-26 March 1996 After (post-flood): 3-7 April 1996 After (post-experiment): 18 April - 3 May
Glen Canyon Dam	GlenCanyon5	1199_FHM	A	GlenCanyon5_A	119	Pimephales promelas, total catch (ABUND), backwater seining, 2 comparators, 2 interventions, Reachs 2, Winter, Spring (Appendix A and B)	Valdez RA, Hoffnagle TL, McIvor CC, McKinney T, and Leibfried WC. 2001. "Effects of a test flood on fishes of the Colorado River in Grand Canyon, Arizona". ECOLOGICAL APPLICATIONS 11(3):686-700.	Valdez et al. 2001	Valdez RA, Hoffnagle TL, McIvor CC, McKinney T, and Leibfried WC.	2001	Effects of a test flood on fishes of the Colorado River in Grand Canyon, Arizona	ARTICLE	CP		The following objectives were addressed to evaluate the effects of the test flood: 1) determine effects on the tailwater trout fishery; 2) determine effects on distribution, dispersal and habitat use of native non-native fishes; and 3) determine effects on movement and food habits of Humpback chub.	Valdez et al. 2001h	MEDIUM	USA	Arizona	BWk, BSk	Colorado River	RIVER	Glen Canyon Dam	NR	HIGH	NR	UNCLEAR	BA	Existing_Hydro_alt flow	Authors examine short term (days) and long-term (month) changes in fish abundance BEFORE (February - March 1996) and AFTER (April - November) an experimental flooding event whereby a steady high realease (i.e., flood) of 1274 m^3/s for 7 days was released, preceded and followed by steady low releases of 226 m^3/s for 4 d each. Short- and long-term effects of the test flood were evaluated on fish …	Reach 2 - the area near the LCR inflow (121-130 km downstream of the dam)	MAN	<1	N/A	N/A	N/A	N/A	N/A	A beach/habitat-building flow (the test flood) was released by the U.S. Bureau of Reclamation from Glen Canyon Dam down the Colorado River through Grand Canyon on 22 March 1996 through 7 April 1996. This test flood consisted of a steady high release (i.e., flood) of 1274 m^3/s for 7 days, preceeded and followed by steady low releases of 226 m^3/s for 4 days earh. Flows one month before were ~379 …	Peakflow_Inc	In text (pg. 687)	In text (pg. 687)	In text (pg. 687)	In text (pg. 687)	In text (pg. 687)	In text (pg. 687)	In text (pg. 687)	In text (pg. 687)	Intervention: 26 March - 2 April 1996; Before (pre-experiment): 28 February - 14 March 1996 Before (pre-flood): 22-26 March 1996 After (post-flood): 3-7 April 1996 After (post-experiment): 18 April - 3 May
Glen Canyon Dam	GlenCanyon5	1199_FHM	A	GlenCanyon5_A	118,134,126	Rhinichthys osculus, total catch (ABUND), sampling techniques (backwater seining + electrofishing + minnow traps), 2 comparators, 2 interventions, Reach 2, Winter, Spring (Appendix A and B)	Valdez RA, Hoffnagle TL, McIvor CC, McKinney T, and Leibfried WC. 2001. "Effects of a test flood on fishes of the Colorado River in Grand Canyon, Arizona". ECOLOGICAL APPLICATIONS 11(3):686-700.	Valdez et al. 2001	Valdez RA, Hoffnagle TL, McIvor CC, McKinney T, and Leibfried WC.	2001	Effects of a test flood on fishes of the Colorado River in Grand Canyon, Arizona	ARTICLE	CP		The following objectives were addressed to evaluate the effects of the test flood: 1) determine effects on the tailwater trout fishery; 2) determine effects on distribution, dispersal and habitat use of native non-native fishes; and 3) determine effects on movement and food habits of Humpback chub.	Valdez et al. 2001h	MEDIUM	USA	Arizona	BWk, BSk	Colorado River	RIVER	Glen Canyon Dam	NR	HIGH	NR	UNCLEAR	BA	Existing_Hydro_alt flow	Authors examine short term (days) and long-term (month) changes in fish abundance BEFORE (February - March 1996) and AFTER (April - November) an experimental flooding event whereby a steady high realease (i.e., flood) of 1274 m^3/s for 7 days was released, preceded and followed by steady low releases of 226 m^3/s for 4 d each. Short- and long-term effects of the test flood were evaluated on fish …	Reach 2 - the area near the LCR inflow (121-130 km downstream of the dam)	MAN	<1	N/A	N/A	N/A	N/A	N/A	A beach/habitat-building flow (the test flood) was released by the U.S. Bureau of Reclamation from Glen Canyon Dam down the Colorado River through Grand Canyon on 22 March 1996 through 7 April 1996. This test flood consisted of a steady high release (i.e., flood) of 1274 m^3/s for 7 days, preceeded and followed by steady low releases of 226 m^3/s for 4 days earh. Flows one month before were ~379 …	Peakflow_Inc	In text (pg. 687)	In text (pg. 687)	In text (pg. 687)	In text (pg. 687)	In text (pg. 687)	In text (pg. 687)	In text (pg. 687)	In text (pg. 687)	Intervention: 26 March - 2 April 1996; Before (pre-experiment): 28 February - 14 March 1996 Before (pre-flood): 22-26 March 1996 After (post-flood): 3-7 April 1996 After (post-experiment): 18 April - 3 May
Glen Canyon Dam	GlenCanyon5	1199_FHM	A	GlenCanyon5_A	130	Richardsonius balteatus, total catch (ABUND), minnow traps, 2 comparators, 2 interventions, Reach 2,Winter, Spring (Appendix A, B)	Valdez RA, Hoffnagle TL, McIvor CC, McKinney T, and Leibfried WC. 2001. "Effects of a test flood on fishes of the Colorado River in Grand Canyon, Arizona". ECOLOGICAL APPLICATIONS 11(3):686-700.	Valdez et al. 2001	Valdez RA, Hoffnagle TL, McIvor CC, McKinney T, and Leibfried WC.	2001	Effects of a test flood on fishes of the Colorado River in Grand Canyon, Arizona	ARTICLE	CP		The following objectives were addressed to evaluate the effects of the test flood: 1) determine effects on the tailwater trout fishery; 2) determine effects on distribution, dispersal and habitat use of native non-native fishes; and 3) determine effects on movement and food habits of Humpback chub.	Valdez et al. 2001h	MEDIUM	USA	Arizona	BWk, BSk	Colorado River	RIVER	Glen Canyon Dam	NR	HIGH	NR	UNCLEAR	BA	Existing_Hydro_alt flow	Authors examine short term (days) and long-term (month) changes in fish abundance BEFORE (February - March 1996) and AFTER (April - November) an experimental flooding event whereby a steady high realease (i.e., flood) of 1274 m^3/s for 7 days was released, preceded and followed by steady low releases of 226 m^3/s for 4 d each. Short- and long-term effects of the test flood were evaluated on fish …	Reach 2 - the area near the LCR inflow (121-130 km downstream of the dam)	MAN	<1	N/A	N/A	N/A	N/A	N/A	A beach/habitat-building flow (the test flood) was released by the U.S. Bureau of Reclamation from Glen Canyon Dam down the Colorado River through Grand Canyon on 22 March 1996 through 7 April 1996. This test flood consisted of a steady high release (i.e., flood) of 1274 m^3/s for 7 days, preceeded and followed by steady low releases of 226 m^3/s for 4 days earh. Flows one month before were ~379 …	Peakflow_Inc	In text (pg. 687)	In text (pg. 687)	In text (pg. 687)	In text (pg. 687)	In text (pg. 687)	In text (pg. 687)	In text (pg. 687)	In text (pg. 687)	Intervention: 26 March - 2 April 1996; Before (pre-experiment): 28 February - 14 March 1996 Before (pre-flood): 22-26 March 1996 After (post-flood): 3-7 April 1996 After (post-experiment): 18 April - 3 May
Cow Green Dam	CowGreen	1224_FHM	A	CowGreen_A	1	speices 1 (Salmo trutta), different year (1970)	Crisp D T, Mann R H K, and Cubby P R. 1983. "Effects of regulation of the River Tees upon fish populations below Cow Green reservoir". Journal of Applied Ecology. 20:371–386.	Crisp et al. 1983	Crisp D T, Mann R H K, and Cubby P R	1983	Effects of regulation of the River Tees upon fish populations below Cow Green reservoir	ARTICLE	CP	2 supplementary material: 1241_FHM. Crisp, D.T., 1977. Some physical and chemical effects of the Cow Green (Upper Teesdale) impoundment. Freshwater Biology, 7(2), pp.109-120. - for Discharge alterations post-damming 1242_FHM. Crisp, D.T., Mann, R.H.K. and McCormack, J.C., 1974. The populations of fish at Cow Green, Upper Teesdale, before impoundment. Journal of Applied Ecology, pp.969-996. - for …	The population density, growth, biomass, fecundity and production of Bullhead and Brown trout were estimated in the River Tees below the regulating reservoir at Cow Green. Comparisons were made with estimates obtained for the same site before impoundment, and with data from Maize Beck, an unregulated tributary of the Tees below the reservoir.		MEDIUM	UK	NR	Cfb, Csc	River Tees, Maize Beck	RIVER	Cow Green Dam	NR	HIGH	NR	UNCLEAR	BACI	New_Hydro	Authors compare fish outcomes before (1967 - 1970) and after (1970 - 1975, 1980) the closure of the Cow Green Dam in June 1970, and between the regulated River Tees and the unregulated Maize Beck. Comparisons were made between a station in the River Tees below the foot of Cauldron Snout (a 35 m waterfall 322 m downstream of the dam) and above the confluence of Maize Beck (644 m downstream of the …	Unregulated - Maize Beck (1 station) -The Maize Beck has a catchment of 4140 ha and an annual mean discharge of 1-7- 2-6 m3s- . In its lower reaches it resembles the Tees, except that it is wider (c 20 m) and shallower (0.1 to 0 7 m). The bottom consists of rather smaller boulders and patches of smaller stones occur more frequently (See 1242_FHM Crisp et al. 1974); Regulated - River Tees (1 stati…	MAN	<1	B = 1967 -1969 (Spring, Summer, Fall), 1970 (Spring, Summer); A = 1970-1975 (Spring, Summer, Fall), 1980 (Spring, Summer, Fall)	7	Spring, Summer, Fall	4 years of sampling pre-regulation in April/May, July/August, September/October 1967-1969, and April/May, July/August 1970. 7 years of sampling post-regulation in April/May, July/August, September/October 1970-1975, and 1980. Northern Hemisphere.	NO_HYDRO	The regulation of the River Tees by the Cow Green Dam in June 1970. No clear discription of the change in flow is included in the main study, but annual mean discharge in the River Tees before impoundment was 2.0-3.0 m^3/s, and in Maize Beck was 1.7 - 2.6 m^3/s (1242_FHM Crisp et al. 1974). From 1241_FHM Crisp 1977, the regulation of the dam eliminated very low and very high flows and the system …	UNSPEC	1242_FHM Crisp et al. 1974, 1241_FHM Crisp 1977	1242_FHM Crisp et al. 1974, 1241_FHM Crisp 1977	1242_FHM Crisp et al. 1974, 1241_FHM Crisp 1977	1242_FHM Crisp et al. 1974, 1241_FHM Crisp 1977	1242_FHM Crisp et al. 1974, 1241_FHM Crisp 1977	1242_FHM Crisp et al. 1974, 1241_FHM Crisp 1977	1242_FHM Crisp et al. 1974, 1241_FHM Crisp 1977	1242_FHM Crisp et al. 1974, 1241_FHM Crisp 1977	1242_FHM Crisp et al. 1974, 1241_FHM Crisp 1977
Cow Green Dam	CowGreen	1224_FHM	A	CowGreen_A	2	species 1 (Salmo trutta), different year (1971)	Crisp D T, Mann R H K, and Cubby P R. 1983. "Effects of regulation of the River Tees upon fish populations below Cow Green reservoir". Journal of Applied Ecology. 20:371–386.	Crisp et al. 1983	Crisp D T, Mann R H K, and Cubby P R	1983	Effects of regulation of the River Tees upon fish populations below Cow Green reservoir	ARTICLE	CP	2 supplementary material: 1241_FHM. Crisp, D.T., 1977. Some physical and chemical effects of the Cow Green (Upper Teesdale) impoundment. Freshwater Biology, 7(2), pp.109-120. - for Discharge alterations post-damming 1242_FHM. Crisp, D.T., Mann, R.H.K. and McCormack, J.C., 1974. The populations of fish at Cow Green, Upper Teesdale, before impoundment. Journal of Applied Ecology, pp.969-996. - for …	The population density, growth, biomass, fecundity and production of Bullhead and Brown trout were estimated in the River Tees below the regulating reservoir at Cow Green. Comparisons were made with estimates obtained for the same site before impoundment, and with data from Maize Beck, an unregulated tributary of the Tees below the reservoir.		MEDIUM	UK	NR	Cfb, Csc	River Tees, Maize Beck	RIVER	Cow Green Dam	NR	HIGH	NR	UNCLEAR	BACI	New_Hydro	Authors compare fish outcomes before (1967 - 1970) and after (1970 - 1975, 1980) the closure of the Cow Green Dam in June 1970, and between the regulated River Tees and the unregulated Maize Beck. Comparisons were made between a station in the River Tees below the foot of Cauldron Snout (a 35 m waterfall 322 m downstream of the dam) and above the confluence of Maize Beck (644 m downstream of the …	Unregulated - Maize Beck (1 station) -The Maize Beck has a catchment of 4140 ha and an annual mean discharge of 1-7- 2-6 m3s- . In its lower reaches it resembles the Tees, except that it is wider (c 20 m) and shallower (0.1 to 0 7 m). The bottom consists of rather smaller boulders and patches of smaller stones occur more frequently (See 1242_FHM Crisp et al. 1974); Regulated - River Tees (1 stati…	MAN	<1	B = 1967 -1969 (Spring, Summer, Fall), 1970 (Spring, Summer); A = 1970-1975 (Spring, Summer, Fall), 1980 (Spring, Summer, Fall)	7	Spring, Summer, Fall	4 years of sampling pre-regulation in April/May, July/August, September/October 1967-1969, and April/May, July/August 1970. 7 years of sampling post-regulation in April/May, July/August, September/October 1970-1975, and 1980. Northern Hemisphere.	NO_HYDRO	The regulation of the River Tees by the Cow Green Dam in June 1970. No clear discription of the change in flow is included in the main study, but annual mean discharge in the River Tees before impoundment was 2.0-3.0 m^3/s, and in Maize Beck was 1.7 - 2.6 m^3/s (1242_FHM Crisp et al. 1974). From 1241_FHM Crisp 1977, the regulation of the dam eliminated very low and very high flows and the system …	UNSPEC	1242_FHM Crisp et al. 1974, 1241_FHM Crisp 1977	1242_FHM Crisp et al. 1974, 1241_FHM Crisp 1977	1242_FHM Crisp et al. 1974, 1241_FHM Crisp 1977	1242_FHM Crisp et al. 1974, 1241_FHM Crisp 1977	1242_FHM Crisp et al. 1974, 1241_FHM Crisp 1977	1242_FHM Crisp et al. 1974, 1241_FHM Crisp 1977	1242_FHM Crisp et al. 1974, 1241_FHM Crisp 1977	1242_FHM Crisp et al. 1974, 1241_FHM Crisp 1977	1242_FHM Crisp et al. 1974, 1241_FHM Crisp 1977
Cow Green Dam	CowGreen	1224_FHM	A	CowGreen_A	3	species 1 (Salmo trutta), different year (1972)	Crisp D T, Mann R H K, and Cubby P R. 1983. "Effects of regulation of the River Tees upon fish populations below Cow Green reservoir". Journal of Applied Ecology. 20:371–386.	Crisp et al. 1983	Crisp D T, Mann R H K, and Cubby P R	1983	Effects of regulation of the River Tees upon fish populations below Cow Green reservoir	ARTICLE	CP	2 supplementary material: 1241_FHM. Crisp, D.T., 1977. Some physical and chemical effects of the Cow Green (Upper Teesdale) impoundment. Freshwater Biology, 7(2), pp.109-120. - for Discharge alterations post-damming 1242_FHM. Crisp, D.T., Mann, R.H.K. and McCormack, J.C., 1974. The populations of fish at Cow Green, Upper Teesdale, before impoundment. Journal of Applied Ecology, pp.969-996. - for …	The population density, growth, biomass, fecundity and production of Bullhead and Brown trout were estimated in the River Tees below the regulating reservoir at Cow Green. Comparisons were made with estimates obtained for the same site before impoundment, and with data from Maize Beck, an unregulated tributary of the Tees below the reservoir.		MEDIUM	UK	NR	Cfb, Csc	River Tees, Maize Beck	RIVER	Cow Green Dam	NR	HIGH	NR	UNCLEAR	BACI	New_Hydro	Authors compare fish outcomes before (1967 - 1970) and after (1970 - 1975, 1980) the closure of the Cow Green Dam in June 1970, and between the regulated River Tees and the unregulated Maize Beck. Comparisons were made between a station in the River Tees below the foot of Cauldron Snout (a 35 m waterfall 322 m downstream of the dam) and above the confluence of Maize Beck (644 m downstream of the …	Unregulated - Maize Beck (1 station) -The Maize Beck has a catchment of 4140 ha and an annual mean discharge of 1-7- 2-6 m3s- . In its lower reaches it resembles the Tees, except that it is wider (c 20 m) and shallower (0.1 to 0 7 m). The bottom consists of rather smaller boulders and patches of smaller stones occur more frequently (See 1242_FHM Crisp et al. 1974); Regulated - River Tees (1 stati…	MAN	<1	B = 1967 -1969 (Spring, Summer, Fall), 1970 (Spring, Summer); A = 1970-1975 (Spring, Summer, Fall), 1980 (Spring, Summer, Fall)	7	Spring, Summer, Fall	4 years of sampling pre-regulation in April/May, July/August, September/October 1967-1969, and April/May, July/August 1970. 7 years of sampling post-regulation in April/May, July/August, September/October 1970-1975, and 1980. Northern Hemisphere.	NO_HYDRO	The regulation of the River Tees by the Cow Green Dam in June 1970. No clear discription of the change in flow is included in the main study, but annual mean discharge in the River Tees before impoundment was 2.0-3.0 m^3/s, and in Maize Beck was 1.7 - 2.6 m^3/s (1242_FHM Crisp et al. 1974). From 1241_FHM Crisp 1977, the regulation of the dam eliminated very low and very high flows and the system …	UNSPEC	1242_FHM Crisp et al. 1974, 1241_FHM Crisp 1977	1242_FHM Crisp et al. 1974, 1241_FHM Crisp 1977	1242_FHM Crisp et al. 1974, 1241_FHM Crisp 1977	1242_FHM Crisp et al. 1974, 1241_FHM Crisp 1977	1242_FHM Crisp et al. 1974, 1241_FHM Crisp 1977	1242_FHM Crisp et al. 1974, 1241_FHM Crisp 1977	1242_FHM Crisp et al. 1974, 1241_FHM Crisp 1977	1242_FHM Crisp et al. 1974, 1241_FHM Crisp 1977	1242_FHM Crisp et al. 1974, 1241_FHM Crisp 1977
Cow Green Dam	CowGreen	1224_FHM	A	CowGreen_A	4	species 1 (Salmo trutta), different year (1973)	Crisp D T, Mann R H K, and Cubby P R. 1983. "Effects of regulation of the River Tees upon fish populations below Cow Green reservoir". Journal of Applied Ecology. 20:371–386.	Crisp et al. 1983	Crisp D T, Mann R H K, and Cubby P R	1983	Effects of regulation of the River Tees upon fish populations below Cow Green reservoir	ARTICLE	CP	2 supplementary material: 1241_FHM. Crisp, D.T., 1977. Some physical and chemical effects of the Cow Green (Upper Teesdale) impoundment. Freshwater Biology, 7(2), pp.109-120. - for Discharge alterations post-damming 1242_FHM. Crisp, D.T., Mann, R.H.K. and McCormack, J.C., 1974. The populations of fish at Cow Green, Upper Teesdale, before impoundment. Journal of Applied Ecology, pp.969-996. - for …	The population density, growth, biomass, fecundity and production of Bullhead and Brown trout were estimated in the River Tees below the regulating reservoir at Cow Green. Comparisons were made with estimates obtained for the same site before impoundment, and with data from Maize Beck, an unregulated tributary of the Tees below the reservoir.		MEDIUM	UK	NR	Cfb, Csc	River Tees, Maize Beck	RIVER	Cow Green Dam	NR	HIGH	NR	UNCLEAR	BACI	New_Hydro	Authors compare fish outcomes before (1967 - 1970) and after (1970 - 1975, 1980) the closure of the Cow Green Dam in June 1970, and between the regulated River Tees and the unregulated Maize Beck. Comparisons were made between a station in the River Tees below the foot of Cauldron Snout (a 35 m waterfall 322 m downstream of the dam) and above the confluence of Maize Beck (644 m downstream of the …	Unregulated - Maize Beck (1 station) -The Maize Beck has a catchment of 4140 ha and an annual mean discharge of 1-7- 2-6 m3s- . In its lower reaches it resembles the Tees, except that it is wider (c 20 m) and shallower (0.1 to 0 7 m). The bottom consists of rather smaller boulders and patches of smaller stones occur more frequently (See 1242_FHM Crisp et al. 1974); Regulated - River Tees (1 stati…	MAN	<1	B = 1967 -1969 (Spring, Summer, Fall), 1970 (Spring, Summer); A = 1970-1975 (Spring, Summer, Fall), 1980 (Spring, Summer, Fall)	7	Spring, Summer, Fall	4 years of sampling pre-regulation in April/May, July/August, September/October 1967-1969, and April/May, July/August 1970. 7 years of sampling post-regulation in April/May, July/August, September/October 1970-1975, and 1980. Northern Hemisphere.	NO_HYDRO	The regulation of the River Tees by the Cow Green Dam in June 1970. No clear discription of the change in flow is included in the main study, but annual mean discharge in the River Tees before impoundment was 2.0-3.0 m^3/s, and in Maize Beck was 1.7 - 2.6 m^3/s (1242_FHM Crisp et al. 1974). From 1241_FHM Crisp 1977, the regulation of the dam eliminated very low and very high flows and the system …	UNSPEC	1242_FHM Crisp et al. 1974, 1241_FHM Crisp 1977	1242_FHM Crisp et al. 1974, 1241_FHM Crisp 1977	1242_FHM Crisp et al. 1974, 1241_FHM Crisp 1977	1242_FHM Crisp et al. 1974, 1241_FHM Crisp 1977	1242_FHM Crisp et al. 1974, 1241_FHM Crisp 1977	1242_FHM Crisp et al. 1974, 1241_FHM Crisp 1977	1242_FHM Crisp et al. 1974, 1241_FHM Crisp 1977	1242_FHM Crisp et al. 1974, 1241_FHM Crisp 1977	1242_FHM Crisp et al. 1974, 1241_FHM Crisp 1977
Cow Green Dam	CowGreen	1224_FHM	A	CowGreen_A	5	species 1 (Salmo trutta), different year (1974)	Crisp D T, Mann R H K, and Cubby P R. 1983. "Effects of regulation of the River Tees upon fish populations below Cow Green reservoir". Journal of Applied Ecology. 20:371–386.	Crisp et al. 1983	Crisp D T, Mann R H K, and Cubby P R	1983	Effects of regulation of the River Tees upon fish populations below Cow Green reservoir	ARTICLE	CP	2 supplementary material: 1241_FHM. Crisp, D.T., 1977. Some physical and chemical effects of the Cow Green (Upper Teesdale) impoundment. Freshwater Biology, 7(2), pp.109-120. - for Discharge alterations post-damming 1242_FHM. Crisp, D.T., Mann, R.H.K. and McCormack, J.C., 1974. The populations of fish at Cow Green, Upper Teesdale, before impoundment. Journal of Applied Ecology, pp.969-996. - for …	The population density, growth, biomass, fecundity and production of Bullhead and Brown trout were estimated in the River Tees below the regulating reservoir at Cow Green. Comparisons were made with estimates obtained for the same site before impoundment, and with data from Maize Beck, an unregulated tributary of the Tees below the reservoir.		MEDIUM	UK	NR	Cfb, Csc	River Tees, Maize Beck	RIVER	Cow Green Dam	NR	HIGH	NR	UNCLEAR	BACI	New_Hydro	Authors compare fish outcomes before (1967 - 1970) and after (1970 - 1975, 1980) the closure of the Cow Green Dam in June 1970, and between the regulated River Tees and the unregulated Maize Beck. Comparisons were made between a station in the River Tees below the foot of Cauldron Snout (a 35 m waterfall 322 m downstream of the dam) and above the confluence of Maize Beck (644 m downstream of the …	Unregulated - Maize Beck (1 station) -The Maize Beck has a catchment of 4140 ha and an annual mean discharge of 1-7- 2-6 m3s- . In its lower reaches it resembles the Tees, except that it is wider (c 20 m) and shallower (0.1 to 0 7 m). The bottom consists of rather smaller boulders and patches of smaller stones occur more frequently (See 1242_FHM Crisp et al. 1974); Regulated - River Tees (1 stati…	MAN	<1	B = 1967 -1969 (Spring, Summer, Fall), 1970 (Spring, Summer); A = 1970-1975 (Spring, Summer, Fall), 1980 (Spring, Summer, Fall)	7	Spring, Summer, Fall	4 years of sampling pre-regulation in April/May, July/August, September/October 1967-1969, and April/May, July/August 1970. 7 years of sampling post-regulation in April/May, July/August, September/October 1970-1975, and 1980. Northern Hemisphere.	NO_HYDRO	The regulation of the River Tees by the Cow Green Dam in June 1970. No clear discription of the change in flow is included in the main study, but annual mean discharge in the River Tees before impoundment was 2.0-3.0 m^3/s, and in Maize Beck was 1.7 - 2.6 m^3/s (1242_FHM Crisp et al. 1974). From 1241_FHM Crisp 1977, the regulation of the dam eliminated very low and very high flows and the system …	UNSPEC	1242_FHM Crisp et al. 1974, 1241_FHM Crisp 1977	1242_FHM Crisp et al. 1974, 1241_FHM Crisp 1977	1242_FHM Crisp et al. 1974, 1241_FHM Crisp 1977	1242_FHM Crisp et al. 1974, 1241_FHM Crisp 1977	1242_FHM Crisp et al. 1974, 1241_FHM Crisp 1977	1242_FHM Crisp et al. 1974, 1241_FHM Crisp 1977	1242_FHM Crisp et al. 1974, 1241_FHM Crisp 1977	1242_FHM Crisp et al. 1974, 1241_FHM Crisp 1977	1242_FHM Crisp et al. 1974, 1241_FHM Crisp 1977
Cow Green Dam	CowGreen	1224_FHM	A	CowGreen_A	6	species 1 (Salmo trutta), different year (1975)	Crisp D T, Mann R H K, and Cubby P R. 1983. "Effects of regulation of the River Tees upon fish populations below Cow Green reservoir". Journal of Applied Ecology. 20:371–386.	Crisp et al. 1983	Crisp D T, Mann R H K, and Cubby P R	1983	Effects of regulation of the River Tees upon fish populations below Cow Green reservoir	ARTICLE	CP	2 supplementary material: 1241_FHM. Crisp, D.T., 1977. Some physical and chemical effects of the Cow Green (Upper Teesdale) impoundment. Freshwater Biology, 7(2), pp.109-120. - for Discharge alterations post-damming 1242_FHM. Crisp, D.T., Mann, R.H.K. and McCormack, J.C., 1974. The populations of fish at Cow Green, Upper Teesdale, before impoundment. Journal of Applied Ecology, pp.969-996. - for …	The population density, growth, biomass, fecundity and production of Bullhead and Brown trout were estimated in the River Tees below the regulating reservoir at Cow Green. Comparisons were made with estimates obtained for the same site before impoundment, and with data from Maize Beck, an unregulated tributary of the Tees below the reservoir.		MEDIUM	UK	NR	Cfb, Csc	River Tees, Maize Beck	RIVER	Cow Green Dam	NR	HIGH	NR	UNCLEAR	BACI	New_Hydro	Authors compare fish outcomes before (1967 - 1970) and after (1970 - 1975, 1980) the closure of the Cow Green Dam in June 1970, and between the regulated River Tees and the unregulated Maize Beck. Comparisons were made between a station in the River Tees below the foot of Cauldron Snout (a 35 m waterfall 322 m downstream of the dam) and above the confluence of Maize Beck (644 m downstream of the …	Unregulated - Maize Beck (1 station) -The Maize Beck has a catchment of 4140 ha and an annual mean discharge of 1-7- 2-6 m3s- . In its lower reaches it resembles the Tees, except that it is wider (c 20 m) and shallower (0.1 to 0 7 m). The bottom consists of rather smaller boulders and patches of smaller stones occur more frequently (See 1242_FHM Crisp et al. 1974); Regulated - River Tees (1 stati…	MAN	<1	B = 1967 -1969 (Spring, Summer, Fall), 1970 (Spring, Summer); A = 1970-1975 (Spring, Summer, Fall), 1980 (Spring, Summer, Fall)	7	Spring, Summer, Fall	4 years of sampling pre-regulation in April/May, July/August, September/October 1967-1969, and April/May, July/August 1970. 7 years of sampling post-regulation in April/May, July/August, September/October 1970-1975, and 1980. Northern Hemisphere.	NO_HYDRO	The regulation of the River Tees by the Cow Green Dam in June 1970. No clear discription of the change in flow is included in the main study, but annual mean discharge in the River Tees before impoundment was 2.0-3.0 m^3/s, and in Maize Beck was 1.7 - 2.6 m^3/s (1242_FHM Crisp et al. 1974). From 1241_FHM Crisp 1977, the regulation of the dam eliminated very low and very high flows and the system …	UNSPEC	1242_FHM Crisp et al. 1974, 1241_FHM Crisp 1977	1242_FHM Crisp et al. 1974, 1241_FHM Crisp 1977	1242_FHM Crisp et al. 1974, 1241_FHM Crisp 1977	1242_FHM Crisp et al. 1974, 1241_FHM Crisp 1977	1242_FHM Crisp et al. 1974, 1241_FHM Crisp 1977	1242_FHM Crisp et al. 1974, 1241_FHM Crisp 1977	1242_FHM Crisp et al. 1974, 1241_FHM Crisp 1977	1242_FHM Crisp et al. 1974, 1241_FHM Crisp 1977	1242_FHM Crisp et al. 1974, 1241_FHM Crisp 1977
Cow Green Dam	CowGreen	1224_FHM	A	CowGreen_A	7	species 1 (Salmo trutta), different year (1980)	Crisp D T, Mann R H K, and Cubby P R. 1983. "Effects of regulation of the River Tees upon fish populations below Cow Green reservoir". Journal of Applied Ecology. 20:371–386.	Crisp et al. 1983	Crisp D T, Mann R H K, and Cubby P R	1983	Effects of regulation of the River Tees upon fish populations below Cow Green reservoir	ARTICLE	CP	2 supplementary material: 1241_FHM. Crisp, D.T., 1977. Some physical and chemical effects of the Cow Green (Upper Teesdale) impoundment. Freshwater Biology, 7(2), pp.109-120. - for Discharge alterations post-damming 1242_FHM. Crisp, D.T., Mann, R.H.K. and McCormack, J.C., 1974. The populations of fish at Cow Green, Upper Teesdale, before impoundment. Journal of Applied Ecology, pp.969-996. - for …	The population density, growth, biomass, fecundity and production of Bullhead and Brown trout were estimated in the River Tees below the regulating reservoir at Cow Green. Comparisons were made with estimates obtained for the same site before impoundment, and with data from Maize Beck, an unregulated tributary of the Tees below the reservoir.		MEDIUM	UK	NR	Cfb, Csc	River Tees, Maize Beck	RIVER	Cow Green Dam	NR	HIGH	NR	UNCLEAR	BACI	New_Hydro	Authors compare fish outcomes before (1967 - 1970) and after (1970 - 1975, 1980) the closure of the Cow Green Dam in June 1970, and between the regulated River Tees and the unregulated Maize Beck. Comparisons were made between a station in the River Tees below the foot of Cauldron Snout (a 35 m waterfall 322 m downstream of the dam) and above the confluence of Maize Beck (644 m downstream of the …	Unregulated - Maize Beck (1 station) -The Maize Beck has a catchment of 4140 ha and an annual mean discharge of 1-7- 2-6 m3s- . In its lower reaches it resembles the Tees, except that it is wider (c 20 m) and shallower (0.1 to 0 7 m). The bottom consists of rather smaller boulders and patches of smaller stones occur more frequently (See 1242_FHM Crisp et al. 1974); Regulated - River Tees (1 stati…	MAN	<1	B = 1967 -1969 (Spring, Summer, Fall), 1970 (Spring, Summer); A = 1970-1975 (Spring, Summer, Fall), 1980 (Spring, Summer, Fall)	7	Spring, Summer, Fall	4 years of sampling pre-regulation in April/May, July/August, September/October 1967-1969, and April/May, July/August 1970. 7 years of sampling post-regulation in April/May, July/August, September/October 1970-1975, and 1980. Northern Hemisphere.	NO_HYDRO	The regulation of the River Tees by the Cow Green Dam in June 1970. No clear discription of the change in flow is included in the main study, but annual mean discharge in the River Tees before impoundment was 2.0-3.0 m^3/s, and in Maize Beck was 1.7 - 2.6 m^3/s (1242_FHM Crisp et al. 1974). From 1241_FHM Crisp 1977, the regulation of the dam eliminated very low and very high flows and the system …	UNSPEC	1242_FHM Crisp et al. 1974, 1241_FHM Crisp 1977	1242_FHM Crisp et al. 1974, 1241_FHM Crisp 1977	1242_FHM Crisp et al. 1974, 1241_FHM Crisp 1977	1242_FHM Crisp et al. 1974, 1241_FHM Crisp 1977	1242_FHM Crisp et al. 1974, 1241_FHM Crisp 1977	1242_FHM Crisp et al. 1974, 1241_FHM Crisp 1977	1242_FHM Crisp et al. 1974, 1241_FHM Crisp 1977	1242_FHM Crisp et al. 1974, 1241_FHM Crisp 1977	1242_FHM Crisp et al. 1974, 1241_FHM Crisp 1977
Cow Green Dam	CowGreen	1224_FHM	A	CowGreen_A	9	species 2 (Cottus gobio), different year (1970)	Crisp D T, Mann R H K, and Cubby P R. 1983. "Effects of regulation of the River Tees upon fish populations below Cow Green reservoir". Journal of Applied Ecology. 20:371–386.	Crisp et al. 1983	Crisp D T, Mann R H K, and Cubby P R	1983	Effects of regulation of the River Tees upon fish populations below Cow Green reservoir	ARTICLE	CP	2 supplementary material: 1241_FHM. Crisp, D.T., 1977. Some physical and chemical effects of the Cow Green (Upper Teesdale) impoundment. Freshwater Biology, 7(2), pp.109-120. - for Discharge alterations post-damming 1242_FHM. Crisp, D.T., Mann, R.H.K. and McCormack, J.C., 1974. The populations of fish at Cow Green, Upper Teesdale, before impoundment. Journal of Applied Ecology, pp.969-996. - for …	The population density, growth, biomass, fecundity and production of Bullhead and Brown trout were estimated in the River Tees below the regulating reservoir at Cow Green. Comparisons were made with estimates obtained for the same site before impoundment, and with data from Maize Beck, an unregulated tributary of the Tees below the reservoir.		MEDIUM	UK	NR	Cfb, Csc	River Tees, Maize Beck	RIVER	Cow Green Dam	NR	HIGH	NR	UNCLEAR	BACI	New_Hydro	Authors compare fish outcomes before (1967 - 1970) and after (1970 - 1975, 1980) the closure of the Cow Green Dam in June 1970, and between the regulated River Tees and the unregulated Maize Beck. Comparisons were made between a station in the River Tees below the foot of Cauldron Snout (a 35 m waterfall 322 m downstream of the dam) and above the confluence of Maize Beck (644 m downstream of the …	Unregulated - Maize Beck (1 station) -The Maize Beck has a catchment of 4140 ha and an annual mean discharge of 1-7- 2-6 m3s- . In its lower reaches it resembles the Tees, except that it is wider (c 20 m) and shallower (0.1 to 0 7 m). The bottom consists of rather smaller boulders and patches of smaller stones occur more frequently (See 1242_FHM Crisp et al. 1974); Regulated - River Tees (1 stati…	MAN	<1	B = 1967 -1969 (Spring, Summer, Fall), 1970 (Spring, Summer); A = 1970-1975 (Spring, Summer, Fall), 1980 (Spring, Summer, Fall)	7	Spring, Summer, Fall	4 years of sampling pre-regulation in April/May, July/August, September/October 1967-1969, and April/May, July/August 1970. 7 years of sampling post-regulation in April/May, July/August, September/October 1970-1975, and 1980. Northern Hemisphere.	NO_HYDRO	The regulation of the River Tees by the Cow Green Dam in June 1970. No clear discription of the change in flow is included in the main study, but annual mean discharge in the River Tees before impoundment was 2.0-3.0 m^3/s, and in Maize Beck was 1.7 - 2.6 m^3/s (1242_FHM Crisp et al. 1974). From 1241_FHM Crisp 1977, the regulation of the dam eliminated very low and very high flows and the system …	UNSPEC	1242_FHM Crisp et al. 1974, 1241_FHM Crisp 1977	1242_FHM Crisp et al. 1974, 1241_FHM Crisp 1977	1242_FHM Crisp et al. 1974, 1241_FHM Crisp 1977	1242_FHM Crisp et al. 1974, 1241_FHM Crisp 1977	1242_FHM Crisp et al. 1974, 1241_FHM Crisp 1977	1242_FHM Crisp et al. 1974, 1241_FHM Crisp 1977	1242_FHM Crisp et al. 1974, 1241_FHM Crisp 1977	1242_FHM Crisp et al. 1974, 1241_FHM Crisp 1977	1242_FHM Crisp et al. 1974, 1241_FHM Crisp 1977
Cow Green Dam	CowGreen	1224_FHM	A	CowGreen_A	10	species 2 (Cottus gobio), different year (1971)	Crisp D T, Mann R H K, and Cubby P R. 1983. "Effects of regulation of the River Tees upon fish populations below Cow Green reservoir". Journal of Applied Ecology. 20:371–386.	Crisp et al. 1983	Crisp D T, Mann R H K, and Cubby P R	1983	Effects of regulation of the River Tees upon fish populations below Cow Green reservoir	ARTICLE	CP	2 supplementary material: 1241_FHM. Crisp, D.T., 1977. Some physical and chemical effects of the Cow Green (Upper Teesdale) impoundment. Freshwater Biology, 7(2), pp.109-120. - for Discharge alterations post-damming 1242_FHM. Crisp, D.T., Mann, R.H.K. and McCormack, J.C., 1974. The populations of fish at Cow Green, Upper Teesdale, before impoundment. Journal of Applied Ecology, pp.969-996. - for …	The population density, growth, biomass, fecundity and production of Bullhead and Brown trout were estimated in the River Tees below the regulating reservoir at Cow Green. Comparisons were made with estimates obtained for the same site before impoundment, and with data from Maize Beck, an unregulated tributary of the Tees below the reservoir.		MEDIUM	UK	NR	Cfb, Csc	River Tees, Maize Beck	RIVER	Cow Green Dam	NR	HIGH	NR	UNCLEAR	BACI	New_Hydro	Authors compare fish outcomes before (1967 - 1970) and after (1970 - 1975, 1980) the closure of the Cow Green Dam in June 1970, and between the regulated River Tees and the unregulated Maize Beck. Comparisons were made between a station in the River Tees below the foot of Cauldron Snout (a 35 m waterfall 322 m downstream of the dam) and above the confluence of Maize Beck (644 m downstream of the …	Unregulated - Maize Beck (1 station) -The Maize Beck has a catchment of 4140 ha and an annual mean discharge of 1-7- 2-6 m3s- . In its lower reaches it resembles the Tees, except that it is wider (c 20 m) and shallower (0.1 to 0 7 m). The bottom consists of rather smaller boulders and patches of smaller stones occur more frequently (See 1242_FHM Crisp et al. 1974); Regulated - River Tees (1 stati…	MAN	<1	B = 1967 -1969 (Spring, Summer, Fall), 1970 (Spring, Summer); A = 1970-1975 (Spring, Summer, Fall), 1980 (Spring, Summer, Fall)	7	Spring, Summer, Fall	4 years of sampling pre-regulation in April/May, July/August, September/October 1967-1969, and April/May, July/August 1970. 7 years of sampling post-regulation in April/May, July/August, September/October 1970-1975, and 1980. Northern Hemisphere.	NO_HYDRO	The regulation of the River Tees by the Cow Green Dam in June 1970. No clear discription of the change in flow is included in the main study, but annual mean discharge in the River Tees before impoundment was 2.0-3.0 m^3/s, and in Maize Beck was 1.7 - 2.6 m^3/s (1242_FHM Crisp et al. 1974). From 1241_FHM Crisp 1977, the regulation of the dam eliminated very low and very high flows and the system …	UNSPEC	1242_FHM Crisp et al. 1974, 1241_FHM Crisp 1977	1242_FHM Crisp et al. 1974, 1241_FHM Crisp 1977	1242_FHM Crisp et al. 1974, 1241_FHM Crisp 1977	1242_FHM Crisp et al. 1974, 1241_FHM Crisp 1977	1242_FHM Crisp et al. 1974, 1241_FHM Crisp 1977	1242_FHM Crisp et al. 1974, 1241_FHM Crisp 1977	1242_FHM Crisp et al. 1974, 1241_FHM Crisp 1977	1242_FHM Crisp et al. 1974, 1241_FHM Crisp 1977	1242_FHM Crisp et al. 1974, 1241_FHM Crisp 1977
Cow Green Dam	CowGreen	1224_FHM	A	CowGreen_A	11	species 2 (Cottus gobio), different year (1972)	Crisp D T, Mann R H K, and Cubby P R. 1983. "Effects of regulation of the River Tees upon fish populations below Cow Green reservoir". Journal of Applied Ecology. 20:371–386.	Crisp et al. 1983	Crisp D T, Mann R H K, and Cubby P R	1983	Effects of regulation of the River Tees upon fish populations below Cow Green reservoir	ARTICLE	CP	2 supplementary material: 1241_FHM. Crisp, D.T., 1977. Some physical and chemical effects of the Cow Green (Upper Teesdale) impoundment. Freshwater Biology, 7(2), pp.109-120. - for Discharge alterations post-damming 1242_FHM. Crisp, D.T., Mann, R.H.K. and McCormack, J.C., 1974. The populations of fish at Cow Green, Upper Teesdale, before impoundment. Journal of Applied Ecology, pp.969-996. - for …	The population density, growth, biomass, fecundity and production of Bullhead and Brown trout were estimated in the River Tees below the regulating reservoir at Cow Green. Comparisons were made with estimates obtained for the same site before impoundment, and with data from Maize Beck, an unregulated tributary of the Tees below the reservoir.		MEDIUM	UK	NR	Cfb, Csc	River Tees, Maize Beck	RIVER	Cow Green Dam	NR	HIGH	NR	UNCLEAR	BACI	New_Hydro	Authors compare fish outcomes before (1967 - 1970) and after (1970 - 1975, 1980) the closure of the Cow Green Dam in June 1970, and between the regulated River Tees and the unregulated Maize Beck. Comparisons were made between a station in the River Tees below the foot of Cauldron Snout (a 35 m waterfall 322 m downstream of the dam) and above the confluence of Maize Beck (644 m downstream of the …	Unregulated - Maize Beck (1 station) -The Maize Beck has a catchment of 4140 ha and an annual mean discharge of 1-7- 2-6 m3s- . In its lower reaches it resembles the Tees, except that it is wider (c 20 m) and shallower (0.1 to 0 7 m). The bottom consists of rather smaller boulders and patches of smaller stones occur more frequently (See 1242_FHM Crisp et al. 1974); Regulated - River Tees (1 stati…	MAN	<1	B = 1967 -1969 (Spring, Summer, Fall), 1970 (Spring, Summer); A = 1970-1975 (Spring, Summer, Fall), 1980 (Spring, Summer, Fall)	7	Spring, Summer, Fall	4 years of sampling pre-regulation in April/May, July/August, September/October 1967-1969, and April/May, July/August 1970. 7 years of sampling post-regulation in April/May, July/August, September/October 1970-1975, and 1980. Northern Hemisphere.	NO_HYDRO	The regulation of the River Tees by the Cow Green Dam in June 1970. No clear discription of the change in flow is included in the main study, but annual mean discharge in the River Tees before impoundment was 2.0-3.0 m^3/s, and in Maize Beck was 1.7 - 2.6 m^3/s (1242_FHM Crisp et al. 1974). From 1241_FHM Crisp 1977, the regulation of the dam eliminated very low and very high flows and the system …	UNSPEC	1242_FHM Crisp et al. 1974, 1241_FHM Crisp 1977	1242_FHM Crisp et al. 1974, 1241_FHM Crisp 1977	1242_FHM Crisp et al. 1974, 1241_FHM Crisp 1977	1242_FHM Crisp et al. 1974, 1241_FHM Crisp 1977	1242_FHM Crisp et al. 1974, 1241_FHM Crisp 1977	1242_FHM Crisp et al. 1974, 1241_FHM Crisp 1977	1242_FHM Crisp et al. 1974, 1241_FHM Crisp 1977	1242_FHM Crisp et al. 1974, 1241_FHM Crisp 1977	1242_FHM Crisp et al. 1974, 1241_FHM Crisp 1977
Cow Green Dam	CowGreen	1224_FHM	A	CowGreen_A	12	species 2 (Cottus gobio), different year (1973)	Crisp D T, Mann R H K, and Cubby P R. 1983. "Effects of regulation of the River Tees upon fish populations below Cow Green reservoir". Journal of Applied Ecology. 20:371–386.	Crisp et al. 1983	Crisp D T, Mann R H K, and Cubby P R	1983	Effects of regulation of the River Tees upon fish populations below Cow Green reservoir	ARTICLE	CP	2 supplementary material: 1241_FHM. Crisp, D.T., 1977. Some physical and chemical effects of the Cow Green (Upper Teesdale) impoundment. Freshwater Biology, 7(2), pp.109-120. - for Discharge alterations post-damming 1242_FHM. Crisp, D.T., Mann, R.H.K. and McCormack, J.C., 1974. The populations of fish at Cow Green, Upper Teesdale, before impoundment. Journal of Applied Ecology, pp.969-996. - for …	The population density, growth, biomass, fecundity and production of Bullhead and Brown trout were estimated in the River Tees below the regulating reservoir at Cow Green. Comparisons were made with estimates obtained for the same site before impoundment, and with data from Maize Beck, an unregulated tributary of the Tees below the reservoir.		MEDIUM	UK	NR	Cfb, Csc	River Tees, Maize Beck	RIVER	Cow Green Dam	NR	HIGH	NR	UNCLEAR	BACI	New_Hydro	Authors compare fish outcomes before (1967 - 1970) and after (1970 - 1975, 1980) the closure of the Cow Green Dam in June 1970, and between the regulated River Tees and the unregulated Maize Beck. Comparisons were made between a station in the River Tees below the foot of Cauldron Snout (a 35 m waterfall 322 m downstream of the dam) and above the confluence of Maize Beck (644 m downstream of the …	Unregulated - Maize Beck (1 station) -The Maize Beck has a catchment of 4140 ha and an annual mean discharge of 1-7- 2-6 m3s- . In its lower reaches it resembles the Tees, except that it is wider (c 20 m) and shallower (0.1 to 0 7 m). The bottom consists of rather smaller boulders and patches of smaller stones occur more frequently (See 1242_FHM Crisp et al. 1974); Regulated - River Tees (1 stati…	MAN	<1	B = 1967 -1969 (Spring, Summer, Fall), 1970 (Spring, Summer); A = 1970-1975 (Spring, Summer, Fall), 1980 (Spring, Summer, Fall)	7	Spring, Summer, Fall	4 years of sampling pre-regulation in April/May, July/August, September/October 1967-1969, and April/May, July/August 1970. 7 years of sampling post-regulation in April/May, July/August, September/October 1970-1975, and 1980. Northern Hemisphere.	NO_HYDRO	The regulation of the River Tees by the Cow Green Dam in June 1970. No clear discription of the change in flow is included in the main study, but annual mean discharge in the River Tees before impoundment was 2.0-3.0 m^3/s, and in Maize Beck was 1.7 - 2.6 m^3/s (1242_FHM Crisp et al. 1974). From 1241_FHM Crisp 1977, the regulation of the dam eliminated very low and very high flows and the system …	UNSPEC	1242_FHM Crisp et al. 1974, 1241_FHM Crisp 1977	1242_FHM Crisp et al. 1974, 1241_FHM Crisp 1977	1242_FHM Crisp et al. 1974, 1241_FHM Crisp 1977	1242_FHM Crisp et al. 1974, 1241_FHM Crisp 1977	1242_FHM Crisp et al. 1974, 1241_FHM Crisp 1977	1242_FHM Crisp et al. 1974, 1241_FHM Crisp 1977	1242_FHM Crisp et al. 1974, 1241_FHM Crisp 1977	1242_FHM Crisp et al. 1974, 1241_FHM Crisp 1977	1242_FHM Crisp et al. 1974, 1241_FHM Crisp 1977
Cow Green Dam	CowGreen	1224_FHM	A	CowGreen_A	13	species 2 (Cottus gobio), different year (1974)	Crisp D T, Mann R H K, and Cubby P R. 1983. "Effects of regulation of the River Tees upon fish populations below Cow Green reservoir". Journal of Applied Ecology. 20:371–386.	Crisp et al. 1983	Crisp D T, Mann R H K, and Cubby P R	1983	Effects of regulation of the River Tees upon fish populations below Cow Green reservoir	ARTICLE	CP	2 supplementary material: 1241_FHM. Crisp, D.T., 1977. Some physical and chemical effects of the Cow Green (Upper Teesdale) impoundment. Freshwater Biology, 7(2), pp.109-120. - for Discharge alterations post-damming 1242_FHM. Crisp, D.T., Mann, R.H.K. and McCormack, J.C., 1974. The populations of fish at Cow Green, Upper Teesdale, before impoundment. Journal of Applied Ecology, pp.969-996. - for …	The population density, growth, biomass, fecundity and production of Bullhead and Brown trout were estimated in the River Tees below the regulating reservoir at Cow Green. Comparisons were made with estimates obtained for the same site before impoundment, and with data from Maize Beck, an unregulated tributary of the Tees below the reservoir.		MEDIUM	UK	NR	Cfb, Csc	River Tees, Maize Beck	RIVER	Cow Green Dam	NR	HIGH	NR	UNCLEAR	BACI	New_Hydro	Authors compare fish outcomes before (1967 - 1970) and after (1970 - 1975, 1980) the closure of the Cow Green Dam in June 1970, and between the regulated River Tees and the unregulated Maize Beck. Comparisons were made between a station in the River Tees below the foot of Cauldron Snout (a 35 m waterfall 322 m downstream of the dam) and above the confluence of Maize Beck (644 m downstream of the …	Unregulated - Maize Beck (1 station) -The Maize Beck has a catchment of 4140 ha and an annual mean discharge of 1-7- 2-6 m3s- . In its lower reaches it resembles the Tees, except that it is wider (c 20 m) and shallower (0.1 to 0 7 m). The bottom consists of rather smaller boulders and patches of smaller stones occur more frequently (See 1242_FHM Crisp et al. 1974); Regulated - River Tees (1 stati…	MAN	<1	B = 1967 -1969 (Spring, Summer, Fall), 1970 (Spring, Summer); A = 1970-1975 (Spring, Summer, Fall), 1980 (Spring, Summer, Fall)	7	Spring, Summer, Fall	4 years of sampling pre-regulation in April/May, July/August, September/October 1967-1969, and April/May, July/August 1970. 7 years of sampling post-regulation in April/May, July/August, September/October 1970-1975, and 1980. Northern Hemisphere.	NO_HYDRO	The regulation of the River Tees by the Cow Green Dam in June 1970. No clear discription of the change in flow is included in the main study, but annual mean discharge in the River Tees before impoundment was 2.0-3.0 m^3/s, and in Maize Beck was 1.7 - 2.6 m^3/s (1242_FHM Crisp et al. 1974). From 1241_FHM Crisp 1977, the regulation of the dam eliminated very low and very high flows and the system …	UNSPEC	1242_FHM Crisp et al. 1974, 1241_FHM Crisp 1977	1242_FHM Crisp et al. 1974, 1241_FHM Crisp 1977	1242_FHM Crisp et al. 1974, 1241_FHM Crisp 1977	1242_FHM Crisp et al. 1974, 1241_FHM Crisp 1977	1242_FHM Crisp et al. 1974, 1241_FHM Crisp 1977	1242_FHM Crisp et al. 1974, 1241_FHM Crisp 1977	1242_FHM Crisp et al. 1974, 1241_FHM Crisp 1977	1242_FHM Crisp et al. 1974, 1241_FHM Crisp 1977	1242_FHM Crisp et al. 1974, 1241_FHM Crisp 1977
Cow Green Dam	CowGreen	1224_FHM	A	CowGreen_A	14	species 2 (Cottus gobio), different year (1975)	Crisp D T, Mann R H K, and Cubby P R. 1983. "Effects of regulation of the River Tees upon fish populations below Cow Green reservoir". Journal of Applied Ecology. 20:371–386.	Crisp et al. 1983	Crisp D T, Mann R H K, and Cubby P R	1983	Effects of regulation of the River Tees upon fish populations below Cow Green reservoir	ARTICLE	CP	2 supplementary material: 1241_FHM. Crisp, D.T., 1977. Some physical and chemical effects of the Cow Green (Upper Teesdale) impoundment. Freshwater Biology, 7(2), pp.109-120. - for Discharge alterations post-damming 1242_FHM. Crisp, D.T., Mann, R.H.K. and McCormack, J.C., 1974. The populations of fish at Cow Green, Upper Teesdale, before impoundment. Journal of Applied Ecology, pp.969-996. - for …	The population density, growth, biomass, fecundity and production of Bullhead and Brown trout were estimated in the River Tees below the regulating reservoir at Cow Green. Comparisons were made with estimates obtained for the same site before impoundment, and with data from Maize Beck, an unregulated tributary of the Tees below the reservoir.		MEDIUM	UK	NR	Cfb, Csc	River Tees, Maize Beck	RIVER	Cow Green Dam	NR	HIGH	NR	UNCLEAR	BACI	New_Hydro	Authors compare fish outcomes before (1967 - 1970) and after (1970 - 1975, 1980) the closure of the Cow Green Dam in June 1970, and between the regulated River Tees and the unregulated Maize Beck. Comparisons were made between a station in the River Tees below the foot of Cauldron Snout (a 35 m waterfall 322 m downstream of the dam) and above the confluence of Maize Beck (644 m downstream of the …	Unregulated - Maize Beck (1 station) -The Maize Beck has a catchment of 4140 ha and an annual mean discharge of 1-7- 2-6 m3s- . In its lower reaches it resembles the Tees, except that it is wider (c 20 m) and shallower (0.1 to 0 7 m). The bottom consists of rather smaller boulders and patches of smaller stones occur more frequently (See 1242_FHM Crisp et al. 1974); Regulated - River Tees (1 stati…	MAN	<1	B = 1967 -1969 (Spring, Summer, Fall), 1970 (Spring, Summer); A = 1970-1975 (Spring, Summer, Fall), 1980 (Spring, Summer, Fall)	7	Spring, Summer, Fall	4 years of sampling pre-regulation in April/May, July/August, September/October 1967-1969, and April/May, July/August 1970. 7 years of sampling post-regulation in April/May, July/August, September/October 1970-1975, and 1980. Northern Hemisphere.	NO_HYDRO	The regulation of the River Tees by the Cow Green Dam in June 1970. No clear discription of the change in flow is included in the main study, but annual mean discharge in the River Tees before impoundment was 2.0-3.0 m^3/s, and in Maize Beck was 1.7 - 2.6 m^3/s (1242_FHM Crisp et al. 1974). From 1241_FHM Crisp 1977, the regulation of the dam eliminated very low and very high flows and the system …	UNSPEC	1242_FHM Crisp et al. 1974, 1241_FHM Crisp 1977	1242_FHM Crisp et al. 1974, 1241_FHM Crisp 1977	1242_FHM Crisp et al. 1974, 1241_FHM Crisp 1977	1242_FHM Crisp et al. 1974, 1241_FHM Crisp 1977	1242_FHM Crisp et al. 1974, 1241_FHM Crisp 1977	1242_FHM Crisp et al. 1974, 1241_FHM Crisp 1977	1242_FHM Crisp et al. 1974, 1241_FHM Crisp 1977	1242_FHM Crisp et al. 1974, 1241_FHM Crisp 1977	1242_FHM Crisp et al. 1974, 1241_FHM Crisp 1977
Cow Green Dam	CowGreen	1224_FHM	A	CowGreen_A	15	species 2 (Cottus gobio), different year (1980)	Crisp D T, Mann R H K, and Cubby P R. 1983. "Effects of regulation of the River Tees upon fish populations below Cow Green reservoir". Journal of Applied Ecology. 20:371–386.	Crisp et al. 1983	Crisp D T, Mann R H K, and Cubby P R	1983	Effects of regulation of the River Tees upon fish populations below Cow Green reservoir	ARTICLE	CP	2 supplementary material: 1241_FHM. Crisp, D.T., 1977. Some physical and chemical effects of the Cow Green (Upper Teesdale) impoundment. Freshwater Biology, 7(2), pp.109-120. - for Discharge alterations post-damming 1242_FHM. Crisp, D.T., Mann, R.H.K. and McCormack, J.C., 1974. The populations of fish at Cow Green, Upper Teesdale, before impoundment. Journal of Applied Ecology, pp.969-996. - for …	The population density, growth, biomass, fecundity and production of Bullhead and Brown trout were estimated in the River Tees below the regulating reservoir at Cow Green. Comparisons were made with estimates obtained for the same site before impoundment, and with data from Maize Beck, an unregulated tributary of the Tees below the reservoir.		MEDIUM	UK	NR	Cfb, Csc	River Tees, Maize Beck	RIVER	Cow Green Dam	NR	HIGH	NR	UNCLEAR	BACI	New_Hydro	Authors compare fish outcomes before (1967 - 1970) and after (1970 - 1975, 1980) the closure of the Cow Green Dam in June 1970, and between the regulated River Tees and the unregulated Maize Beck. Comparisons were made between a station in the River Tees below the foot of Cauldron Snout (a 35 m waterfall 322 m downstream of the dam) and above the confluence of Maize Beck (644 m downstream of the …	Unregulated - Maize Beck (1 station) -The Maize Beck has a catchment of 4140 ha and an annual mean discharge of 1-7- 2-6 m3s- . In its lower reaches it resembles the Tees, except that it is wider (c 20 m) and shallower (0.1 to 0 7 m). The bottom consists of rather smaller boulders and patches of smaller stones occur more frequently (See 1242_FHM Crisp et al. 1974); Regulated - River Tees (1 stati…	MAN	<1	B = 1967 -1969 (Spring, Summer, Fall), 1970 (Spring, Summer); A = 1970-1975 (Spring, Summer, Fall), 1980 (Spring, Summer, Fall)	7	Spring, Summer, Fall	4 years of sampling pre-regulation in April/May, July/August, September/October 1967-1969, and April/May, July/August 1970. 7 years of sampling post-regulation in April/May, July/August, September/October 1970-1975, and 1980. Northern Hemisphere.	NO_HYDRO	The regulation of the River Tees by the Cow Green Dam in June 1970. No clear discription of the change in flow is included in the main study, but annual mean discharge in the River Tees before impoundment was 2.0-3.0 m^3/s, and in Maize Beck was 1.7 - 2.6 m^3/s (1242_FHM Crisp et al. 1974). From 1241_FHM Crisp 1977, the regulation of the dam eliminated very low and very high flows and the system …	UNSPEC	1242_FHM Crisp et al. 1974, 1241_FHM Crisp 1977	1242_FHM Crisp et al. 1974, 1241_FHM Crisp 1977	1242_FHM Crisp et al. 1974, 1241_FHM Crisp 1977	1242_FHM Crisp et al. 1974, 1241_FHM Crisp 1977	1242_FHM Crisp et al. 1974, 1241_FHM Crisp 1977	1242_FHM Crisp et al. 1974, 1241_FHM Crisp 1977	1242_FHM Crisp et al. 1974, 1241_FHM Crisp 1977	1242_FHM Crisp et al. 1974, 1241_FHM Crisp 1977	1242_FHM Crisp et al. 1974, 1241_FHM Crisp 1977
Xiangjiaba Dam	Xiangjiaba	89_FHM	A	Xiangjiaba_A	9,10,11	Within-year, different outcome (CPUE), sampling site (Yibin+Zhuyang+Mudong), different year ( 2013)	Wang, Z., Cheng, F., Hou, G., Song, Y., Thundiparambil Sathrajith, A. and Xie, S., 2019. Distribution of Botia superciliaris (Günther, 1892) ichthyoplankton in the upper mainstem of the Yangtze River preimpoundment and postimpoundment of the upstream dam cascade. River Research and Applications, 35(7), pp.1053-1061.	Wang et al. 2019	Wang, Z., Cheng, F., Hou, G., Song, Y., Thundiparambil Sathrajith, A. and Xie, S.	2019	Distribution of Botia superciliaris (Günther, 1892) ichthyoplankton in the upper mainstem of the Yangtze River preimpoundment and postimpoundment of the upstream dam cascade	ARTICLE	CP		In this study, we investigated the distribution of larvae and eggs of B. superciliaris in this river segment preimpoundment and postimpoundment of the ZJD. Our objectives were to reveal the temporal-spatial patterns of B. superciliaris ichthyoplankton in this river segment and to reveal the potential impacts of the dam cascade. We hypothesized that both the upstream dam discharge and the downstre…	Wang et al. 2019g	LOW	China	NR	Cfa	Yangtze River	RIVER	Xiangjiaba Dam	NR	HIGH	NR	UNCLEAR	BA	New_Hydro	Authors examined interannual and within year trends in total numbers of larvae and CPUE (ind. net^-1 24 h^-1) in three study sites (Ying, Zhuyang and Mudong) BEFORE (2012) and AFTER (2013 and 2015) the impoundment of the Xiangjiaba Dam (XJD) in October 2012. Ichthyoplankton were sampled from the upper mainstem of the Yangtze River in three sections, at Yibin (~30 km from XJD), Zhuyang (~285 km fr…	Three sites: 1. Yibin, approximately 30 km from the XJD 2. Zhuyang, approximately 285 km from the XJD 3. Mudong, approximately 470 km from the XJD. The sampling site at Mudong was in the tailwater section of the TGR, which is inundated when the water elvel of the TGR is higher than 150 m and is riverine when the water level is lower.	MAN	<1	N/A	N/A	N/A	N/A	N/A	The Xiangjiaba Dam (XJD), which is the most downstream dam and is approximately 30 km upstream from YB (note that the XJD is one of 10 dams underconstruction or that have been completeed, upstream of the Yibin and the Three Gorges Dam, however the Xiluodu Dam is approximately 157 km upstream of the XJD). The XJD has been fully impounded since October 2012. The three sections (Yibin, Zhuyang, and …	Peakflow_Dec; AvgDischarge_Inc	Figure 2 g - i, pg. 1056	Figure 2 g - i, pg. 1056	Figure 2 g - i, pg. 1056	Figure 2 g - i, pg. 1056	Figure 2 g - i, pg. 1056	Figure 2 g - i, pg. 1056	Figure 2 g - i, pg. 1056	Figure 2 g - i, pg. 1056	Figure 2 g - i, pg. 1056
Xiangjiaba Dam	Xiangjiaba	89_FHM	A	Xiangjiaba_A	12,13,14	Within-year, different outcome (CPUE), sampling site (Yibin+Zhuyang+Mudong), different year ( 2015)	Wang, Z., Cheng, F., Hou, G., Song, Y., Thundiparambil Sathrajith, A. and Xie, S., 2019. Distribution of Botia superciliaris (Günther, 1892) ichthyoplankton in the upper mainstem of the Yangtze River preimpoundment and postimpoundment of the upstream dam cascade. River Research and Applications, 35(7), pp.1053-1061.	Wang et al. 2019	Wang, Z., Cheng, F., Hou, G., Song, Y., Thundiparambil Sathrajith, A. and Xie, S.	2019	Distribution of Botia superciliaris (Günther, 1892) ichthyoplankton in the upper mainstem of the Yangtze River preimpoundment and postimpoundment of the upstream dam cascade	ARTICLE	CP		In this study, we investigated the distribution of larvae and eggs of B. superciliaris in this river segment preimpoundment and postimpoundment of the ZJD. Our objectives were to reveal the temporal-spatial patterns of B. superciliaris ichthyoplankton in this river segment and to reveal the potential impacts of the dam cascade. We hypothesized that both the upstream dam discharge and the downstre…	Wang et al. 2019g	LOW	China	NR	Cfa	Yangtze River	RIVER	Xiangjiaba Dam	NR	HIGH	NR	UNCLEAR	BA	New_Hydro	Authors examined interannual and within year trends in total numbers of larvae and CPUE (ind. net^-1 24 h^-1) in three study sites (Ying, Zhuyang and Mudong) BEFORE (2012) and AFTER (2013 and 2015) the impoundment of the Xiangjiaba Dam (XJD) in October 2012. Ichthyoplankton were sampled from the upper mainstem of the Yangtze River in three sections, at Yibin (~30 km from XJD), Zhuyang (~285 km fr…	Three sites: 1. Yibin, approximately 30 km from the XJD 2. Zhuyang, approximately 285 km from the XJD 3. Mudong, approximately 470 km from the XJD. The sampling site at Mudong was in the tailwater section of the TGR, which is inundated when the water elvel of the TGR is higher than 150 m and is riverine when the water level is lower.	MAN	<1	N/A	N/A	N/A	N/A	N/A	The Xiangjiaba Dam (XJD), which is the most downstream dam and is approximately 30 km upstream from YB (note that the XJD is one of 10 dams underconstruction or that have been completeed, upstream of the Yibin and the Three Gorges Dam, however the Xiluodu Dam is approximately 157 km upstream of the XJD). The XJD has been fully impounded since October 2012. The three sections (Yibin, Zhuyang, and …	Peakflow_Dec; AvgDischarge_Inc	Figure 2 g - i, pg. 1056	Figure 2 g - i, pg. 1056	Figure 2 g - i, pg. 1056	Figure 2 g - i, pg. 1056	Figure 2 g - i, pg. 1056	Figure 2 g - i, pg. 1056	Figure 2 g - i, pg. 1056	Figure 2 g - i, pg. 1056	Figure 2 g - i, pg. 1056
Three Gorges Dam	ThreeGorges1	3_FHM	A	ThreeGorges1_A			Ban, X., Diplas, P., Shih, W., Pan, B., Xiao, F. and Yun, D., 2019. Impact of Three Gorges Dam operation on the spawning success of four major Chinese carps. Ecological engineering, 127, pp.268-275.	Ban et al. 2019	Ban, X., Diplas, P., Shih, W., Pan, B., Xiao, F. and Yun, D	2019	Impact of Three Gorges Dam operation on the spawning success of four major Chinese carps	ARTICLE	CP	3 supplementary materials: 1119_FHM. (also 2_FHM) Ban Xuan, Chen Si, Pan Bao-Zhu, Du Yun, Yin Da-Cong, and Bai Mu-Chen. 2017. "The eco-hydrologic influence of the Three Gorges Reservoir on the abundance of larval fish of four carp species in the Yangtze River, China". ECOHYDROLOGY 10(1): 1-10. (overlapping interannual tail counts, discharge) 1151_FHM. Duan X, Liu S, Huang M, Qiu S, Li Z, Wang K, …	As a first step to address this problem [lack of methodologies that can properly characterize the complex flow patterns and identify the suitable streamflow conditions to support fish communities] the present study undertakes a systematic examination of 1) various indicators of hydrology (IHs), representing pertinent flow properties; 2) the associated degrees of fish spawning success, reflected b…		LOW	China	NR	Cwa Cfa	Yangtze River	RIVER	Three Gorges Dam	Three Gorges Project	HIGH	NR	STORAGE	BA	New_Hydro	Authors examined interannual trends in fish outcomes BEFORE (1997 - 2002) the closure of the Three Gorges Reservoir, and AFTER (2003-2013) the closure occured in 2003 (Appendix III) in response to changes in His (magnitude, timing, frequency, duratio and rate of change). In this study we selected four gauge stations locoated downstream of the Three Gorges Dam to evaluate its effects on downstream…	Fish sampling was done throughout the study reach (downstream of the Three Gorges Dam in the Jiangli reach), and hydrological features were measured at four gauge stations. Station 1 (Yichang) and Station 2 (Jianli) are subject to the direct impact of dam operations, while Station 3 (Chenglingi) and Station 4 (Luoshan) may experience modest modification of flows caused by the Dongting Lake. Also,…	NON_MAN	<1	N/A	N/A	N/A	N/A	N/A	The closing of the Three Gorges Dam on June 1 2003. Discharge was measured daily over the sampling period (Figure 6, 7), and water level were measured during each month of sampling, for all years of sampling before and after closure (Table 3). The regulatewater flow does not perform similarly to the natural hydrograph. The peaks of floods were leveled off and there was a drastic alteration of the…	Baseflow_Inc	pg. 270, 272, Appendix III, supplementary material.	pg. 270, 272, Appendix III, supplementary material.	pg. 270, 272, Appendix III, supplementary material.	pg. 270, 272, Appendix III, supplementary material.	pg. 270, 272, Appendix III, supplementary material.	pg. 270, 272, Appendix III, supplementary material.	pg. 270, 272, Appendix III, supplementary material.	pg. 270, 272, Appendix III, supplementary material.	pg. 270, 272, Appendix III, supplementary material.
Three Gorges Dam	ThreeGorges3	1228_FHM	A	ThreeGorges3_A			Wang, J., Li, C., Duan, X., Chen, D., Feng, S., Luo, H., Peng, Q. and Liao, W., 2014. Variation in the significant environmental factors affecting larval abundance of four major C hinese carp species: fish spawning response to the Three Gorges Dam. Freshwater Biology, 59(7), pp.1343-1360.	Wang et al. 2014	Wang, J., Li, C., Duan, X., Chen, D., Feng, S., Luo, H., Peng, Q. and Liao, W.	2014	Variation in the significant environmental factors affecting larval abundance of four major C hinese carp species: fish spawning response to the Three Gorges Dam	ARTICLE	CP	1 supplementary material: 1151_FHM. Duan X, Liu S, Huang M, Qiu S, Li Z, Wang K, and Chen D. 2009. "Changes in abundance of larvae of the four domestic Chinese carps in the middle reach of the Yangtze River, China, before and after closing of the Three Gorges Dam". Environmental Biology of Fishes, 86:13–22. - potentially has overlapping sampling dates (larval flood data may overlap with spawning …	Our objectives were (i) to examine the pattern of variation in significant factors influencing larval abundance of the four carp species; (ii) to explore the reasons for variation in significant factors and the sharp decline in larval abundance; (ii) to assess environmental flows for enhancing carp spawning; and (iv) to discuss the general suitability of using the natural flow regime as an optima…		MEDIUM	China	NR	Cfa (Csc)	Yangtze River	RIVER	Three Gorges Dam	Three Gorges Project	HIGH	NR	PEAKING	BA	New_Hydro	Authors examined monthly and interannual trends in fish outcomes BEFORE (1997-May 2003) the closure of the Three Gorges dam and AFTER (June 2003 - 2009) after the closure of the Three Gorges dam, when the regulated water flow does not perform similarly to the natural hydrograph and peakks were leveled off. In order to examine the impacts of TGR operation, monitoring sites at teh Sanzhou section (…	Larvae were sampled in the Sanzhou section (about 400 km downstream from the Three Gorges Dam	MAN	<1	N/A	N/A	N/A	N/A	N/A	The closure of the Three Gorges Dam changed the flow regime of the Yangtze River after impoundment in 2003. Mean minimum discharge of each flow increase increased post damming, average dsicharge of each flow increase also increased post damming, averaged daily flow rise rate of each flow increase increased as did the maximum daily flow rise rate of each flow increase (Table 1).	Peakflow_Inc; Baseflow_Inc; AvgDischarge_Inc; ShortVar_Inc	Table 1	Table 1	Table 1	Table 1	Table 1	Table 1	Table 1	Table 1	Table 1
Glen Canyon Dam	GlenCanyon1	1125_FHM	A	GlenCanyon1_A			Finch C, Pine III W E, Yackulic C B, Dodrill M J, Yard M, Gerig B S, Coggins Jr. L G , and Korman J. 2016. "Assessing juvenile native fish demographic responses to a steady flow experiment in a large regulated river". River Research and Applications 32(4):763-775.	Finch et al. 2016	Finch C, Pine III W E, Yackulic C B, Dodrill M J, Yard M, Gerig B S, Coggins Jr. L G , and Korman J.	2016	Assessing juvenile native fish demographic responses to a steady flow experiment in a large regulated river	ARTICLE	CP		We conducted a mark-recapture study of juvenile Humpback chub in Grand Canyon to address sampling and modeling uncertainties, as well as to substantiate the prevailing hypothesis that fluctuating flows in Grand Canyon are detrimental to juvenile Humpback chub. In this paper we develop a capture-recapture framework to directly estimate abundance and apparent survival of juvenile humpback chub and …		MEDIUM	USA	Arizona	BWk	Colorado River	RIVER	Glen Canyon Dam	NR	HIGH	NR	PEAKING	BA	Existing_Hydro_alt flow	Authors examine interannual variation in fish outcomes BEFORE (2009-2010) with the modified low fluctuating flows replaced with steady discharges of 295 and 230 m^3/s durng September and October of 2009 and 2010, respectively, and AFTER (2011) a change to flows staying steady for the entire summer 2011 period (September and OCtober discharges in 2011 were 453 m^3/s as a rseult of equalization flo…	One site: Our study location was ~125km below Glen Canyon Dam, so water arrived about 24 h after being released, with slight attenuation of temperature and discharge extremes according to local weather and channel roughness. Local peak discharge occurred during the day, with minimum discharge around midnight. The Colorado River channel in our study reach is heavily influenced by debris fans, rapi…	MAN	<1	N/A	N/A	N/A	N/A	N/A	For the experimental flows we evaluated, 'modified low fluctuating flows' were replaced with steady discharges of 295 and 230m3/s during September and October of 2009 and 2010, respectively (Figure 2). Flows for the entire summer 2011 period were steady (September and October discharges in 2011 were 453m3/s) as a result of equalization flows triggered by high snowmelt in spring 2011, which provid…	ShortVar_Dec	pg 766-767, Figure 2	pg 766-767, Figure 2	pg 766-767, Figure 2	pg 766-767, Figure 2	pg 766-767, Figure 2	pg 766-767, Figure 2	pg 766-767, Figure 2	pg 766-767, Figure 2	pg 766-767, Figure 2
Glen Canyon Dam	GlenCanyon2	1127_FHM	A	GlenCanyon2_A	6	Interannual variation, different year (2008-2010 vs 2004-2007), different lifestage (EGG), different outcome (#EGGS)	Avery Luke A, Korman Josh, and Persons William R. 2015. "Effects of increased discharge on spawning and age-0 recruitment of Rainbow trout in the Colorado River at Lees Ferry, Arizona". NORTH AMERICAN JOURNAL OF FISHERIES MANAGEMENT 35(4):671-680.	Avery et al. 2015	Avery Luke A, Korman Josh, and Persons William R.	2015	Effects of increased discharge on spawning and age-0 recruitment of Rainbow trout in the Colorado River at Lees Ferry, Arizona	ARTICLE	CP	3 supplementary materials: 1137_FHM. Korman Josh, Walters Carl, Martell SJD, Pine WE, III , and Dutterer Andrew. 2011. "Effects of flow fluctuations on habitat use and survival of age-0 Rainbow trout (Oncorhynchus mykiss) in a large, regulated river". CANADIAN JOURNAL OF FISHERIES AND AQUATIC SCIENCES 68(6):1097-1109. - has 2004 - 2010 age 0 estimates (equivalent data to figure 4). Use after data…	The purpose of this investigation was to examine whether the sustained flow event in 2011 resulted in a Rainbow Trout population response similar to that seen following the spring HFE in 2008.	Avery et al. 2015b	MEDIUM	USA	Arizona	BWk	Colorado River	RIVER	Glen Canyon Dam	NR	HIGH	NR	PEAKING	BA	Existing_Hydro_alt flow	Authors examine fish outcomes before (2008- 2010) and after (2011 - 2014) a high flow experiment (simulated flood characterized by large increases in discharge over short periods of time) which increased flow at a similar time to the flow increase experienced in 2008, (60h, 7745m^3/s). Along with a greatly increased discharge (620–720 m3/s starting in May), flows were nearly steady on a daily bas…	One reach: The Lees Ferry tailwater fishery is the 26-km reach of the Colorado River immediately below GCD that runs through what remains of Glen Canyon to the confluence with the Paria River (Figure 1). Though confined for the entire reach, it is generally wide and shallow with average wetted width and depth of 144 m and 5.2 m, respectively. As it is a tailwater below a hydroelectric dam that di…	MAN	<1	N/A	N/A	N/A	N/A	N/A	Discharge for 2011 was higher than normal beginning in early January. By February, minimum daily flows met or exceeded maximum flows of other years (2008–2013). Flows in the Lees Ferry typically follow a hydropeaking pattern with minimum flows occurring at night and maximum flows occurring once or twice during the day, depending on the season. Flows are largely driven by power demand but are cons…	Baseflow_Inc; Peakflow_Inc; AvgDischarge_Inc	pg. 675, Figure 2	pg. 675, Figure 2	pg. 675, Figure 2	pg. 675, Figure 2	pg. 675, Figure 2	pg. 675, Figure 2	pg. 675, Figure 2	pg. 675, Figure 2	pg. 675, Figure 2
Glen Canyon Dam	GlenCanyon2	1127_FHM	A	GlenCanyon2_A	7	Interannual variation, different year (2011 - 2014 vs 2004-2007), different lifestage (EGG), different outcome (#EGGS)	Avery Luke A, Korman Josh, and Persons William R. 2015. "Effects of increased discharge on spawning and age-0 recruitment of Rainbow trout in the Colorado River at Lees Ferry, Arizona". NORTH AMERICAN JOURNAL OF FISHERIES MANAGEMENT 35(4):671-680.	Avery et al. 2015	Avery Luke A, Korman Josh, and Persons William R.	2015	Effects of increased discharge on spawning and age-0 recruitment of Rainbow trout in the Colorado River at Lees Ferry, Arizona	ARTICLE	CP	3 supplementary materials: 1137_FHM. Korman Josh, Walters Carl, Martell SJD, Pine WE, III , and Dutterer Andrew. 2011. "Effects of flow fluctuations on habitat use and survival of age-0 Rainbow trout (Oncorhynchus mykiss) in a large, regulated river". CANADIAN JOURNAL OF FISHERIES AND AQUATIC SCIENCES 68(6):1097-1109. - has 2004 - 2010 age 0 estimates (equivalent data to figure 4). Use after data…	The purpose of this investigation was to examine whether the sustained flow event in 2011 resulted in a Rainbow Trout population response similar to that seen following the spring HFE in 2008.	Avery et al. 2015a	LOW	USA	Arizona	BWk	Colorado River	RIVER	Glen Canyon Dam	NR	HIGH	NR	PEAKING	BA	Existing_Hydro_alt flow	Authors examine fish outcomes before (2008- 2010) and after (2011 - 2014) a high flow experiment (simulated flood characterized by large increases in discharge over short periods of time) which increased flow at a similar time to the flow increase experienced in 2008, (60h, 7745m^3/s). Along with a greatly increased discharge (620–720 m3/s starting in May), flows were nearly steady on a daily bas…	One reach: The Lees Ferry tailwater fishery is the 26-km reach of the Colorado River immediately below GCD that runs through what remains of Glen Canyon to the confluence with the Paria River (Figure 1). Though confined for the entire reach, it is generally wide and shallow with average wetted width and depth of 144 m and 5.2 m, respectively. As it is a tailwater below a hydroelectric dam that di…	MAN	<1	N/A	N/A	N/A	N/A	N/A	Discharge for 2011 was higher than normal beginning in early January. By February, minimum daily flows met or exceeded maximum flows of other years (2008–2013). Flows in the Lees Ferry typically follow a hydropeaking pattern with minimum flows occurring at night and maximum flows occurring once or twice during the day, depending on the season. Flows are largely driven by power demand but are cons…	Baseflow_Inc; Peakflow_Inc; AvgDischarge_Inc	pg. 675, Figure 2	pg. 675, Figure 2	pg. 675, Figure 2	pg. 675, Figure 2	pg. 675, Figure 2	pg. 675, Figure 2	pg. 675, Figure 2	pg. 675, Figure 2	pg. 675, Figure 2
[truncated: 124 more rows]
[truncated: 121 more columns]

## Sheet: Aggregation of datasets_calc
Study Identification								Article info							Study Summary			Study location										Study design information						Timescale (FOR SPATIAL STUDY DESIGNS ONLY)				Intervention and comparator
[truncated: 301 more rows]
[truncated: 122 more columns]

## Sheet: Excluded from MA
Study identification								Article info							Study Summary			Study location										Study design information						Timescale (FOR SPATIAL STUDY DESIGNS ONLY)				Intervention and comparator
[truncated: 2,291 more rows]
[truncated: 103 more columns]
